# Supplementary material for: Structural insights into regulation of the PEAK3 pseudokinase scaffold by 14-3-3
Source: Nat Commun. 2023 Jun 19;14:3543. doi: 10.1038/s41467-023-38864-0 (PMC10279700; doi:10.1038/s41467-023-38864-0)
Supplement: Supplementary file 3 — Source Data [file 41467_2023_38864_MOESM3_ESM.xlsx]

## Sheet: Figure 5
Figure 5B
Figure 5C
Figure 5D		Replicate #1	Replicate #2	Replicate #3	Average
	WT	100	100	100	100
	S69A	0	0	0	0
	R147A	43.0196	22.1354	19.7151	28.29
	S225A	77.3114	65.5155	104.886	82.5709
	K293A	73.9528	59.2469	53.8509	62.3502
	W298A	78.3806	24.7977	68.0535	57.0773
	K293A/W298A	36.0674	59.0558	34.5575	43.2269
Figure 5E
Figure 5F

## Sheet: Figure 6
Figure 6B	WT	S69A	R147A	S225A	K293A	W298A	K293A/W298A
	0.43087	8.3047	2.38228	3.15528	2.78747	4.65229	2.11367
	0.995394	1.76667	2.94658	1.02353	1.44092	0.950658	1.49028
	0.30315	9.03042	4.01096	0.680055	1.79295	10.2935	1.06895
	0.468892	5.13574	2.23766	4.13578	1.03027	6.96972	1.9348
	0.747607	3.41211	3.06218	0.552644	1.46988	5.43383	1.40896
	0.380623	5.80756	2.4771	4.49731	0.820992	3.57952	1.80411
	1.53116	2.30013	2.96135	5.16785	0.348198	7.56716	0.903777
	0.359139	5.95823	2.01148	0.436691	1.2269	3.09104	1.01821
	1.92783	2.26575	6.86701	4.36091	2.06922	3.46837	1.0379
	0.838217	4.92845	1.5179	0.512039	1.80745	2.27987	1.38697
	0.846204	3.05971	1.39959	4.5218	0.311494	5.66642	1.78182
	0.505827	3.30722	2.17269	1.23962	1.52412	4.23327	1.4665
	0.393651	5.2912	2.73169	1.46792	0.594039	2.63048	3.54961
	1.02733	4.39092	3.1998	1.46652	0.361181	1.30828	5.77686
	0.328977	1.82546	1.2807	1.9356	1.44598	6.18011	2.31093
	0.790934	1.1195	1.17145	1.75354	0.629198	2.57017	3.24729
	0.898496	4.90426	2.19497	1.79622	2.9386	0.324549	0.912535
	0.719307	12.8776	1.4475	2.84228	0.749412	0.831785	0.901599
	1.60187	6.94018	0.617029	0.602338	0.947379	1.60693	1.22055
	2.29683	10.163	1.06337	0.878087	5.63071	1.32003	1.95491
	2.01586	2.41501	6.7428	2.38522	5.48457	2.63667	1.47839
	0.209184	2.89008	1.877	0.620434	2.17732	3.08906	0.961024
	0.855198	13.3898	0.910103	1.64437	0.213154	1.75154	0.630275
	0.982492	11.5811	1.96426	1.12343	2.00362	0.784685	1.05099
	2.58887	3.58922	2.07384	1.40446	0.865693	2.10009	1.71947
	0.324668	5.00526	2.28907	1.54202	3.94053	1.34643	1.30521
	3.11432	2.51497	0.437376	0.926931	1.84021	1.0025	0.7259
	3.20434	9.08022	4.37473	0.640261	0.421382	0.791341	1.472
	2.40835	6.40784	1.77629	0.319065	1.19604	2.17014	2.25954
	1.19337	1.96285	0.551898	0.50725	0.322213	0.799371	1.34174
	0.961566	2.50851	1.47892	0.53006	1.00576	1.00346	1.23579
	0.627174	2.23303	2.58999	1.43843	1.57303	3.75521	0.889543
	4.06591	3.3979	2.15393	1.21094	0.395909	4.53729	1.76073
	4.22557	1.9649	1.54113	0.637009	1.59066	4.30601	1.48578
	0.323927	1.37652	3.67754	1.91073	1.73154	2.04294	1.1215
	0.423337	2.26117	1.40141	0.641899	1.39733	0.889442	2.55836
	1.58397	5.80428	1.42349	0.633324	1.44235	0.755717	2.67429
	1.52215	1.68465	2.29294	0.78832	0.670624	2.31733	2.71317
	0.562792	4.28666	0.946959	0.496412	1.91922	1.55782	3.82421
	0.247071	1.70621	0.708142	0.357692	1.53819	1.81637	1.02923
	0.211312	1.8096	1.49225	1.71776	0.897622	2.42154	2.00387
	0.234022	2.11681	1.14614	1.21506	1.03322	0.860653	2.29693
	1.07238	1.94525	2.07198	0.38116	2.57811	0.650815	2.57625
	0.138935	3.88894	2.47713	2.26813	0.671709	1.02091	2.24547
	4.06047	1.69214	3.30433	1.16577	1.13897	3.12755	1.30332
	0.683723	2.00511	2.82235	1.77295	1.51573	0.797089	1.98808
	0.739947	1.48595	2.09106	0.943001	1.24727	0.872224	3.70795
	0.402695	2.15268	1.34053	0.891107	0.621813	0.798163	2.68501
	0.485163	3.41398	1.12928	0.944969	0.674542	1.55467
	0.722167	3.04929	0.984146	1.5635	4.66382	1.12668
	0.292412	2.1217	1.74225	2.68157	1.96202	1.70312
	0.902024	2.39745	3.96009	2.77156	2.26507	0.667517
	0.617262	1.89504	4.11683	1.859	5.85741	1.55801
	1.47836	1.67939	1.0947	1.65852	4.57206
	1.22207	1.47156	0.628373	1.08319	1.91768
	0.852605	2.23783	1.50929	0.615227	1.49061
	0.754785	2.59948	0.883338	3.82917	1.28063
		2.63833	1.64774	0.618555	5.69653
		2.11667	0.662938	0.62445	1.00778
		1.82494	1.6895	0.519508	0.821773
		2.66003		1.65155	0.736959
		2.19243		0.834974	0.706129
		2.57941		1.82805	3.12202
		1.9742		1.7314	2.64939
		2.10511		3.14685	1.31545
				1.78419	1.74733
				2.90914	2.75565
				0.701665	1.32842
				0.279175	1.24813
					0.795844
					3.86166
Average	1.11759	3.76773	2.09599	1.54747	1.74418	2.48246	1.8403

## Sheet: Figure 7
Figure 7B
	CRT0066101 (µM)	Replicate #1	Replicate #2	Replicate #3	Average
	0	100	100	100	100
	0.1	70.43	83.6607	63.8846	72.6584
	1	52.6564	36.9555	40.0041	43.2053
	5	39.363	6.37347	35.9189	27.2184
	10	10.9111	17.061	11.4084	13.1268
Figure 7C	No PKD2	No PKD2	No PKD2
	CREBtide	WT	S69A	no peptide	CREBtide	WT	S69A
	0.0231251	0.0177177	0.019049	0.359811	1	0.903456	0.380109
	0.0228186	0.0248149	0.0279203	0.294937	1	0.954987	0.268681
	0.0261861	0.0131336	0.0190518	0.277976	1	0.759316	0.301181
Average	0.0240433	0.0185554	0.022007	0.310908	1	0.872586	0.316657
Figure 7E	WT+DMSO	WT+CRT0066101	S69A+DMSO
	0.475626	0.646373	3.2375
	0.578461	2.41993	2.98362
	1.06323	1.68246	2.37825
	1.09335	1.35158	1.88743
	0.713577	2.48356	3.16095
	0.977325	5.3369	4.31153
	0.619751	1.1783	1.88315
	0.596323	4.47092	2.6559
	0.563514	5.66917	1.03428
	1.06618	7.24519	3.09988
	1.14485	8.99285	3.18693
	0.921128	4.15162	3.57447
	0.741957	1.53264	2.05073
	0.60474	1.07676	4.09314
	0.666502	3.15077	1.94198
	0.464101	1.76699	0.86622
	0.306777	5.06267	2.51756
	0.608306	5.43055	3.1955
	0.519996	0.684326	1.48771
	0.362805	0.749335	1.76651
	0.355387	0.812991	6.54
	0.217081	0.894381	8.45537
	0.332889	1.08755	5.32181
	0.427496	1.20909	1.7025
	0.345588	1.42687	0.539925
	1.08122	5.43153	11.0074
	0.989202	1.1667	5.18954
	0.791407	1.83565	1.53863
	0.444098	2.9229	5.06353
	1.35967	2.20061	5.52602
	0.931484	2.97439	2.69559
	0.324401	2.69969	2.74131
	0.627766	2.25896	2.87369
	2.32827	3.3779	3.64018
	0.728659	4.31993	2.25916
	0.91511	1.33936	5.59714
	1.53914	1.70853	5.71427
	0.77383	2.84551	5.36194
	0.490521	5.56336	7.48321
	0.298165	3.83751	2.98349
	0.736419	2.94674	0.976559
	0.231907	1.16752	6.6636
	1.35397	2.06264	2.45626
	1.27127	2.62925	1.78367
	0.706528	5.97069	10.2507
	0.965254	5.78324	6.71329
	2.08907	0.446626	2.7891
	0.871758	2.104	11.8297
	0.872728	4.60586	2.79948
	1.18083	5.29524	4.46247
	1.14153	2.30861	10.301
	0.640512	1.23322	4.23649
	0.386517	3.16301	3.70381
	0.489278	1.32163	2.83704
	1.72788	1.83133	6.14221
	1.12396	1.99029	4.98325
	1.47012	1.0291	4.67417
	0.385908	1.56549
		3.09155
		5.57553
		3.75942
		1.27807
		2.53511
		2.99267
Average	0.810954	2.8388	4.05527

## Sheet: SI Figure 9
SI Figure 9B	See 5B
SI Figure 9D	WT	S69A	S69E
	0.43087	8.3047	1.13928
	0.995394	1.76667	3.336
	0.30315	9.03042	1.34399
	0.468892	5.13574	3.80699
	0.747607	3.41211	0.37652
	0.380623	5.80756	6.30338
	1.53116	2.30013	1.39478
	0.359139	5.95823	0.554957
	1.92783	2.26575	0.473188
	0.838217	4.92845	7.34821
	0.846204	3.05971	0.871866
	0.505827	3.30722	3.97713
	0.393651	5.2912	5.32654
	1.02733	4.39092	2.10205
	0.328977	1.82546	2.74174
	0.790934	1.1195	2.42968
	0.898496	4.90426	6.31731
	0.719307	12.8776	7.42908
	1.60187	6.94018	3.22412
	2.29683	10.163	1.52042
	2.01586	2.41501	1.00044
	0.209184	2.89008	4.0779
	0.855198	13.3898	7.81859
	0.982492	11.5811	3.47039
	2.58887	3.58922	0.889515
	0.324668	5.00526	3.42957
	3.11432	2.51497	3.57328
	3.20434	9.08022	3.15059
	2.40835	6.40784	0.995895
	1.19337	1.96285	5.00993
	0.961566	2.50851	1.63607
	0.627174	2.23303	7.91907
	4.06591	3.3979	2.77906
	4.22557	1.9649	3.07361
	0.323927	1.37652	2.04009
	0.423337	2.26117	2.74192
	1.58397	5.80428	2.86613
	1.52215	1.68465	0.715311
	0.562792	4.28666	2.30241
	0.247071	1.70621	0.391673
	0.211312	1.8096	0.892607
	0.234022	2.11681	1.68156
	1.07238	1.94525	3.85979
	0.138935	3.88894	2.30456
	4.06047	1.69214	3.79584
	0.683723	2.00511	1.53516
	0.739947	1.48595	3.42385
	0.402695	2.15268	3.03874
	0.485163	3.41398	2.68147
	0.722167	3.04929	2.28226
	0.292412	2.1217
	0.902024	2.39745
	0.617262	1.89504
	1.47836	1.67939
	1.22207	1.47156
	0.852605	2.23783
	0.754785	2.59948
		2.63833
		2.11667
		1.82494
		2.66003
		2.19243
		2.57941
		1.9742
		2.10511
Average	1.11759	3.76773	2.94789

## Sheet: SI Figure 10
SI Figure 10A
SI Figure 10B	CID755673 (µM)	Replicate #1	Replicate #2	Replicate #3	Average
	0	100	100	100	100
	0.1	88.0565	104.189	97.6434	96.6296
	1	63.7772	53.5541	86.1093	67.8135
	5	42.5378	43.5904	76.3892	54.1725
	10	71.2141	25.8178	33.369	43.467
SI Figure 10D	WT+DMSO	WT+CID755673	S69A+DMSO
	0.475626	2.48113	3.2375
	0.578461	4.57528	2.98362
	1.06323	0.678308	2.37825
	1.09335	0.688929	1.88743
	0.713577	1.94419	3.16095
	0.977325	1.67493	4.31153
	0.619751	2.31023	1.88315
	0.596323	2.50071	2.6559
	0.563514	1.97217	1.03428
	1.06618	2.70178	3.09988
	1.14485	0.710016	3.18693
	0.921128	2.61601	3.57447
	0.741957	1.60626	2.05073
	0.60474	0.583588	4.09314
	0.666502	1.43407	1.94198
	0.464101	2.67645	0.86622
	0.306777	3.64731	2.51756
	0.608306	0.604661	3.1955
	0.519996	0.603382	1.48771
	0.362805	5.73336	1.76651
	0.355387	1.51842	6.54
	0.217081	3.46315	8.45537
	0.332889	1.92862	5.32181
	0.427496	2.14621	1.7025
	0.345588	2.17195	0.539925
	1.08122	1.24774	11.0074
	0.989202	1.67464	5.18954
	0.791407	0.644254	1.53863
	0.444098	0.913924	5.06353
	1.35967	2.35619	5.52602
	0.931484	2.96561	2.69559
	0.324401	1.41294	2.74131
	0.627766	0.901866	2.87369
	2.32827	0.662256	3.64018
	0.728659	1.52775	2.25916
	0.91511	0.599255	5.59714
	1.53914	1.53842	5.71427
	0.77383	1.1235	5.36194
	0.490521	2.01118	7.48321
	0.298165	2.09915	2.98349
	0.736419	4.12421	0.976559
	0.231907	2.12185	6.6636
	1.35397	3.49376	2.45626
	1.27127	3.53522	1.78367
	0.706528	1.43075	10.2507
	0.965254	3.25847	6.71329
	2.08907	2.33836	2.7891
	0.871758	2.44455	11.8297
	0.872728	0.929645	2.79948
	1.18083	2.71736	4.46247
	1.14153	2.2422	10.301
	0.640512	2.56171	4.23649
	0.386517	2.98819	3.70381
	0.489278	0.865429	2.83704
	1.72788	1.81107	6.14221
	1.12396	1.13211	4.98325
	1.47012	1.61057	4.67417
	0.385908	0.23822
		0.507608
Average	0.810954	1.94917	4.05527

## Sheet: QExactive HPLC
n1200 Easy LC
Volume [µl] : 10.00
Flow [µl / min] : 20.00
Sample loading:
Volume [µl] : 6.00
Flow [µl / min] : 1.00
Max. pressure [Bar] : 800.00
Gradient:
Time [mm:ss] Duration [mm:ss] Flow [nl/min] Mixture [%B]
00:00 00:00 300 2
01:00 01:00 300 4
54:00 53:00 300 32
61:00 07:00 300 85
71:00 10:00 300 85
72:00 01:00 300 2
75:00 03:00 300 2
Pre-column equilibration:
Volume [µl] : 5.00
Flow [µl / min] : (unspecified)
Max. pressure [Bar] : 800.00
Analytical column equilibration:
Volume [µl] : 6.00
Flow [µl / min] : (unspecified)
Max. pressure [Bar] : 800.00
Autosampler wash:
Flush volume [µl] : 100.00

## Sheet: QExactive MS 
Method of Q Exactive Plus
OVERALL METHOD SETTINGS
Global Settings
use lock masses best
Lock mass injection ―
Chrom. peak width (FWHM) 15 s
Time
Method duration 75.00 min
Customized Tolerances (+/-)
Lock Masses ―
Inclusion ―
Exclusion ―
Neutral Loss ―
Mass Tags ―
Dynamic Exclusion ―
Experiment
FULL MS / DD-MS² (TOPN)
General
Runtime 0 to 75 min
Polarity Positive
In-source CID 0.0 eV
Default charge state 2
Inclusion ―
Exclusion ―
Tags ―
Full MS
Microscans 1
Resolution 70	0
AGC target 1e6
Maximum IT 250 ms
Number of scan ranges 1
Scan range 300 to 1500 m/z
Spectrum data type Profile
dd-MS² / dd-SIM
Microscans 1
Resolution 17	500
AGC target 5e4
Maximum IT 60 ms
Loop count 20
MSX count 1
TopN 20
Isolation window 2.0 m/z
Isolation offset 0.0 m/z
Scan range 200 to 2000 m/z
Fixed first mass ―
NCE / stepped NCE 26
Spectrum data type Centroid
dd Settings
Minimum AGC target 8.00e3
Intensity threshold 1.3e5
Apex trigger ―
Charge exclusion unassigned	1
Peptide match Preferred
Exclude isotopes on
Dynamic exclusion auto
If idle .. do not pick others
Setup
TUNEFILES
General
Switch Count 0
Base Tunefile C:\Xcalibur\methods\BEST_TUNE.mstune
CONTACT CLOSURE
General
Used False
Start in Closed True
Switch Count 0
SYRINGE
General
Used False
Start in OFF True
Stop at end of run False
Switch Count 0
Pump setup
Syringe type Hamilton
Flow rate 3.000 µL/min
Inner diameter 2.303 mm
Volume 250 µL
DIVERT VALVE A
General
Used False
Start in 1-2 True
Switch Count 0
DIVERT VALVE B
General
Used False
Start in 1-2 True
Switch Count 0
LOCK MASSES
3 entries
Mass Polarity Start End Comment
[m/z] [min] [min]
371.10124 Positive
445.12003 Positive
519.13883 Positive
INCLUSION LIST
(no entries)
EXCLUSION LIST
(no entries)
NEUTRAL LOSSES
(no entries)
MASS TAGS
(no entries)

## Sheet: Purified-PEAK3 MaxQuant Param
Parameter	Value
Version	1.6.12.0
fastaFilePath	C:\Danielle Swaney\FASTA Files\uniprot-human-reviewed-canonical-isoforms-20201022.fasta
advancedRatios	True
advancedSiteIntensities	True
alignmentIonMobilityWindow	0
alignmentTimeWindow	0
andromedaCacheSize	350000
avalon	False
batchSize	1
boolean	False
boxCarMode	all
cacheBinInds	True
calcPeakProperties	False
complementaryIonPpm	20
compositionPrediction	0
customProteinQuantification	False
customProteinQuantificationFile
decoyMode	revert
deNovoSequencing	False
deNovoVarMods	True
dependentPeptideFdr	0
dependentPeptideMassBin	0
dependentPeptides	False
dependentPeptidesBetweenRuns	False
dependentPeptidesFractionDifference	0
dependentPeptidesRestrictFractions	False
dependentPeptidesWithinExperiment	False
dependentPeptidesWithinParameterGroup	False
descriptionParseRule	>(.*)
disableMd5	False
epsilonMutationScore	True
etdIncludeB	False
fullMaxMz	1.79769313486232E+308
fullMinMz	-1.79769313486232E+308
ibaq	False
ibaqLogFit	False
identifierParseRule	>.*\|(.*)\|
includeContaminants	True
independentEnzymes	False
int	0
intensityPredictionsFile
intensPred	False
intensPredModelReTrain	False
ionCountIntensities	False
isotopeCalc	False
lfqRequireMsms	True
lfqStabilizeLargeRatios	True
mainSearchMaxCombinations	200
massDifferenceMods
massDifferenceSearch	False
matchBetweenRuns	False
matchBetweenRunsFdr	False
matchingIonMobilityWindow	0
matchingTimeWindow	0
matchUnidentifiedFeatures	False
maxPeptideLengthForUnspecificSearch	25
maxPeptideMass	4600
maxQuantVersion	1.6.12.0
minDeltaScoreModifiedPeptides	6
minDeltaScoreUnmodifiedPeptides	0
minPepLen	7
minPeptideLengthForUnspecificSearch	8
minPeptides	1
minRatioCount	2
minRazorPeptides	1
minScoreModifiedPeptides	40
minScoreUnmodifiedPeptides	0
minUniquePeptides	0
ms2PrecursorShift	0
msmsConnection	False
mutatedPeptidesSeparately	True
name	session1
nModColumns	3
numberOfCandidatesMsms	15
numThreads	1
peptideFdr	0.01
proteinFdr	0.01
proteogenomicPeptidesSeparately	True
psmFdrCrosslink	0.01
pvalThres	0.005
quantMode	1
razorProteinFdr	True
restrictProteinQuantification	True
rtShift	False
secondPeptide	True
sendEmail	False
separateLfq	False
short	32767
showCentroidMassDifferences	False
showIsotopeMassDifferences	False
siteFdr	0.01
splitProteinGroupsByTaxonomy	False
string	Oxidation (M)
string3	C:\Users\owner\Documents\Antoine\qx022844.raw
string4	PEAK3
taxonomyLevel	Species
top3	False
useCounterparts	False
useDeltaScore	False
useDotNetCore	False
useNormRatiosForOccupancy	True
useSeriesReporters	False
variationMode	none
verboseColumnHeaders	False
writeAccumulatedPasefMsmsScansTable	True
writeAllPeptidesTable	True
writeDiaFragmentTable	False
writeMs3ScansTable	True
writeMsmsScansTable	True
writeMsScansTable	False
writeMzRangeTable	True
writeMzTab	False
writePasefMsmsScansTable	True
writePeptidesForSpectrumFile

## Sheet: AP-MS MaxQuant Param
Parameter	Value
Version	1.6.12.0
fastaFilePath	C:\Danielle Swaney\FASTA Files\uniprot-human-reviewed-canonical-isoforms-20201022.fasta
identifierParseRule	>.*\|(.*)\|
descriptionParseRule	>(.*)
andromedaCacheSize	350000
advancedRatios	True
pvalThres	0.005
rtShift	False
separateLfq	False
lfqStabilizeLargeRatios	True
lfqRequireMsms	True
decoyMode	revert
boxCarMode	all
includeContaminants	True
maxPeptideMass	4600
epsilonMutationScore	True
mutatedPeptidesSeparately	True
proteogenomicPeptidesSeparately	True
minDeltaScoreUnmodifiedPeptides	0
minDeltaScoreModifiedPeptides	6
minScoreUnmodifiedPeptides	0
minScoreModifiedPeptides	40
secondPeptide	True
matchBetweenRuns	True
matchUnidentifiedFeatures	False
matchBetweenRunsFdr	False
dependentPeptides	False
dependentPeptideFdr	0
dependentPeptideMassBin	0
dependentPeptidesBetweenRuns	False
dependentPeptidesWithinExperiment	False
dependentPeptidesWithinParameterGroup	False
dependentPeptidesRestrictFractions	False
dependentPeptidesFractionDifference	0
msmsConnection	False
ibaq	False
top3	False
independentEnzymes	False
useDeltaScore	False
splitProteinGroupsByTaxonomy	False
taxonomyLevel	Species
avalon	False
nModColumns	3
ibaqLogFit	False
razorProteinFdr	True
deNovoSequencing	False
deNovoVarMods	True
massDifferenceSearch	False
isotopeCalc	False
minPepLen	7
psmFdrCrosslink	0.01
peptideFdr	0.01
proteinFdr	0.01
siteFdr	0.01
minPeptideLengthForUnspecificSearch	8
maxPeptideLengthForUnspecificSearch	25
useNormRatiosForOccupancy	True
minPeptides	1
minRazorPeptides	1
minUniquePeptides	0
useCounterparts	False
advancedSiteIntensities	True
customProteinQuantification	False
customProteinQuantificationFile
minRatioCount	2
restrictProteinQuantification	True
string	Oxidation (M)
matchingTimeWindow	0.7
matchingIonMobilityWindow	0.05
alignmentTimeWindow	20
alignmentIonMobilityWindow	1
numberOfCandidatesMsms	15
compositionPrediction	0
quantMode	1
massDifferenceMods
mainSearchMaxCombinations	200
writeMsScansTable	False
writeMsmsScansTable	True
writePasefMsmsScansTable	True
writeAccumulatedPasefMsmsScansTable	True
writeMs3ScansTable	True
writeAllPeptidesTable	True
writeMzRangeTable	True
writeDiaFragmentTable	False
writeMzTab	False
disableMd5	False
cacheBinInds	True
etdIncludeB	False
ms2PrecursorShift	0
complementaryIonPpm	20
variationParseRule2
variationMode	none
useSeriesReporters	False
name	session1
maxQuantVersion	1.6.12.0
numThreads	12
batchSize	1
fullMinMz	-1.79769313486232E+308
fullMaxMz	1.79769313486232E+308
sendEmail	False
ionCountIntensities	False
verboseColumnHeaders	False
calcPeakProperties	False
showCentroidMassDifferences	False
showIsotopeMassDifferences	False
useDotNetCore	False
intensPred	False
intensPredModelReTrain	False

## Sheet: Saint Score
	SAINT_spc																	SAINT_int
Bait_Prey	Bait.x	Prey.x	PreyGene.x	Spec	SpecSum	AvgSpec	NumReplicates.x	ctrlCounts	AvgP.x	MaxP.x	TopoAvgP.x	TopoMaxP.x	SaintScore.x	logOddsScore	FoldChange.x	BFDR.x	boosted_by.x	Bait.y	Prey.y	PreyGene.y	Intensity	IntensitySum	AvgIntensity	NumReplicates.y	ctrlIntensity	AvgP.y	MaxP.y	TopoAvgP.y	TopoMaxP.y	SaintScore.y	OddsScore	FoldChange.y	BFDR.y	boosted_by.y
PEAK3_WT-P31946	PEAK3_WT	P31946	1433B_HUMAN	14|13|13	40	13.33	3	0|0|0	1	1	1	1	1	20.63	133.33	0	NA	PEAK3_WT	P31946	1433B_HUMAN	24.896|23.157|22.028	70.081	23.36	3	.|.|0.308	1	1	1	1	1	10.787	75.842	0	NA
PEAK3_WT-P31946-2	PEAK3_WT	P31946-2	1433B_HUMAN	1|1|1	3	1	3	0|0|0	0	0	0	0	0	0.83	10	0.81	NA	PEAK3_WT	P31946-2	1433B_HUMAN	6.771|6.339|6.587	19.698	6.566	3	.|.|.	1	1	1	1	1	10.557	18.456	0	NA
PEAK3_Mut-P31946	PEAK3_Mut	P31946	1433B_HUMAN	2|2|2|3	9	2.25	4	0|0|0	0.96	0.99	0.96	0.99	0.96	2.86	22.5	0.01	NA	PEAK3_Mut	P31946	1433B_HUMAN	0.805|0.733|1.003|1.003	3.543	0.886	4	.|.|0.308	0.153	0.153	0.153	0.153	0.153	-1.713	2.876	0.428	NA
PEAK3_Mut-P62258	PEAK3_Mut	P62258	1433E_HUMAN	21|16|17|18	72	18	4	4|4|6	0.99	1	0.99	1	0.99	3.9	3.86	0	NA	PEAK3_Mut	P62258	1433E_HUMAN	9.016|8.810|7.268|9.177	34.271	8.568	4	1.540|1.580|2.035	1	1	1	1	1	7.951	5.028	0	NA
PEAK3_WT-P62258	PEAK3_WT	P62258	1433E_HUMAN	77|79|75	231	77	3	4|4|6	1	1	1	1	1	76.23	16.5	0	NA	PEAK3_WT	P62258	1433E_HUMAN	83.439|79.463|81.765	244.667	81.556	3	1.540|1.580|2.035	1	1	1	1	1	8.387	47.857	0	NA
PEAK3_WT-Q04917	PEAK3_WT	Q04917	1433F_HUMAN	26|24|27	77	25.67	3	0|0|0	1	1	1	1	1	36.93	256.67	0	NA	PEAK3_WT	Q04917	1433F_HUMAN	27.180|23.904|25.615	76.699	25.566	3	.|.|.	1	1	1	1	1	10.591	71.862	0	NA
PEAK3_Mut-Q04917	PEAK3_Mut	Q04917	1433F_HUMAN	0|0|0|1	1	0.25	4	0|0|0	0	0	0	0	0	-1.68	2.5	0.81	NA	PEAK3_Mut	Q04917	1433F_HUMAN	0.381|.|0.462|.	1.554	0.389	4	.|.|.	0	0	0	0	0	-14.409	1.092	0.835	NA
PEAK3_WT-P61981	PEAK3_WT	P61981	1433G_HUMAN	31|33|30	94	31.33	3	0|0|0	1	1	1	1	1	45.67	313.33	0	NA	PEAK3_WT	P61981	1433G_HUMAN	31.823|28.992|30.637	91.452	30.484	3	.|.|0.332	1	1	1	1	1	10.772	91.838	0	NA
PEAK3_Mut-P61981	PEAK3_Mut	P61981	1433G_HUMAN	1|1|3|1	6	1.5	4	0|0|0	0.25	0.99	0.25	0.99	0.25	0.83	15	0.41	NA	PEAK3_Mut	P61981	1433G_HUMAN	1.021|0.822|1.135|1.072	4.05	1.013	4	.|.|0.332	0.151	0.151	0.151	0.151	0.151	-1.728	3.05	0.43	NA
PEAK3_WT-P31947-2	PEAK3_WT	P31947-2	1433S_HUMAN	1|2|1	4	1.33	3	1|1|1	0.05	0.14	0.05	0.14	0.05	-3.31	1.33	0.6	NA	PEAK3_WT	P31947-2	1433S_HUMAN	30.415|26.138|28.688	85.241	28.414	3	0.919|0.890|0.860	1	1	1	1	1	10.591	31.936	0	NA
PEAK3_Mut-P31947-2	PEAK3_Mut	P31947-2	1433S_HUMAN	1|1|1|1	4	1	4	1|1|1	0	0	0	0	0	-3.31	1	0.81	NA	PEAK3_Mut	P31947-2	1433S_HUMAN	3.918|3.699|3.838|4.413	15.868	3.967	4	0.919|0.890|0.860	0.129	0.129	0.129	0.129	0.129	-1.909	4.459	0.442	NA
PEAK3_WT-P27348	PEAK3_WT	P27348	1433T_HUMAN	27|23|24	74	24.67	3	6|6|6	1	1	1	1	1	8.09	4.11	0	NA	PEAK3_WT	P27348	1433T_HUMAN	47.597|45.903|46.872	140.372	46.791	3	1.930|1.787|1.608	1	1	1	1	1	10.591	26.438	0	NA
PEAK3_Mut-P27348	PEAK3_Mut	P27348	1433T_HUMAN	14|13|12|11	50	12.5	4	6|6|6	0.02	0.06	0.02	0.06	0.02	-6.67	2.08	0.65	NA	PEAK3_Mut	P27348	1433T_HUMAN	7.786|7.348|6.283|8.042	29.46	7.365	4	1.930|1.787|1.608	0.129	0.129	0.129	0.129	0.129	-1.909	4.161	0.441	NA
PEAK3_WT-P63104	PEAK3_WT	P63104	1433Z_HUMAN	23|25|20	68	22.67	3	2|1|1	1	1	1	1	1	19.99	17	0	NA	PEAK3_WT	P63104	1433Z_HUMAN	35.586|33.449|36.074	105.109	35.036	3	0.517|0.660|0.405	1	1	1	1	1	10.997	67.774	0	NA
PEAK3_Mut-P63104	PEAK3_Mut	P63104	1433Z_HUMAN	2|3|3|2	10	2.5	4	2|1|1	0.1	0.16	0.1	0.16	0.1	-3.02	1.88	0.54	NA	PEAK3_Mut	P63104	1433Z_HUMAN	2.036|0.909|2.229|2.476	7.649	1.912	4	0.517|0.660|0.405	0.137	0.182	0.137	0.182	0.137	-10.023	3.699	0.439	NA
PEAK3_Mut-P30153	PEAK3_Mut	P30153	2AAA_HUMAN	18|19|16|19	72	18	4	1|2|2	1	1	1	1	1	13	10.8	0	NA	PEAK3_Mut	P30153	2AAA_HUMAN	6.855|5.973|5.277|6.493	24.598	6.15	4	1.506|1.372|0.883	1	1	1	1	1	11.15	5.033	0	NA
PEAK3_WT-P30153	PEAK3_WT	P30153	2AAA_HUMAN	5|5|4	14	4.67	3	1|2|2	0.37	0.46	0.37	0.46	0.37	-1.43	2.8	0.26	NA	PEAK3_WT	P30153	2AAA_HUMAN	2.081|1.313|1.820	5.215	1.738	3	1.506|1.372|0.883	0	0	0	0	0	-13.802	1.423	0.791	NA
PEAK3_Mut-P63151	PEAK3_Mut	P63151	2ABA_HUMAN	6|6|6|7	25	6.25	4	1|3|1	0.78	0.9	0.78	0.9	0.78	1.04	3.75	0.04	NA	PEAK3_Mut	P63151	2ABA_HUMAN	3.614|3.932|3.543|4.596	15.684	3.921	4	0.981|0.675|1.013	1	1	1	1	1	10.591	4.48	0	NA
PEAK3_WT-P63151	PEAK3_WT	P63151	2ABA_HUMAN	3|2|3	8	2.67	3	1|3|1	0.04	0.06	0.04	0.06	0.04	-4.2	1.6	0.61	NA	PEAK3_WT	P63151	2ABA_HUMAN	1.449|1.448|1.221	4.118	1.373	3	0.981|0.675|1.013	0	0	0	0	0	-12.768	1.568	0.743	NA
PEAK3_Mut-Q66LE6	PEAK3_Mut	Q66LE6	2ABD_HUMAN	0|0|0|1	1	0.25	4	0|0|0	0	0	0	0	0	-1.68	2.5	0.81	NA	PEAK3_Mut	Q66LE6	2ABD_HUMAN	0.452|.|.|0.468	1.631	0.408	4	.|.|.	0	0	0	0	0	-14.409	1.146	0.822	NA
PEAK3_Mut-P29372-5	PEAK3_Mut	P29372-5	3MG_HUMAN	0|0|1|0	1	0.25	4	0|0|0	0	0	0	0	0	-1.68	2.5	0.81	NA	PEAK3_Mut	P29372-5	3MG_HUMAN	.|.|0.408|0.451	1.571	0.393	4	.|.|0.231	0.012	0.047	0.012	0.047	0.012	-11.219	1.702	0.58	NA
PEAK3_Mut-Q9NRA8-2	PEAK3_Mut	Q9NRA8-2	4ET_HUMAN	0|1|1|0	2	0.5	4	1|0|0	0	0	0	0	0	-2.48	1.5	0.81	NA	PEAK3_Mut	Q9NRA8-2	4ET_HUMAN	0.296|0.447|0.310|0.380	1.433	0.358	4	0.285|.|0.273	0	0	0	0	0	-14.344	1.285	0.78	NA
PEAK3_WT-Q9NRA8-2	PEAK3_WT	Q9NRA8-2	4ET_HUMAN	1|1|0	2	0.67	3	1|0|0	0	0	0	0	0	-2.48	2	0.81	NA	PEAK3_WT	Q9NRA8-2	4ET_HUMAN	0.348|.|0.297	1.002	0.334	3	0.285|.|0.273	0	0	0	0	0	-14.335	1.197	0.847	NA
PEAK3_WT-P08195-2	PEAK3_WT	P08195-2	4F2_HUMAN	0|0|0	0	0	3	0|0|0	0	0	0	0	0	-1.68	0	0.81	NA	PEAK3_WT	P08195-2	4F2_HUMAN	0.231|.|.	0.943	0.314	3	.|.|.	0	0	0	0	0	-14.409	0.883	0.867	NA
PEAK3_Mut-P08195-2	PEAK3_Mut	P08195-2	4F2_HUMAN	0|1|0|0	1	0.25	4	0|0|0	0	0	0	0	0	-1.68	2.5	0.81	NA	NA	NA	NA	NA	NA	NA	NA	NA	NA	NA	NA	NA	NA	NA	NA	NA	NA
PEAK3_Mut-P49902	PEAK3_Mut	P49902	5NTC_HUMAN	1|2|2|1	6	1.5	4	2|0|2	0.02	0.04	0.02	0.04	0.02	-4.58	1.12	0.66	NA	PEAK3_Mut	P49902	5NTC_HUMAN	0.547|0.807|0.515|0.903	2.772	0.693	4	0.635|0.525|0.467	0	0.001	0	0.001	0	-14.409	1.288	0.696	NA
PEAK3_WT-P49902	PEAK3_WT	P49902	5NTC_HUMAN	1|1|2	4	1.33	3	2|0|2	0.01	0.04	0.01	0.04	0.01	-4.58	1	0.67	NA	PEAK3_WT	P49902	5NTC_HUMAN	0.783|0.630|0.840	2.253	0.751	3	0.635|0.525|0.467	0	0	0	0	0	-13.7	1.396	0.736	NA
PEAK3_Mut-Q15758	PEAK3_Mut	Q15758	AAAT_HUMAN	1|1|2|2	6	1.5	4	1|1|1	0.07	0.14	0.07	0.14	0.07	-3.31	1.5	0.59	NA	PEAK3_Mut	Q15758	AAAT_HUMAN	0.533|0.503|0.707|0.758	2.5	0.625	4	0.226|0.228|0.218	0.931	1	0.931	1	0.931	1.214	2.792	0.004	NA
PEAK3_WT-Q15758	PEAK3_WT	Q15758	AAAT_HUMAN	1|2|1	4	1.33	3	1|1|1	0.05	0.14	0.05	0.14	0.05	-3.31	1.33	0.6	NA	PEAK3_WT	Q15758	AAAT_HUMAN	0.465|0.493|0.421	1.379	0.46	3	0.226|0.228|0.218	0.283	0.63	0.283	0.63	0.283	-3.131	2.053	0.321	NA
PEAK3_Mut-Q8NE71-2	PEAK3_Mut	Q8NE71-2	ABCF1_HUMAN	8|9|5|9	31	7.75	4	8|7|7	0	0	0	0	0	-20.05	1.06	0.78	NA	PEAK3_Mut	Q8NE71-2	ABCF1_HUMAN	2.196|2.097|1.816|2.632	8.742	2.185	4	1.647|1.651|1.457	0	0.001	0	0.001	0	-13.873	1.381	0.703	NA
PEAK3_WT-Q8NE71-2	PEAK3_WT	Q8NE71-2	ABCF1_HUMAN	4|7|8	19	6.33	3	8|7|7	0	0	0	0	0	-21.86	0.86	0.79	NA	PEAK3_WT	Q8NE71-2	ABCF1_HUMAN	1.604|1.740|1.988	5.332	1.777	3	1.647|1.651|1.457	0	0	0	0	0	-14.403	1.123	0.833	NA
PEAK3_Mut-Q13085-3	PEAK3_Mut	Q13085-3	ACACA_HUMAN	2|1|2|2	7	1.75	4	2|0|0	0.28	0.38	0.28	0.38	0.28	-1.8	2.62	0.4	NA	PEAK3_Mut	Q13085-3	ACACA_HUMAN	0.278|0.155|0.461|0.338	1.232	0.308	4	0.321|.|.	0	0	0	0	0	-14.409	0.96	0.817	NA
PEAK3_WT-Q13085-3	PEAK3_WT	Q13085-3	ACACA_HUMAN	1|0|1	2	0.67	3	2|0|0	0	0	0	0	0	-3.84	1	0.81	NA	PEAK3_WT	Q13085-3	ACACA_HUMAN	0.238|0.168|.	0.762	0.254	3	0.321|.|.	0	0	0	0	0	-14.409	0.792	0.861	NA
PEAK3_WT-Q9BYF1	PEAK3_WT	Q9BYF1	ACE2_HUMAN	0|0|0	0	0	3	0|0|0	0	0	0	0	0	-1.68	0	0.81	NA	PEAK3_WT	Q9BYF1	ACE2_HUMAN	0.321|.|.	1.033	0.344	3	.|.|.	0	0	0	0	0	-14.409	0.968	0.867	NA
PEAK3_Mut-Q9UKV3-5	PEAK3_Mut	Q9UKV3-5	ACINU_HUMAN	0|0|1|0	1	0.25	4	0|1|0	0	0	0	0	0	-2.48	0.75	0.81	NA	PEAK3_Mut	Q9UKV3-5	ACINU_HUMAN	.|0.333|0.235|.	1.28	0.32	4	0.320|0.318|0.213	0	0	0	0	0	-14.409	1.148	0.863	NA
PEAK3_Mut-P53396	PEAK3_Mut	P53396	ACLY_HUMAN	10|8|6|13	37	9.25	4	7|5|5	0.01	0.05	0.01	0.05	0.01	-12.5	1.63	0.68	NA	PEAK3_Mut	P53396	ACLY_HUMAN	1.826|1.882|1.420|2.341	7.47	1.868	4	1.696|1.352|1.082	0	0	0	0	0	-14.375	1.38	0.726	NA
PEAK3_WT-P53396	PEAK3_WT	P53396	ACLY_HUMAN	10|9|8	27	9	3	7|5|5	0	0	0	0	0	-9.64	1.59	0.75	NA	PEAK3_WT	P53396	ACLY_HUMAN	2.239|2.011|1.817	6.067	2.022	3	1.696|1.352|1.082	0	0	0	0	0	-13.128	1.494	0.758	NA
PEAK3_Mut-P60709	PEAK3_Mut	P60709	ACTB_HUMAN	1|1|1|1	4	1	4	0|1|0	0	0	0	0	0	-1.08	3	0.81	NA	PEAK3_Mut	P60709	ACTB_HUMAN	0.329|0.263|0.300|0.307	1.198	0.3	4	.|0.197|.	0	0	0	0	0	-13.072	1.524	0.762	NA
PEAK3_WT-P60709	PEAK3_WT	P60709	ACTB_HUMAN	0|2|1	3	1	3	0|1|0	0.22	0.67	0.22	0.67	0.22	-2.48	3	0.47	NA	PEAK3_WT	P60709	ACTB_HUMAN	.|0.253|0.265	0.874	0.291	3	.|0.197|.	0	0	0	0	0	-13.408	1.482	0.831	NA
PEAK3_WT-P12814-2	PEAK3_WT	P12814-2	ACTN1_HUMAN	1|0|0	1	0.33	3	0|0|0	0	0	0	0	0	-1.68	3.33	0.81	NA	PEAK3_WT	P12814-2	ACTN1_HUMAN	0.778|.|.	1.49	0.497	3	.|.|.	0.193	0.579	0.193	0.579	0.193	-14.409	1.396	0.408	NA
PEAK3_WT-O43707	PEAK3_WT	O43707	ACTN4_HUMAN	5|1|0	6	2	3	0|0|0	0.33	1	0.33	1	0.33	-1.68	20	0.29	NA	PEAK3_WT	O43707	ACTN4_HUMAN	1.417|0.330|.	2.103	0.701	3	.|.|.	0.333	1	0.333	1	0.333	-14.409	1.97	0.254	NA
PEAK3_Mut-O43707	PEAK3_Mut	O43707	ACTN4_HUMAN	0|0|0|1	1	0.25	4	0|0|0	0	0	0	0	0	-1.68	2.5	0.81	NA	NA	NA	NA	NA	NA	NA	NA	NA	NA	NA	NA	NA	NA	NA	NA	NA	NA
PEAK3_WT-O00116	PEAK3_WT	O00116	ADAS_HUMAN	0|0|0	0	0	3	0|0|0	0	0	0	0	0	-1.68	0	0.81	NA	PEAK3_WT	O00116	ADAS_HUMAN	0.389|0.199|0.292	0.88	0.293	3	.|.|.	0	0	0	0	0	-14.409	0.825	0.849	NA
PEAK3_Mut-O00116	PEAK3_Mut	O00116	ADAS_HUMAN	0|0|0|0	0	0	4	0|0|0	0	0	0	0	0	-1.68	0	0.81	NA	PEAK3_Mut	O00116	ADAS_HUMAN	0.250|.|0.198|0.376	1.18	0.295	4	.|.|.	0	0	0	0	0	-14.409	0.829	0.859	NA
PEAK3_Mut-P40145	PEAK3_Mut	P40145	ADCY8_HUMAN	1|1|1|1	4	1	4	1|1|1	0	0	0	0	0	-3.31	1	0.81	NA	PEAK3_Mut	P40145	ADCY8_HUMAN	0.731|11.320|0.754|13.481	26.286	6.572	4	0.500|1.067|9.134	0.409	0.85	0.409	0.85	0.409	-12.186	3.876	0.191	NA
PEAK3_WT-P40145	PEAK3_WT	P40145	ADCY8_HUMAN	1|0|1	2	0.67	3	1|1|1	0	0	0	0	0	-4.71	0.67	0.81	NA	PEAK3_WT	P40145	ADCY8_HUMAN	0.547|0.551|0.825	1.923	0.641	3	0.500|1.067|9.134	0	0	0	0	0	-12.186	0.378	0.796	NA
PEAK3_Mut-Q9BRR6-2	PEAK3_Mut	Q9BRR6-2	ADPGK_HUMAN	1|0|1|1	3	0.75	4	0|0|0	0	0	0	0	0	-1.68	7.5	0.81	NA	PEAK3_Mut	Q9BRR6-2	ADPGK_HUMAN	0.379|.|0.478|0.230	1.443	0.361	4	.|.|.	0	0	0	0	0	-14.409	1.014	0.821	NA
PEAK3_WT-Q9BRR6-2	PEAK3_WT	Q9BRR6-2	ADPGK_HUMAN	0|0|0	0	0	3	0|0|0	0	0	0	0	0	-1.68	0	0.81	NA	PEAK3_WT	Q9BRR6-2	ADPGK_HUMAN	.|0.111|.	0.823	0.274	3	.|.|.	0	0	0	0	0	-14.409	0.771	0.867	NA
PEAK3_Mut-Q9NRN7	PEAK3_Mut	Q9NRN7	ADPPT_HUMAN	4|5|4|4	17	4.25	4	0|0|0	1	1	1	1	1	6.45	42.5	0	NA	PEAK3_Mut	Q9NRN7	ADPPT_HUMAN	2.372|1.932|2.258|2.356	8.918	2.229	4	.|.|.	1	1	1	1	1	10.591	6.267	0	NA
PEAK3_WT-Q9NRN7	PEAK3_WT	Q9NRN7	ADPPT_HUMAN	3|3|3	9	3	3	0|0|0	0.99	0.99	0.99	0.99	0.99	4.71	30	0	NA	PEAK3_WT	Q9NRN7	ADPPT_HUMAN	1.090|1.309|1.271	3.67	1.223	3	.|.|.	0.997	1	0.997	1	0.997	4.762	3.439	0	NA
PEAK3_Mut-Q16186	PEAK3_Mut	Q16186	ADRM1_HUMAN	1|1|1|0	3	0.75	4	0|0|0	0	0	0	0	0	-1.68	7.5	0.81	NA	PEAK3_Mut	Q16186	ADRM1_HUMAN	0.300|0.357|.|.	1.368	0.342	4	.|.|.	0	0	0	0	0	-14.409	0.962	0.865	NA
PEAK3_Mut-P05141	PEAK3_Mut	P05141	ADT2_HUMAN	4|6|4|5	19	4.75	4	2|2|2	0.22	0.51	0.22	0.51	0.22	-2.55	2.38	0.48	NA	PEAK3_Mut	P05141	ADT2_HUMAN	2.274|2.842|2.349|3.128	10.593	2.648	4	1.373|1.076|1.115	0.546	0.997	0.546	0.997	0.546	-2.302	2.243	0.119	NA
PEAK3_WT-P05141	PEAK3_WT	P05141	ADT2_HUMAN	5|3|5	13	4.33	3	2|2|2	0.16	0.23	0.16	0.23	0.16	-3.93	2.17	0.52	NA	PEAK3_WT	P05141	ADT2_HUMAN	2.636|1.960|2.422	7.018	2.339	3	1.373|1.076|1.115	0.287	0.732	0.287	0.732	0.287	-7.175	1.981	0.317	NA
PEAK3_Mut-P12236	PEAK3_Mut	P12236	ADT3_HUMAN	3|3|3|3	12	3	4	1|3|2	0.02	0.02	0.02	0.02	0.02	-3.93	1.5	0.66	NA	PEAK3_Mut	P12236	ADT3_HUMAN	1.355|1.239|1.279|1.546	5.419	1.355	4	0.841|0.864|0.617	0.052	0.207	0.052	0.207	0.052	-9.436	1.77	0.507	NA
PEAK3_WT-P12236	PEAK3_WT	P12236	ADT3_HUMAN	3|3|3	9	3	3	1|3|2	0.02	0.02	0.02	0.02	0.02	-3.93	1.5	0.66	NA	PEAK3_WT	P12236	ADT3_HUMAN	1.407|1.294|1.342	4.044	1.348	3	0.841|0.864|0.617	0.001	0.002	0.001	0.002	0.001	-8.497	1.761	0.67	NA
PEAK3_Mut-Q9Y4W6	PEAK3_Mut	Q9Y4W6	AFG32_HUMAN	1|0|0|1	2	0.5	4	0|0|0	0	0	0	0	0	-1.68	5	0.81	NA	PEAK3_Mut	Q9Y4W6	AFG32_HUMAN	0.448|0.348|0.340|0.395	1.53	0.382	4	0.285|.|0.132	0.311	0.988	0.311	0.988	0.311	-7.65	1.975	0.304	NA
PEAK3_WT-Q9Y4W6	PEAK3_WT	Q9Y4W6	AFG32_HUMAN	0|0|1	1	0.33	3	0|0|0	0	0	0	0	0	-1.68	3.33	0.81	NA	PEAK3_WT	Q9Y4W6	AFG32_HUMAN	.|0.153|0.294	0.803	0.268	3	0.285|.|0.132	0	0	0	0	0	-14.409	1.382	0.808	NA
PEAK3_WT-Q09666	PEAK3_WT	Q09666	AHNK_HUMAN	1|1|0	2	0.67	3	0|0|0	0	0	0	0	0	-1.68	6.67	0.81	NA	PEAK3_WT	Q09666	AHNK_HUMAN	0.670|.|0.354	1.38	0.46	3	0.480|0.250|.	0.008	0.023	0.008	0.023	0.008	-14.398	1.328	0.593	NA
PEAK3_Mut-Q09666	PEAK3_Mut	Q09666	AHNK_HUMAN	1|0|0|0	1	0.25	4	0|0|0	0	0	0	0	0	-1.68	2.5	0.81	NA	PEAK3_Mut	Q09666	AHNK_HUMAN	0.391|.|0.465|.	1.568	0.392	4	0.480|0.250|.	0	0	0	0	0	-14.395	1.131	0.838	NA
PEAK3_Mut-O95831-6	PEAK3_Mut	O95831-6	AIFM1_HUMAN	0|0|0|1	1	0.25	4	0|0|0	0	0	0	0	0	-1.68	2.5	0.81	NA	PEAK3_Mut	O95831-6	AIFM1_HUMAN	.|.|.|0.277	1.345	0.336	4	.|.|.	0	0	0	0	0	-14.409	0.945	0.871	NA
PEAK3_WT-O95831-6	PEAK3_WT	O95831-6	AIFM1_HUMAN	1|0|0	1	0.33	3	0|0|0	0	0	0	0	0	-1.68	3.33	0.81	NA	NA	NA	NA	NA	NA	NA	NA	NA	NA	NA	NA	NA	NA	NA	NA	NA	NA
PEAK3_Mut-Q12904	PEAK3_Mut	Q12904	AIMP1_HUMAN	1|0|0|1	2	0.5	4	0|0|0	0	0	0	0	0	-1.68	5	0.81	NA	NA	NA	NA	NA	NA	NA	NA	NA	NA	NA	NA	NA	NA	NA	NA	NA	NA
PEAK3_Mut-Q13155-2	PEAK3_Mut	Q13155-2	AIMP2_HUMAN	0|0|0|0	0	0	4	1|1|1	0	0	0	0	0	-4.71	0	0.81	NA	PEAK3_Mut	Q13155-2	AIMP2_HUMAN	0.297|0.367|0.278|0.385	1.327	0.332	4	0.242|0.145|0.119	0.318	0.694	0.318	0.694	0.318	-4.236	2.056	0.303	NA
PEAK3_WT-Q13155-2	PEAK3_WT	Q13155-2	AIMP2_HUMAN	0|0|0	0	0	3	1|1|1	0	0	0	0	0	-4.71	0	0.81	NA	PEAK3_WT	Q13155-2	AIMP2_HUMAN	0.275|0.261|0.273	0.809	0.27	3	0.242|0.145|0.119	0.009	0.012	0.009	0.012	0.009	-5.198	1.671	0.586	NA
PEAK3_WT-P42330	PEAK3_WT	P42330	AK1C3_HUMAN	1|0|0	1	0.33	3	0|0|0	0	0	0	0	0	-1.68	3.33	0.81	NA	PEAK3_WT	P42330	AK1C3_HUMAN	0.505|.|.	1.216	0.405	3	.|.|.	0	0	0	0	0	-14.409	1.14	0.792	NA
PEAK3_Mut-Q02952-3	PEAK3_Mut	Q02952-3	AKA12_HUMAN	1|0|0|1	2	0.5	4	0|1|0	0	0	0	0	0	-2.48	1.5	0.81	NA	PEAK3_Mut	Q02952-3	AKA12_HUMAN	0.484|.|0.493|0.622	1.954	0.489	4	0.286|0.366|0.231	0.18	0.72	0.18	0.72	0.18	-13.802	1.689	0.418	NA
PEAK3_WT-Q02952-3	PEAK3_WT	Q02952-3	AKA12_HUMAN	1|1|0	2	0.67	3	0|1|0	0	0	0	0	0	-2.48	2	0.81	NA	PEAK3_WT	Q02952-3	AKA12_HUMAN	0.428|0.422|.	1.206	0.402	3	0.286|0.366|0.231	0	0	0	0	0	-13.802	1.389	0.81	NA
PEAK3_WT-Q9Y2D5-6	PEAK3_WT	Q9Y2D5-6	AKAP2_HUMAN	1|0|0	1	0.33	3	0|0|0	0	0	0	0	0	-1.68	3.33	0.81	NA	PEAK3_WT	Q9Y2D5-6	AKAP2_HUMAN	0.691|0.462|0.585	1.738	0.579	3	0.432|0.317|0.259	0.14	0.416	0.14	0.416	0.14	-13.063	1.762	0.437	NA
PEAK3_Mut-Q9Y2D5-6	PEAK3_Mut	Q9Y2D5-6	AKAP2_HUMAN	0|0|0|1	1	0.25	4	0|0|0	0	0	0	0	0	-1.68	2.5	0.81	NA	PEAK3_Mut	Q9Y2D5-6	AKAP2_HUMAN	0.576|0.535|.|0.538	2.005	0.501	4	0.432|0.317|0.259	0.001	0.002	0.001	0.002	0.001	-14.339	1.524	0.672	NA
PEAK3_Mut-O43823	PEAK3_Mut	O43823	AKAP8_HUMAN	1|2|3|1	7	1.75	4	0|0|0	0.48	0.99	0.48	0.99	0.48	0.83	17.5	0.19	NA	PEAK3_Mut	O43823	AKAP8_HUMAN	0.794|0.652|0.647|0.457	2.55	0.637	4	.|.|.	0.19	0.729	0.19	0.729	0.19	-12.632	1.792	0.41	NA
PEAK3_WT-O43823	PEAK3_WT	O43823	AKAP8_HUMAN	1|1|0	2	0.67	3	0|0|0	0	0	0	0	0	-1.68	6.67	0.81	NA	PEAK3_WT	O43823	AKAP8_HUMAN	.|0.343|.	1.055	0.352	3	.|.|.	0	0	0	0	0	-14.409	0.988	0.867	NA
PEAK3_Mut-Q9ULX6	PEAK3_Mut	Q9ULX6	AKP8L_HUMAN	3|3|2|2	10	2.5	4	0|0|1	0.81	0.95	0.81	0.95	0.81	0.71	7.5	0.03	NA	PEAK3_Mut	Q9ULX6	AKP8L_HUMAN	0.948|0.887|0.499|0.416	2.75	0.687	4	0.314|0.583|0.390	0.272	0.71	0.272	0.71	0.272	-14.409	1.657	0.338	NA
PEAK3_WT-Q9ULX6	PEAK3_WT	Q9ULX6	AKP8L_HUMAN	0|0|0	0	0	3	0|0|1	0	0	0	0	0	-2.48	0	0.81	NA	PEAK3_WT	Q9ULX6	AKP8L_HUMAN	0.533|0.200|0.406	1.139	0.38	3	0.314|0.583|0.390	0	0	0	0	0	-14.409	0.915	0.798	NA
PEAK3_WT-P04075-2	PEAK3_WT	P04075-2	ALDOA_HUMAN	5|2|1	8	2.67	3	0|0|0	0.65	1	0.65	1	0.65	0.83	26.67	0.11	NA	PEAK3_WT	P04075-2	ALDOA_HUMAN	1.934|0.430|0.363	2.727	0.909	3	0.357|.|.	0.333	1	0.333	1	0.333	-14.403	2.549	0.247	NA
PEAK3_Mut-P04075-2	PEAK3_Mut	P04075-2	ALDOA_HUMAN	0|0|0|0	0	0	4	0|0|0	0	0	0	0	0	-1.68	0	0.81	NA	PEAK3_Mut	P04075-2	ALDOA_HUMAN	0.329|.|.|0.219	1.259	0.315	4	0.357|.|.	0	0	0	0	0	-14.409	0.882	0.865	NA
PEAK3_WT-P15121	PEAK3_WT	P15121	ALDR_HUMAN	1|0|0	1	0.33	3	0|0|0	0	0	0	0	0	-1.68	3.33	0.81	NA	PEAK3_WT	P15121	ALDR_HUMAN	0.627|.|.	1.339	0.446	3	.|.|.	0.002	0.005	0.002	0.005	0.002	-14.409	1.254	0.646	NA
PEAK3_Mut-Q9NP73-4	PEAK3_Mut	Q9NP73-4	ALG13_HUMAN	0|0|0|0	0	0	4	0|1|1	0	0	0	0	0	-3.72	0	0.81	NA	PEAK3_Mut	Q9NP73-4	ALG13_HUMAN	0.521|.|.|.	1.588	0.397	4	0.305|0.317|0.268	0.001	0.004	0.001	0.004	0.001	-13.451	1.342	0.658	NA
PEAK3_WT-Q9NP73-4	PEAK3_WT	Q9NP73-4	ALG13_HUMAN	0|0|0	0	0	3	0|1|1	0	0	0	0	0	-3.72	0	0.81	NA	PEAK3_WT	Q9NP73-4	ALG13_HUMAN	0.416|.|.	1.127	0.376	3	0.305|0.317|0.268	0	0	0	0	0	-13.451	1.27	0.798	NA
PEAK3_WT-Q6P6C2-3	PEAK3_WT	Q6P6C2-3	ALKB5_HUMAN	0|1|1	2	0.67	3	1|1|0	0	0	0	0	0	-3.72	1	0.81	NA	PEAK3_WT	Q6P6C2-3	ALKB5_HUMAN	0.815|0.391|0.636	1.842	0.614	3	0.513|0.522|0.418	0	0.001	0	0.001	0	-14.409	1.274	0.687	NA
PEAK3_Mut-Q6P6C2-3	PEAK3_Mut	Q6P6C2-3	ALKB5_HUMAN	0|0|1|1	2	0.5	4	1|1|0	0	0	0	0	0	-3.72	0.75	0.81	NA	PEAK3_Mut	Q6P6C2-3	ALKB5_HUMAN	0.784|0.509|0.772|0.476	2.54	0.635	4	0.513|0.522|0.418	0	0	0	0	0	-14.409	1.318	0.706	NA
PEAK3_Mut-Q92688-2	PEAK3_Mut	Q92688-2	AN32B_HUMAN	3|0|0|0	3	0.75	4	0|0|0	0.25	0.99	0.25	0.99	0.25	-1.68	7.5	0.41	NA	PEAK3_Mut	Q92688-2	AN32B_HUMAN	1.321|.|.|0.277	2.309	0.577	4	0.358|.|.	0.25	1	0.25	1	0.25	-14.409	1.614	0.356	NA
PEAK3_Mut-Q9P2R3	PEAK3_Mut	Q9P2R3	ANFY1_HUMAN	10|6|8|6	30	7.5	4	2|6|4	0.06	0.21	0.06	0.21	0.06	-6.67	1.88	0.59	NA	PEAK3_Mut	Q9P2R3	ANFY1_HUMAN	2.280|1.931|1.706|1.409	7.326	1.831	4	1.531|1.587|0.911	0.002	0.008	0.002	0.008	0.002	-14.362	1.405	0.633	NA
PEAK3_WT-Q9P2R3	PEAK3_WT	Q9P2R3	ANFY1_HUMAN	4|10|6	20	6.67	3	2|6|4	0.07	0.21	0.07	0.21	0.07	-9.53	1.67	0.58	NA	PEAK3_WT	Q9P2R3	ANFY1_HUMAN	1.634|1.627|1.906	5.168	1.723	3	1.531|1.587|0.911	0	0	0	0	0	-12.056	1.322	0.734	NA
PEAK3_Mut-Q99873-2	PEAK3_Mut	Q99873-2	ANM1_HUMAN	3|3|6|5	17	4.25	4	3|2|3	0.04	0.11	0.04	0.11	0.04	-6.27	1.59	0.62	NA	PEAK3_Mut	Q99873-2	ANM1_HUMAN	1.168|1.324|1.127|1.303	4.923	1.231	4	0.742|0.768|0.641	0.01	0.024	0.01	0.024	0.01	-8.571	1.721	0.585	NA
PEAK3_WT-Q99873-2	PEAK3_WT	Q99873-2	ANM1_HUMAN	3|2|2	7	2.33	3	3|2|3	0	0	0	0	0	-7.76	0.88	0.74	NA	PEAK3_WT	Q99873-2	ANM1_HUMAN	1.148|0.864|0.751	2.762	0.921	3	0.742|0.768|0.641	0	0	0	0	0	-14.342	1.287	0.723	NA
PEAK3_Mut-O14744	PEAK3_Mut	O14744	ANM5_HUMAN	35|35|28|26	124	31	4	33|30|30	0	0	0	0	0	-73.08	1	0.81	NA	PEAK3_Mut	O14744	ANM5_HUMAN	14.322|13.486|10.433|13.368	51.61	12.902	4	11.378|10.491|10.108	0	0	0	0	0	-14.409	1.212	0.809	NA
PEAK3_WT-O14744	PEAK3_WT	O14744	ANM5_HUMAN	25|26|29	80	26.67	3	33|30|30	0	0	0	0	0	-74.7	0.86	0.81	NA	PEAK3_WT	O14744	ANM5_HUMAN	12.566|11.840|11.809	36.215	12.072	3	11.378|10.491|10.108	0	0	0	0	0	-14.106	1.134	0.839	NA
PEAK3_Mut-Q96LA8-2	PEAK3_Mut	Q96LA8-2	ANM6_HUMAN	0|0|0|1	1	0.25	4	0|0|1	0	0	0	0	0	-2.48	0.75	0.81	NA	PEAK3_Mut	Q96LA8-2	ANM6_HUMAN	.|.|1.837|3.182	5.73	1.433	4	2.326|.|3.197	0	0	0	0	0	-14.409	0.525	0.86	NA
PEAK3_WT-P04083	PEAK3_WT	P04083	ANXA1_HUMAN	2|0|0	2	0.67	3	0|0|0	0.32	0.95	0.32	0.95	0.32	-1.68	6.67	0.33	NA	PEAK3_WT	P04083	ANXA1_HUMAN	0.688|0.302|0.594	1.583	0.528	3	.|.|.	0.035	0.103	0.035	0.103	0.035	-14.409	1.483	0.543	NA
PEAK3_WT-P07355	PEAK3_WT	P07355	ANXA2_HUMAN	2|0|0	2	0.67	3	0|0|0	0.32	0.95	0.32	0.95	0.32	-1.68	6.67	0.33	NA	PEAK3_WT	P07355	ANXA2_HUMAN	0.876|0.236|0.221	1.333	0.444	3	0.179|0.150|0.145	0.333	1	0.333	1	0.333	-11.139	2.826	0.239	NA
PEAK3_Mut-P07355	PEAK3_Mut	P07355	ANXA2_HUMAN	0|1|0|0	1	0.25	4	0|0|0	0	0	0	0	0	-1.68	2.5	0.81	NA	PEAK3_Mut	P07355	ANXA2_HUMAN	0.266|0.363|0.260|0.269	1.159	0.29	4	0.179|0.150|0.145	0.224	0.891	0.224	0.891	0.224	-7.246	1.844	0.385	NA
PEAK3_WT-P08133-2	PEAK3_WT	P08133-2	ANXA6_HUMAN	1|0|0	1	0.33	3	0|0|0	0	0	0	0	0	-1.68	3.33	0.81	NA	PEAK3_WT	P08133-2	ANXA6_HUMAN	0.341|.|0.093	0.79	0.263	3	0.713|.|.	0	0	0	0	0	-14.409	0.369	0.862	NA
PEAK3_Mut-O14617-3	PEAK3_Mut	O14617-3	AP3D1_HUMAN	0|2|2|0	4	1	4	1|1|2	0.02	0.05	0.02	0.05	0.02	-6.2	0.75	0.65	NA	PEAK3_Mut	O14617-3	AP3D1_HUMAN	0.552|0.664|0.466|0.644	2.327	0.582	4	0.329|0.465|0.294	0.004	0.012	0.004	0.012	0.004	-13.443	1.637	0.614	NA
PEAK3_WT-O14617-3	PEAK3_WT	O14617-3	AP3D1_HUMAN	1|1|1	3	1	3	1|1|2	0	0	0	0	0	-4.51	0.75	0.81	NA	PEAK3_WT	O14617-3	AP3D1_HUMAN	0.519|0.507|.	1.382	0.461	3	0.329|0.465|0.294	0	0	0	0	0	-14.409	1.296	0.818	NA
PEAK3_Mut-P27695	PEAK3_Mut	P27695	APEX1_HUMAN	1|1|1|0	3	0.75	4	1|1|1	0	0	0	0	0	-4.71	0.75	0.81	NA	PEAK3_Mut	P27695	APEX1_HUMAN	0.667|0.653|0.478|0.713	2.511	0.628	4	0.462|0.488|0.376	0	0	0	0	0	-14.205	1.429	0.714	NA
PEAK3_WT-P27695	PEAK3_WT	P27695	APEX1_HUMAN	1|1|1	3	1	3	1|1|1	0	0	0	0	0	-3.31	1	0.81	NA	PEAK3_WT	P27695	APEX1_HUMAN	0.619|0.490|0.600	1.709	0.57	3	0.462|0.488|0.376	0	0	0	0	0	-14.067	1.297	0.783	NA
PEAK3_Mut-Q66PJ3-2	PEAK3_Mut	Q66PJ3-2	AR6P4_HUMAN	5|4|6|7	22	5.5	4	7|7|4	0	0	0	0	0	-16.73	0.92	0.78	NA	PEAK3_Mut	Q66PJ3-2	AR6P4_HUMAN	3.939|3.526|3.717|3.924	15.106	3.777	4	3.274|3.014|2.551	0	0	0	0	0	-13.445	1.289	0.8	NA
PEAK3_WT-Q66PJ3-2	PEAK3_WT	Q66PJ3-2	AR6P4_HUMAN	6|7|6	19	6.33	3	7|7|4	0	0	0	0	0	-13.68	1.06	0.78	NA	PEAK3_WT	Q66PJ3-2	AR6P4_HUMAN	3.359|3.181|3.443	9.982	3.327	3	3.274|3.014|2.551	0	0	0	0	0	-14.221	1.135	0.839	NA
PEAK3_WT-P10398	PEAK3_WT	P10398	ARAF_HUMAN	1|1|1	3	1	3	0|0|0	0	0	0	0	0	0.83	10	0.81	NA	PEAK3_WT	P10398	ARAF_HUMAN	0.334|0.267|0.283	0.884	0.295	3	.|.|.	0	0	0	0	0	-14.409	0.829	0.854	NA
PEAK3_Mut-P10398	PEAK3_Mut	P10398	ARAF_HUMAN	0|1|0|0	1	0.25	4	0|0|0	0	0	0	0	0	-1.68	2.5	0.81	NA	PEAK3_Mut	P10398	ARAF_HUMAN	.|.|.|0.287	1.355	0.339	4	.|.|.	0	0	0	0	0	-14.409	0.952	0.871	NA
PEAK3_Mut-Q8N6T3-4	PEAK3_Mut	Q8N6T3-4	ARFG1_HUMAN	0|0|1|1	2	0.5	4	0|0|0	0	0	0	0	0	-1.68	5	0.81	NA	PEAK3_Mut	Q8N6T3-4	ARFG1_HUMAN	.|.|0.278|.	1.345	0.336	4	.|.|.	0	0	0	0	0	-14.409	0.945	0.871	NA
PEAK3_Mut-Q9NWB6	PEAK3_Mut	Q9NWB6	ARGL1_HUMAN	12|11|12|13	48	12	4	8|11|8	0	0	0	0	0	-17.02	1.33	0.79	NA	PEAK3_Mut	Q9NWB6	ARGL1_HUMAN	13.091|10.206|10.334|11.942	45.573	11.393	4	8.244|9.863|6.094	0	0	0	0	0	-13.589	1.44	0.74	NA
PEAK3_WT-Q9NWB6	PEAK3_WT	Q9NWB6	ARGL1_HUMAN	10|13|9	32	10.67	3	8|11|8	0	0	0	0	0	-19.9	1.19	0.79	NA	PEAK3_WT	Q9NWB6	ARGL1_HUMAN	10.674|9.906|11.789	32.369	10.79	3	8.244|9.863|6.094	0	0	0	0	0	-13.77	1.364	0.814	NA
PEAK3_Mut-Q14155-1	PEAK3_Mut	Q14155-1	ARHG7_HUMAN	1|0|1|0	2	0.5	4	0|0|0	0	0	0	0	0	-1.68	5	0.81	NA	PEAK3_Mut	Q14155-1	ARHG7_HUMAN	0.176|.|0.158|0.230	0.92	0.23	4	.|.|.	0	0	0	0	0	-14.409	0.647	0.859	NA
PEAK3_WT-Q14155-1	PEAK3_WT	Q14155-1	ARHG7_HUMAN	0|0|0	0	0	3	0|0|0	0	0	0	0	0	-1.68	0	0.81	NA	PEAK3_WT	Q14155-1	ARHG7_HUMAN	.|0.152|.	0.863	0.288	3	.|.|.	0	0	0	0	0	-14.409	0.809	0.867	NA
PEAK3_Mut-O15013-7	PEAK3_Mut	O15013-7	ARHGA_HUMAN	0|0|0|1	1	0.25	4	1|0|0	0	0	0	0	0	-2.48	0.75	0.81	NA	PEAK3_Mut	O15013-7	ARHGA_HUMAN	0.577|0.425|0.354|0.605	1.961	0.49	4	0.294|0.242|0.300	0.192	0.565	0.192	0.565	0.192	-12.73	1.77	0.409	NA
PEAK3_WT-O15013-7	PEAK3_WT	O15013-7	ARHGA_HUMAN	0|0|0	0	0	3	1|0|0	0	0	0	0	0	-2.48	0	0.81	NA	PEAK3_WT	O15013-7	ARHGA_HUMAN	0.487|0.380|0.387	1.254	0.418	3	0.294|0.242|0.300	0.001	0.004	0.001	0.004	0.001	-11.591	1.509	0.648	NA
PEAK3_WT-P59998-4	PEAK3_WT	P59998-4	ARPC4_HUMAN	1|0|0	1	0.33	3	0|0|0	0	0	0	0	0	-1.68	3.33	0.81	NA	PEAK3_WT	P59998-4	ARPC4_HUMAN	0.363|.|.	1.075	0.358	3	.|.|.	0	0	0	0	0	-14.409	1.007	0.867	NA
PEAK3_Mut-Q9ULH1	PEAK3_Mut	Q9ULH1	ASAP1_HUMAN	1|1|0|0	2	0.5	4	0|0|0	0	0	0	0	0	-1.68	5	0.81	NA	PEAK3_Mut	Q9ULH1	ASAP1_HUMAN	.|0.325|.|.	1.392	0.348	4	.|.|.	0	0	0	0	0	-14.409	0.978	0.871	NA
PEAK3_Mut-Q8N3C0	PEAK3_Mut	Q8N3C0	ASCC3_HUMAN	1|1|0|0	2	0.5	4	0|0|0	0	0	0	0	0	-1.68	5	0.81	NA	NA	NA	NA	NA	NA	NA	NA	NA	NA	NA	NA	NA	NA	NA	NA	NA	NA
PEAK3_Mut-P16615-5	PEAK3_Mut	P16615-5	AT2A2_HUMAN	3|3|3|4	13	3.25	4	0|0|0	0.99	1	0.99	1	0.99	4.71	32.5	0	NA	PEAK3_Mut	P16615-5	AT2A2_HUMAN	0.984|0.939|0.951|1.081	3.955	0.989	4	.|0.247|0.217	1	1	1	1	1	10.591	4.264	0	NA
PEAK3_WT-P16615-5	PEAK3_WT	P16615-5	AT2A2_HUMAN	0|0|2	2	0.67	3	0|0|0	0.32	0.95	0.32	0.95	0.32	-1.68	6.67	0.33	NA	PEAK3_WT	P16615-5	AT2A2_HUMAN	0.652|0.685|0.765	2.102	0.701	3	.|0.247|0.217	1	1	1	1	1	8.469	3.021	0	NA
PEAK3_Mut-P24539	PEAK3_Mut	P24539	AT5F1_HUMAN	1|1|1|3	6	1.5	4	0|0|0	0.25	0.99	0.25	0.99	0.25	0.83	15	0.41	NA	PEAK3_Mut	P24539	AT5F1_HUMAN	0.382|0.385|0.473|0.862	2.102	0.526	4	.|.|0.160	0.998	1	0.998	1	0.998	5.19	3.278	0	NA
PEAK3_WT-P24539	PEAK3_WT	P24539	AT5F1_HUMAN	2|1|0	3	1	3	0|0|0	0.32	0.95	0.32	0.95	0.32	-1.68	10	0.33	NA	PEAK3_WT	P24539	AT5F1_HUMAN	0.479|0.298|.	1.133	0.378	3	.|.|0.160	0.336	1	0.336	1	0.336	-4.921	2.355	0.232	NA
PEAK3_Mut-Q9NVI7-3	PEAK3_Mut	Q9NVI7-3	ATD3A_HUMAN	0|1|0|0	1	0.25	4	0|0|0	0	0	0	0	0	-1.68	2.5	0.81	NA	NA	NA	NA	NA	NA	NA	NA	NA	NA	NA	NA	NA	NA	NA	NA	NA	NA
PEAK3_Mut-O75947	PEAK3_Mut	O75947	ATP5H_HUMAN	0|0|0|1	1	0.25	4	0|0|1	0	0	0	0	0	-2.48	0.75	0.81	NA	PEAK3_Mut	O75947	ATP5H_HUMAN	0.466|0.464|0.419|0.612	1.961	0.49	4	0.550|0.455|0.356	0	0	0	0	0	-14.409	1.097	0.836	NA
PEAK3_WT-O75947	PEAK3_WT	O75947	ATP5H_HUMAN	1|0|0	1	0.33	3	0|0|1	0	0	0	0	0	-2.48	1	0.81	NA	PEAK3_WT	O75947	ATP5H_HUMAN	0.489|0.489|0.562	1.54	0.513	3	0.550|0.455|0.356	0	0	0	0	0	-14.281	1.149	0.841	NA
PEAK3_Mut-P56385	PEAK3_Mut	P56385	ATP5I_HUMAN	1|1|1|1	4	1	4	1|1|0	0	0	0	0	0	-2.11	1.5	0.81	NA	PEAK3_Mut	P56385	ATP5I_HUMAN	0.566|0.535|0.521|0.675	2.298	0.574	4	.|0.334|.	0.054	0.216	0.054	0.216	0.054	-10.5	1.721	0.505	NA
PEAK3_WT-P56385	PEAK3_WT	P56385	ATP5I_HUMAN	1|1|0	2	0.67	3	1|1|0	0	0	0	0	0	-3.72	1	0.81	NA	PEAK3_WT	P56385	ATP5I_HUMAN	0.536|0.398|0.636	1.571	0.524	3	.|0.334|.	0.003	0.01	0.003	0.01	0.003	-13.792	1.568	0.619	NA
PEAK3_WT-O75964	PEAK3_WT	O75964	ATP5L_HUMAN	1|0|0	1	0.33	3	1|0|0	0	0	0	0	0	-2.48	1	0.81	NA	PEAK3_WT	O75964	ATP5L_HUMAN	0.576|.|.	1.288	0.429	3	.|.|.	0	0	0	0	0	-14.409	1.207	0.716	NA
PEAK3_Mut-O75964	PEAK3_Mut	O75964	ATP5L_HUMAN	0|1|0|1	2	0.5	4	1|0|0	0	0	0	0	0	-2.48	1.5	0.81	NA	PEAK3_Mut	O75964	ATP5L_HUMAN	.|0.512|.|0.575	1.799	0.45	4	.|.|.	0	0	0	0	0	-14.409	1.264	0.724	NA
PEAK3_Mut-P25705-2	PEAK3_Mut	P25705-2	ATPA_HUMAN	9|11|10|11	41	10.25	4	7|7|7	0	0	0	0	0	-12.87	1.46	0.77	NA	PEAK3_Mut	P25705-2	ATPA_HUMAN	3.605|3.515|2.920|4.079	14.119	3.53	4	2.261|1.946|1.794	0.036	0.129	0.036	0.129	0.036	-10.279	1.773	0.538	NA
PEAK3_WT-P25705-2	PEAK3_WT	P25705-2	ATPA_HUMAN	12|9|8	29	9.67	3	7|7|7	0	0	0	0	0	-14.3	1.38	0.76	NA	PEAK3_WT	P25705-2	ATPA_HUMAN	3.556|2.765|2.793	9.114	3.038	3	2.261|1.946|1.794	0.002	0.007	0.002	0.007	0.002	-11.375	1.526	0.627	NA
PEAK3_Mut-P06576	PEAK3_Mut	P06576	ATPB_HUMAN	16|11|14|13	54	13.5	4	9|9|8	0	0	0	0	0	-15.85	1.56	0.77	NA	PEAK3_Mut	P06576	ATPB_HUMAN	3.450|3.364|3.162|3.803	13.779	3.445	4	2.334|2.322|1.711	0.001	0.002	0.001	0.002	0.001	-10.443	1.64	0.673	NA
PEAK3_WT-P06576	PEAK3_WT	P06576	ATPB_HUMAN	12|14|8	34	11.33	3	9|9|8	0	0	0	0	0	-20.18	1.31	0.78	NA	PEAK3_WT	P06576	ATPB_HUMAN	3.465|2.897|2.868	9.23	3.077	3	2.334|2.322|1.711	0	0	0	0	0	-12.113	1.464	0.732	NA
PEAK3_Mut-P36542-2	PEAK3_Mut	P36542-2	ATPG_HUMAN	4|4|2|4	14	3.5	4	0|1|0	0.91	1	0.91	1	0.91	0.71	10.5	0.02	NA	PEAK3_Mut	P36542-2	ATPG_HUMAN	1.739|1.338|1.328|1.557	5.963	1.491	4	0.763|0.811|0.595	0.396	0.975	0.396	0.975	0.396	-3.877	2.079	0.195	NA
PEAK3_WT-P36542-2	PEAK3_WT	P36542-2	ATPG_HUMAN	4|2|2	8	2.67	3	0|1|0	0.78	1	0.78	1	0.78	0.71	8	0.05	NA	PEAK3_WT	P36542-2	ATPG_HUMAN	1.417|0.947|1.337	3.701	1.234	3	0.763|0.811|0.595	0.051	0.129	0.051	0.129	0.051	-12.261	1.721	0.509	NA
PEAK3_Mut-P56134-4	PEAK3_Mut	P56134-4	ATPK_HUMAN	1|1|1|1	4	1	4	0|1|1	0	0	0	0	0	-2.11	1.5	0.81	NA	PEAK3_Mut	P56134-4	ATPK_HUMAN	0.348|0.267|0.268|0.319	1.201	0.3	4	0.244|0.206|0.150	0.001	0.002	0.001	0.002	0.001	-13.238	1.53	0.678	NA
PEAK3_WT-P56134-4	PEAK3_WT	P56134-4	ATPK_HUMAN	1|1|1	3	1	3	0|1|1	0	0	0	0	0	-2.11	1.5	0.81	NA	PEAK3_WT	P56134-4	ATPK_HUMAN	0.322|0.226|0.292	0.841	0.28	3	0.244|0.206|0.150	0	0	0	0	0	-14.157	1.427	0.736	NA
PEAK3_Mut-P48047	PEAK3_Mut	P48047	ATPO_HUMAN	2|3|2|2	9	2.25	4	3|2|3	0	0	0	0	0	-7.76	0.84	0.75	NA	PEAK3_Mut	P48047	ATPO_HUMAN	1.198|1.124|0.910|1.032	4.264	1.066	4	0.599|0.962|0.449	0.023	0.059	0.023	0.059	0.023	-6.626	1.674	0.555	NA
PEAK3_WT-P48047	PEAK3_WT	P48047	ATPO_HUMAN	4|1|1	6	2	3	3|2|3	0	0.01	0	0.01	0	-9.47	0.75	0.72	NA	PEAK3_WT	P48047	ATPO_HUMAN	1.139|0.922|0.956	3.017	1.006	3	0.599|0.962|0.449	0.011	0.03	0.011	0.03	0.011	-6.443	1.579	0.581	NA
PEAK3_Mut-Q9Y679-3	PEAK3_Mut	Q9Y679-3	AUP1_HUMAN	1|0|1|1	3	0.75	4	0|0|0	0	0	0	0	0	-1.68	7.5	0.81	NA	PEAK3_Mut	Q9Y679-3	AUP1_HUMAN	0.470|0.354|0.264|0.482	1.57	0.393	4	.|.|0.101	1	1	1	1	1	7.237	3.893	0	NA
PEAK3_WT-Q9Y679-3	PEAK3_WT	Q9Y679-3	AUP1_HUMAN	1|2|1	4	1.33	3	0|0|0	0.32	0.95	0.32	0.95	0.32	0.83	13.33	0.33	NA	PEAK3_WT	Q9Y679-3	AUP1_HUMAN	.|0.344|0.346	1.045	0.348	3	.|.|0.101	0.667	1	0.667	1	0.667	10.279	3.455	0.07	NA
PEAK3_Mut-Q96GD4-4	PEAK3_Mut	Q96GD4-4	AURKB_HUMAN	2|1|1|1	5	1.25	4	0|0|0	0.24	0.95	0.24	0.95	0.24	0.83	12.5	0.43	NA	PEAK3_Mut	Q96GD4-4	AURKB_HUMAN	0.712|0.567|0.368|0.483	2.131	0.533	4	0.419|0.429|0.298	0.002	0.009	0.002	0.009	0.002	-14.409	1.413	0.631	NA
PEAK3_WT-Q96GD4-4	PEAK3_WT	Q96GD4-4	AURKB_HUMAN	1|2|1	4	1.33	3	0|0|0	0.32	0.95	0.32	0.95	0.32	0.83	13.33	0.33	NA	PEAK3_WT	Q96GD4-4	AURKB_HUMAN	0.625|0.405|0.414	1.444	0.481	3	0.419|0.429|0.298	0	0	0	0	0	-14.318	1.277	0.763	NA
PEAK3_Mut-Q9NQS1	PEAK3_Mut	Q9NQS1	AVEN_HUMAN	3|3|3|2	11	2.75	4	2|2|3	0	0.01	0	0.01	0	-6.57	1.18	0.71	NA	PEAK3_Mut	Q9NQS1	AVEN_HUMAN	0.469|0.839|0.479|0.613	2.4	0.6	4	0.535|0.435|0.515	0	0.002	0	0.002	0	-14.409	1.217	0.69	NA
PEAK3_WT-Q9NQS1	PEAK3_WT	Q9NQS1	AVEN_HUMAN	1|1|1	3	1	3	2|2|3	0	0	0	0	0	-8.15	0.43	0.81	NA	PEAK3_WT	Q9NQS1	AVEN_HUMAN	.|0.341|.	1.052	0.351	3	0.535|0.435|0.515	0	0	0	0	0	-14.409	0.711	0.867	NA
PEAK3_Mut-O95816	PEAK3_Mut	O95816	BAG2_HUMAN	5|5|4|5	19	4.75	4	3|2|2	0.07	0.09	0.07	0.09	0.07	-3.69	2.04	0.58	NA	PEAK3_Mut	O95816	BAG2_HUMAN	1.529|1.448|1.426|1.701	6.104	1.526	4	1.062|0.642|0.777	0.113	0.423	0.113	0.423	0.113	-5.963	1.886	0.456	NA
PEAK3_WT-O95816	PEAK3_WT	O95816	BAG2_HUMAN	3|3|4	10	3.33	3	3|2|2	0.01	0.02	0.01	0.02	0.01	-5.1	1.43	0.68	NA	PEAK3_WT	O95816	BAG2_HUMAN	1.173|1.174|1.450	3.797	1.266	3	1.062|0.642|0.777	0.001	0.004	0.001	0.004	0.001	-12.233	1.564	0.648	NA
PEAK3_Mut-P46379-4	PEAK3_Mut	P46379-4	BAG6_HUMAN	0|1|0|1	2	0.5	4	0|0|0	0	0	0	0	0	-1.68	5	0.81	NA	PEAK3_Mut	P46379-4	BAG6_HUMAN	.|0.460|.|0.577	1.748	0.437	4	.|.|.	0	0	0	0	0	-14.409	1.228	0.723	NA
PEAK3_WT-P46379-4	PEAK3_WT	P46379-4	BAG6_HUMAN	0|0|1	1	0.33	3	0|0|0	0	0	0	0	0	-1.68	3.33	0.81	NA	PEAK3_WT	P46379-4	BAG6_HUMAN	.|.|0.392	1.104	0.368	3	.|.|.	0	0	0	0	0	-14.409	1.034	0.866	NA
PEAK3_Mut-Q9NYF8-2	PEAK3_Mut	Q9NYF8-2	BCLF1_HUMAN	7|8|7|5	27	6.75	4	5|7|9	0	0	0	0	0	-18.78	0.96	0.79	NA	PEAK3_Mut	Q9NYF8-2	BCLF1_HUMAN	2.447|2.493|2.595|3.140	10.675	2.669	4	2.245|2.746|2.206	0	0	0	0	0	-14.391	1.118	0.826	NA
PEAK3_WT-Q9NYF8-2	PEAK3_WT	Q9NYF8-2	BCLF1_HUMAN	5|6|5	16	5.33	3	5|7|9	0	0	0	0	0	-18.78	0.76	0.81	NA	PEAK3_WT	Q9NYF8-2	BCLF1_HUMAN	2.104|2.137|2.132	6.373	2.124	3	2.245|2.746|2.206	0	0	0	0	0	-14.409	0.89	0.854	NA
PEAK3_WT-P53004	PEAK3_WT	P53004	BIEA_HUMAN	2|0|0	2	0.67	3	0|0|0	0.32	0.95	0.32	0.95	0.32	-1.68	6.67	0.33	NA	PEAK3_WT	P53004	BIEA_HUMAN	0.212|.|.	0.924	0.308	3	.|.|.	0	0	0	0	0	-14.409	0.866	0.867	NA
PEAK3_Mut-P11021	PEAK3_Mut	P11021	BIP_HUMAN	12|15|13|14	54	13.5	4	6|10|6	0	0	0	0	0	-9.85	1.84	0.74	NA	PEAK3_Mut	P11021	BIP_HUMAN	4.087|3.940|3.672|4.156	15.855	3.964	4	1.969|2.186|1.826	0.125	0.217	0.125	0.217	0.125	-3.798	1.994	0.448	NA
PEAK3_WT-P11021	PEAK3_WT	P11021	BIP_HUMAN	15|12|11	38	12.67	3	6|10|6	0	0	0	0	0	-11.23	1.73	0.74	NA	PEAK3_WT	P11021	BIP_HUMAN	3.478|2.974|3.050	9.502	3.167	3	1.969|2.186|1.826	0.001	0.004	0.001	0.004	0.001	-9.839	1.593	0.652	NA
PEAK3_Mut-Q14692	PEAK3_Mut	Q14692	BMS1_HUMAN	5|4|2|2	13	3.25	4	5|5|4	0	0	0	0	0	-15.35	0.7	0.77	NA	PEAK3_Mut	Q14692	BMS1_HUMAN	1.849|1.540|1.190|1.286	5.864	1.466	4	1.168|1.284|1.200	0	0	0	0	0	-14.409	1.205	0.761	NA
PEAK3_WT-Q14692	PEAK3_WT	Q14692	BMS1_HUMAN	4|2|3	9	3	3	5|5|4	0	0	0	0	0	-15.35	0.64	0.81	NA	PEAK3_WT	Q14692	BMS1_HUMAN	1.381|1.204|1.450	4.036	1.345	3	1.168|1.284|1.200	0	0	0	0	0	-14.409	1.106	0.839	NA
PEAK3_Mut-Q9H3K6	PEAK3_Mut	Q9H3K6	BOLA2_HUMAN	5|7|5|7	24	6	4	8|8|8	0	0	0	0	0	-22.56	0.75	0.81	NA	PEAK3_Mut	Q9H3K6	BOLA2_HUMAN	6.809|6.819|5.439|7.788	26.855	6.714	4	5.117|5.687|5.090	0	0	0	0	0	-14.387	1.269	0.775	NA
PEAK3_WT-Q9H3K6	PEAK3_WT	Q9H3K6	BOLA2_HUMAN	7|8|7	22	7.33	3	8|8|8	0	0	0	0	0	-19.27	0.92	0.81	NA	PEAK3_WT	Q9H3K6	BOLA2_HUMAN	6.926|6.531|6.363	19.82	6.607	3	5.117|5.687|5.090	0	0	0	0	0	-13.45	1.249	0.813	NA
PEAK3_Mut-P25440-3	PEAK3_Mut	P25440-3	BRD2_HUMAN	1|1|1|1	4	1	4	3|2|3	0	0	0	0	0	-9.47	0.38	0.81	NA	PEAK3_Mut	P25440-3	BRD2_HUMAN	0.595|0.616|0.649|0.500	2.36	0.59	4	0.768|0.386|0.341	0.001	0.003	0.001	0.003	0.001	-8.665	1.267	0.647	NA
PEAK3_WT-P25440-3	PEAK3_WT	P25440-3	BRD2_HUMAN	2|1|1	4	1.33	3	3|2|3	0	0	0	0	0	-9.47	0.5	0.81	NA	PEAK3_WT	P25440-3	BRD2_HUMAN	0.606|0.448|0.494	1.547	0.516	3	0.768|0.386|0.341	0.001	0.001	0.001	0.001	0.001	-9.861	1.108	0.682	NA
PEAK3_Mut-Q9H8M2	PEAK3_Mut	Q9H8M2	BRD9_HUMAN	1|1|0|1	3	0.75	4	1|1|1	0	0	0	0	0	-4.71	0.75	0.81	NA	PEAK3_Mut	Q9H8M2	BRD9_HUMAN	0.438|0.367|0.281|0.456	1.542	0.386	4	0.278|0.301|.	0	0	0	0	0	-14.409	1.332	0.778	NA
PEAK3_WT-Q9H8M2	PEAK3_WT	Q9H8M2	BRD9_HUMAN	2|0|0	2	0.67	3	1|1|1	0.05	0.14	0.05	0.14	0.05	-4.71	0.67	0.6	NA	NA	NA	NA	NA	NA	NA	NA	NA	NA	NA	NA	NA	NA	NA	NA	NA	NA
PEAK3_Mut-O75150	PEAK3_Mut	O75150	BRE1B_HUMAN	0|0|0|1	1	0.25	4	0|0|0	0	0	0	0	0	-1.68	2.5	0.81	NA	PEAK3_Mut	O75150	BRE1B_HUMAN	.|.|.|0.608	1.675	0.419	4	.|.|.	0	0.002	0	0.002	0	-14.409	1.177	0.686	NA
PEAK3_WT-O75150	PEAK3_WT	O75150	BRE1B_HUMAN	0|0|1	1	0.33	3	0|0|0	0	0	0	0	0	-1.68	3.33	0.81	NA	PEAK3_WT	O75150	BRE1B_HUMAN	0.410|.|0.503	1.269	0.423	3	.|.|.	0	0	0	0	0	-14.409	1.189	0.792	NA
PEAK3_Mut-P20290	PEAK3_Mut	P20290	BTF3_HUMAN	0|0|1|1	2	0.5	4	0|0|0	0	0	0	0	0	-1.68	5	0.81	NA	PEAK3_Mut	P20290	BTF3_HUMAN	0.549|0.477|0.438|0.479	1.943	0.486	4	0.327|0.375|0.277	0	0.001	0	0.001	0	-11.828	1.5	0.691	NA
PEAK3_WT-P20290	PEAK3_WT	P20290	BTF3_HUMAN	0|1|0	1	0.33	3	0|0|0	0	0	0	0	0	-1.68	3.33	0.81	NA	PEAK3_WT	P20290	BTF3_HUMAN	0.470|0.367|0.484	1.321	0.44	3	0.327|0.375|0.277	0	0	0	0	0	-13.973	1.36	0.754	NA
PEAK3_Mut-O43684-2	PEAK3_Mut	O43684-2	BUB3_HUMAN	2|1|1|0	4	1	4	0|0|0	0.24	0.95	0.24	0.95	0.24	-1.68	10	0.43	NA	PEAK3_Mut	O43684-2	BUB3_HUMAN	0.922|0.496|0.253|.	2.027	0.507	4	.|.|.	0.249	0.995	0.249	0.995	0.249	-14.409	1.424	0.363	NA
PEAK3_WT-O43684-2	PEAK3_WT	O43684-2	BUB3_HUMAN	0|0|1	1	0.33	3	0|0|0	0	0	0	0	0	-1.68	3.33	0.81	NA	PEAK3_WT	O43684-2	BUB3_HUMAN	.|.|0.472	1.184	0.395	3	.|.|.	0	0	0	0	0	-14.409	1.109	0.823	NA
PEAK3_WT-Q7L1Q6	PEAK3_WT	Q7L1Q6	BZW1_HUMAN	1|0|0	1	0.33	3	0|0|0	0	0	0	0	0	-1.68	3.33	0.81	NA	PEAK3_WT	Q7L1Q6	BZW1_HUMAN	0.415|.|.	1.127	0.376	3	.|.|.	0	0	0	0	0	-14.409	1.056	0.863	NA
PEAK3_Mut-Q2TBE0	PEAK3_Mut	Q2TBE0	C19L2_HUMAN	9|13|9|7	38	9.5	4	6|8|8	0	0	0	0	0	-16.93	1.3	0.76	NA	PEAK3_Mut	Q2TBE0	C19L2_HUMAN	2.443|2.497|2.197|2.643	9.781	2.445	4	1.832|1.754|1.885	0	0	0	0	0	-13.424	1.342	0.776	NA
PEAK3_WT-Q2TBE0	PEAK3_WT	Q2TBE0	C19L2_HUMAN	10|7|8	25	8.33	3	6|8|8	0	0	0	0	0	-16.93	1.14	0.78	NA	PEAK3_WT	Q2TBE0	C19L2_HUMAN	2.360|2.241|2.286	6.886	2.295	3	1.832|1.754|1.885	0	0	0	0	0	-13.208	1.259	0.813	NA
PEAK3_Mut-Q07021	PEAK3_Mut	Q07021	C1QBP_HUMAN	1|2|1|2	6	1.5	4	1|1|1	0.07	0.14	0.07	0.14	0.07	-3.31	1.5	0.59	NA	PEAK3_Mut	Q07021	C1QBP_HUMAN	0.897|0.636|0.575|1.009	3.117	0.779	4	0.655|0.686|0.502	0	0	0	0	0	-14.409	1.28	0.717	NA
PEAK3_WT-Q07021	PEAK3_WT	Q07021	C1QBP_HUMAN	2|2|1	5	1.67	3	1|1|1	0.09	0.14	0.09	0.14	0.09	-3.31	1.67	0.55	NA	PEAK3_WT	Q07021	C1QBP_HUMAN	0.930|0.769|0.628	2.328	0.776	3	0.655|0.686|0.502	0	0	0	0	0	-14.383	1.274	0.759	NA
PEAK3_WT-P11586	PEAK3_WT	P11586	C1TC_HUMAN	0|0|0	0	0	3	0|0|0	0	0	0	0	0	-1.68	0	0.81	NA	PEAK3_WT	P11586	C1TC_HUMAN	0.289|.|.	1.001	0.334	3	.|.|.	0	0	0	0	0	-14.409	0.938	0.867	NA
PEAK3_WT-Q05682-5	PEAK3_WT	Q05682-5	CALD1_HUMAN	0|1|0	1	0.33	3	0|0|0	0	0	0	0	0	-1.68	3.33	0.81	NA	PEAK3_WT	Q05682-5	CALD1_HUMAN	.|0.398|.	1.109	0.37	3	.|.|.	0	0	0	0	0	-14.409	1.039	0.866	NA
PEAK3_Mut-O43852-15	PEAK3_Mut	O43852-15	CALU_HUMAN	0|0|0|0	0	0	4	0|0|0	0	0	0	0	0	-1.68	0	0.81	NA	PEAK3_Mut	O43852-15	CALU_HUMAN	1.223|1.265|1.463|1.670	5.62	1.405	4	1.823|1.558|1.323	0	0	0	0	0	-14.409	0.904	0.851	NA
PEAK3_WT-O43852-15	PEAK3_WT	O43852-15	CALU_HUMAN	1|1|0	2	0.67	3	0|0|0	0	0	0	0	0	-1.68	6.67	0.81	NA	PEAK3_WT	O43852-15	CALU_HUMAN	1.410|1.183|1.490	4.082	1.361	3	1.823|1.558|1.323	0	0	0	0	0	-14.409	0.875	0.854	NA
PEAK3_Mut-P27824-2	PEAK3_Mut	P27824-2	CALX_HUMAN	1|0|1|2	4	1	4	0|0|0	0.24	0.95	0.24	0.95	0.24	-1.68	10	0.43	NA	PEAK3_Mut	P27824-2	CALX_HUMAN	0.604|0.233|0.564|0.789	2.189	0.547	4	0.217|.|.	0.75	1	0.75	1	0.75	-14.329	2.517	0.028	NA
PEAK3_WT-P27824-2	PEAK3_WT	P27824-2	CALX_HUMAN	1|0|0	1	0.33	3	0|0|0	0	0	0	0	0	-1.68	3.33	0.81	NA	PEAK3_WT	P27824-2	CALX_HUMAN	0.706|0.218|0.231	1.156	0.385	3	0.217|.|.	0.333	1	0.333	1	0.333	-14.409	1.771	0.262	NA
PEAK3_WT-Q9P1Y5	PEAK3_WT	Q9P1Y5	CAMP3_HUMAN	1|1|0	2	0.67	3	1|2|3	0	0	0	0	0	-8.9	0.33	0.81	NA	PEAK3_WT	Q9P1Y5	CAMP3_HUMAN	0.754|0.695|0.758	2.207	0.736	3	0.233|0.620|0.772	0.036	0.042	0.036	0.042	0.036	-3.586	1.527	0.537	NA
PEAK3_Mut-Q9P1Y5	PEAK3_Mut	Q9P1Y5	CAMP3_HUMAN	1|1|3|0	5	1.25	4	1|2|3	0	0.02	0	0.02	0	-8.9	0.62	0.71	NA	PEAK3_Mut	Q9P1Y5	CAMP3_HUMAN	0.662|0.608|0.439|0.761	2.47	0.617	4	0.233|0.620|0.772	0.02	0.042	0.02	0.042	0.02	-5.956	1.282	0.561	NA
PEAK3_Mut-P17655-2	PEAK3_Mut	P17655-2	CAN2_HUMAN	1|1|0|1	3	0.75	4	0|0|0	0	0	0	0	0	-1.68	7.5	0.81	NA	PEAK3_Mut	P17655-2	CAN2_HUMAN	0.453|0.415|0.368|0.558	1.795	0.449	4	.|.|.	0	0	0	0	0	-14.376	1.261	0.743	NA
PEAK3_WT-P17655-2	PEAK3_WT	P17655-2	CAN2_HUMAN	1|1|0	2	0.67	3	0|0|0	0	0	0	0	0	-1.68	6.67	0.81	NA	NA	NA	NA	NA	NA	NA	NA	NA	NA	NA	NA	NA	NA	NA	NA	NA	NA
PEAK3_WT-Q01518-2	PEAK3_WT	Q01518-2	CAP1_HUMAN	3|2|1	6	2	3	0|1|1	0.32	0.62	0.32	0.62	0.32	-2.11	3	0.32	NA	PEAK3_WT	Q01518-2	CAP1_HUMAN	1.890|0.972|0.722	3.585	1.195	3	0.243|0.315|0.386	0.995	1	0.995	1	0.995	4.159	3.865	0	NA
PEAK3_Mut-Q01518-2	PEAK3_Mut	Q01518-2	CAP1_HUMAN	0|0|0|1	1	0.25	4	0|1|1	0	0	0	0	0	-3.72	0.38	0.81	NA	PEAK3_Mut	Q01518-2	CAP1_HUMAN	0.686|0.730|0.669|0.637	2.723	0.681	4	0.243|0.315|0.386	0.744	0.99	0.744	0.99	0.744	-0.731	2.202	0.044	NA
PEAK3_WT-Q14444-2	PEAK3_WT	Q14444-2	CAPR1_HUMAN	2|1|5	8	2.67	3	1|3|3	0.03	0.09	0.03	0.09	0.03	-8.15	1.14	0.64	NA	PEAK3_WT	Q14444-2	CAPR1_HUMAN	2.346|2.378|2.029	6.753	2.251	3	1.139|1.798|1.265	0	0.001	0	0.001	0	-12.414	1.639	0.688	NA
PEAK3_Mut-Q14444-2	PEAK3_Mut	Q14444-2	CAPR1_HUMAN	2|7|3|6	18	4.5	4	1|3|3	0.21	0.55	0.21	0.55	0.21	-6.57	1.93	0.49	NA	PEAK3_Mut	Q14444-2	CAPR1_HUMAN	2.265|2.284|2.239|2.074	8.861	2.215	4	1.139|1.798|1.265	0	0	0	0	0	-12.111	1.613	0.723	NA
PEAK3_Mut-P47756-2	PEAK3_Mut	P47756-2	CAPZB_HUMAN	1|0|1|2	4	1	4	1|2|1	0.01	0.05	0.01	0.05	0.01	-6.2	0.75	0.68	NA	PEAK3_Mut	P47756-2	CAPZB_HUMAN	.|0.822|0.812|1.270	3.26	0.815	4	0.791|0.704|0.335	0.075	0.29	0.075	0.29	0.075	-13.837	1.426	0.482	NA
PEAK3_WT-P47756-2	PEAK3_WT	P47756-2	CAPZB_HUMAN	1|0|1	2	0.67	3	1|2|1	0	0	0	0	0	-6.2	0.5	0.81	NA	PEAK3_WT	P47756-2	CAPZB_HUMAN	0.679|0.594|0.616	1.889	0.63	3	0.791|0.704|0.335	0.001	0.001	0.001	0.001	0.001	-8.164	1.102	0.679	NA
PEAK3_Mut-Q86X55-2	PEAK3_Mut	Q86X55-2	CARM1_HUMAN	0|1|0|1	2	0.5	4	0|0|0	0	0	0	0	0	-1.68	5	0.81	NA	PEAK3_Mut	Q86X55-2	CARM1_HUMAN	0.458|0.465|.|0.670	1.949	0.487	4	.|.|0.184	0.75	1	0.75	1	0.75	-3.459	2.642	0.03	NA
PEAK3_WT-Q86X55-2	PEAK3_WT	Q86X55-2	CARM1_HUMAN	0|0|0	0	0	3	0|0|0	0	0	0	0	0	-1.68	0	0.81	NA	PEAK3_WT	Q86X55-2	CARM1_HUMAN	0.287|.|.	0.999	0.333	3	.|.|0.184	0	0	0	0	0	-11.35	1.806	0.801	NA
PEAK3_WT-P04040	PEAK3_WT	P04040	CATA_HUMAN	0|0|0	0	0	3	0|0|0	0	0	0	0	0	-1.68	0	0.81	NA	PEAK3_WT	P04040	CATA_HUMAN	0.216|.|.	0.927	0.309	3	.|.|.	0	0	0	0	0	-14.409	0.869	0.867	NA
PEAK3_Mut-Q8WUQ7	PEAK3_Mut	Q8WUQ7	CATIN_HUMAN	2|3|4|4	13	3.25	4	5|4|6	0	0	0	0	0	-16.63	0.65	0.81	NA	PEAK3_Mut	Q8WUQ7	CATIN_HUMAN	1.182|1.078|1.074|1.223	4.557	1.139	4	1.257|0.934|1.076	0	0	0	0	0	-14.409	1.054	0.847	NA
PEAK3_WT-Q8WUQ7	PEAK3_WT	Q8WUQ7	CATIN_HUMAN	3|3|1	7	2.33	3	5|4|6	0	0	0	0	0	-18.96	0.47	0.81	NA	PEAK3_WT	Q8WUQ7	CATIN_HUMAN	1.123|0.910|1.036	3.069	1.023	3	1.257|0.934|1.076	0	0	0	0	0	-14.409	0.947	0.852	NA
PEAK3_WT-P52907	PEAK3_WT	P52907	CAZA1_HUMAN	3|2|1	6	2	3	1|1|1	0.17	0.37	0.17	0.37	0.17	-3.31	2	0.5	NA	PEAK3_WT	P52907	CAZA1_HUMAN	1.560|0.691|0.396	2.647	0.882	3	0.308|0.298|0.253	0.657	1	0.657	1	0.657	-11.376	3.093	0.081	NA
PEAK3_Mut-P52907	PEAK3_Mut	P52907	CAZA1_HUMAN	1|1|1|1	4	1	4	1|1|1	0	0	0	0	0	-3.31	1	0.81	NA	PEAK3_Mut	P52907	CAZA1_HUMAN	0.478|0.816|0.523|0.516	2.333	0.583	4	0.308|0.298|0.253	0.257	0.999	0.257	0.999	0.257	-6.919	2.045	0.349	NA
PEAK3_WT-P16152-2	PEAK3_WT	P16152-2	CBR1_HUMAN	1|0|0	1	0.33	3	0|0|0	0	0	0	0	0	-1.68	3.33	0.81	NA	PEAK3_WT	P16152-2	CBR1_HUMAN	0.376|.|.	1.088	0.363	3	.|.|.	0	0	0	0	0	-14.409	1.019	0.866	NA
PEAK3_Mut-Q13185	PEAK3_Mut	Q13185	CBX3_HUMAN	2|2|2|1	7	1.75	4	0|1|1	0.25	0.33	0.25	0.33	0.25	-2.11	2.62	0.42	NA	PEAK3_Mut	Q13185	CBX3_HUMAN	0.465|0.949|0.332|0.956	2.702	0.676	4	.|.|.	0.499	0.998	0.499	0.998	0.499	-14.409	1.899	0.158	NA
PEAK3_WT-Q13185	PEAK3_WT	Q13185	CBX3_HUMAN	0|2|2	4	1.33	3	0|1|1	0.22	0.33	0.22	0.33	0.22	-3.72	2	0.48	NA	NA	NA	NA	NA	NA	NA	NA	NA	NA	NA	NA	NA	NA	NA	NA	NA	NA
PEAK3_Mut-Q8IX12-2	PEAK3_Mut	Q8IX12-2	CCAR1_HUMAN	7|7|8|10	32	8	4	11|11|9	0	0	0	0	0	-27.89	0.77	0.81	NA	PEAK3_Mut	Q8IX12-2	CCAR1_HUMAN	2.214|1.908|2.115|2.592	8.828	2.207	4	2.145|2.043|1.553	0	0	0	0	0	-14.408	1.164	0.818	NA
PEAK3_WT-Q8IX12-2	PEAK3_WT	Q8IX12-2	CCAR1_HUMAN	7|6|9	22	7.33	3	11|11|9	0	0	0	0	0	-29.71	0.71	0.81	NA	PEAK3_WT	Q8IX12-2	CCAR1_HUMAN	1.630|1.686|1.998	5.314	1.771	3	2.145|2.043|1.553	0	0	0	0	0	-14.409	0.935	0.852	NA
PEAK3_Mut-Q8N163	PEAK3_Mut	Q8N163	CCAR2_HUMAN	4|2|6|4	16	4	4	2|3|3	0.03	0.11	0.03	0.11	0.03	-7.76	1.5	0.64	NA	PEAK3_Mut	Q8N163	CCAR2_HUMAN	1.351|1.276|1.073|1.476	5.176	1.294	4	1.052|1.004|0.513	0.015	0.04	0.015	0.04	0.015	-7.281	1.588	0.569	NA
PEAK3_WT-Q8N163	PEAK3_WT	Q8N163	CCAR2_HUMAN	2|1|0	3	1	3	2|3|3	0	0	0	0	0	-11.85	0.38	0.81	NA	PEAK3_WT	Q8N163	CCAR2_HUMAN	1.011|0.842|0.947	2.801	0.934	3	1.052|1.004|0.513	0	0	0	0	0	-10.386	1.145	0.708	NA
PEAK3_Mut-O95273-2	PEAK3_Mut	O95273-2	CCDB1_HUMAN	1|1|1|1	4	1	4	0|0|0	0	0	0	0	0	0.83	10	0.81	NA	PEAK3_Mut	O95273-2	CCDB1_HUMAN	0.490|0.486|0.365|0.553	1.894	0.473	4	.|.|.	0	0	0	0	0	-14.389	1.331	0.747	NA
PEAK3_WT-O95273-2	PEAK3_WT	O95273-2	CCDB1_HUMAN	2|1|1	4	1.33	3	0|0|0	0.32	0.95	0.32	0.95	0.32	0.83	13.33	0.33	NA	PEAK3_WT	O95273-2	CCDB1_HUMAN	0.527|0.456|0.466	1.449	0.483	3	.|.|.	0	0	0	0	0	-12.67	1.358	0.765	NA
PEAK3_WT-P30260	PEAK3_WT	P30260	CDC27_HUMAN	0|1|0	1	0.33	3	1|0|0	0	0	0	0	0	-2.48	1	0.81	NA	PEAK3_WT	P30260	CDC27_HUMAN	0.405|1.429|.	2.19	0.73	3	1.528|1.396|1.397	0	0	0	0	0	-14.409	0.507	0.862	NA
PEAK3_Mut-P30260	PEAK3_Mut	P30260	CDC27_HUMAN	0|1|1|0	2	0.5	4	1|0|0	0	0	0	0	0	-2.48	1.5	0.81	NA	PEAK3_Mut	P30260	CDC27_HUMAN	.|1.501|1.420|.	3.632	0.908	4	1.528|1.396|1.397	0	0	0	0	0	-14.409	0.631	0.864	NA
PEAK3_WT-Q16543	PEAK3_WT	Q16543	CDC37_HUMAN	1|2|3	6	2	3	0|0|0	0.65	0.99	0.65	0.99	0.65	0.83	20	0.11	NA	PEAK3_WT	Q16543	CDC37_HUMAN	1.004|0.957|0.956	2.918	0.973	3	0.270|.|0.228	1	1	1	1	1	10.344	3.921	0	NA
PEAK3_Mut-Q16543	PEAK3_Mut	Q16543	CDC37_HUMAN	1|3|1|3	8	2	4	0|0|0	0.5	0.99	0.5	0.99	0.5	0.83	20	0.18	NA	PEAK3_Mut	Q16543	CDC37_HUMAN	1.191|1.067|1.081|1.328	4.668	1.167	4	0.270|.|0.228	1	1	1	1	1	10.59	4.705	0	NA
PEAK3_Mut-Q9NYV4-3	PEAK3_Mut	Q9NYV4-3	CDK12_HUMAN	1|1|1|1	4	1	4	1|2|0	0	0	0	0	0	-3.31	1	0.81	NA	PEAK3_Mut	Q9NYV4-3	CDK12_HUMAN	0.309|0.279|0.247|0.364	1.199	0.3	4	.|0.236|.	0	0	0	0	0	-14.373	1.268	0.8	NA
PEAK3_WT-Q9NYV4-3	PEAK3_WT	Q9NYV4-3	CDK12_HUMAN	1|1|1	3	1	3	1|2|0	0	0	0	0	0	-3.31	1	0.81	NA	PEAK3_WT	Q9NYV4-3	CDK12_HUMAN	.|0.344|.	1.056	0.352	3	.|0.236|.	0	0	0	0	0	-11.988	1.488	0.819	NA
PEAK3_Mut-P11802	PEAK3_Mut	P11802	CDK4_HUMAN	6|6|6|7	25	6.25	4	0|0|0	1	1	1	1	1	9.77	62.5	0	NA	PEAK3_Mut	P11802	CDK4_HUMAN	2.200|2.060|2.008|2.329	8.598	2.149	4	.|0.298|0.532	1	1	1	1	1	10.736	5.393	0	NA
PEAK3_WT-P11802	PEAK3_WT	P11802	CDK4_HUMAN	3|2|1	6	2	3	0|0|0	0.65	0.99	0.65	0.99	0.65	0.83	20	0.11	NA	PEAK3_WT	P11802	CDK4_HUMAN	0.994|1.089|1.317	3.4	1.133	3	.|0.298|0.532	0.993	1	0.993	1	0.993	3.894	2.844	0	NA
PEAK3_Mut-P42771	PEAK3_Mut	P42771	CDN2A_HUMAN	1|1|1|2	5	1.25	4	0|0|0	0.24	0.95	0.24	0.95	0.24	0.83	12.5	0.43	NA	PEAK3_Mut	P42771	CDN2A_HUMAN	1.027|0.865|1.019|1.154	4.066	1.016	4	.|.|0.305	1	1	1	1	1	8.376	3.338	0	NA
PEAK3_WT-P42771	PEAK3_WT	P42771	CDN2A_HUMAN	0|1|1	2	0.67	3	0|0|0	0	0	0	0	0	-1.68	6.67	0.81	NA	PEAK3_WT	P42771	CDN2A_HUMAN	.|0.762|0.750	1.867	0.622	3	.|.|0.305	0.665	0.998	0.665	0.998	0.665	-13.95	2.044	0.077	NA
PEAK3_WT-P61604	PEAK3_WT	P61604	CH10_HUMAN	1|0|0	1	0.33	3	0|0|0	0	0	0	0	0	-1.68	3.33	0.81	NA	PEAK3_WT	P61604	CH10_HUMAN	0.799|.|.	1.511	0.504	3	.|.|.	0.257	0.772	0.257	0.772	0.257	-14.409	1.416	0.346	NA
PEAK3_WT-P10809	PEAK3_WT	P10809	CH60_HUMAN	27|21|17	65	21.67	3	10|14|7	0.17	0.52	0.17	0.52	0.17	-13.24	2.1	0.5	NA	PEAK3_WT	P10809	CH60_HUMAN	7.568|5.550|4.949	18.067	6.022	3	2.951|2.903|1.971	0.602	1	0.602	1	0.602	-3.356	2.347	0.1	NA
PEAK3_Mut-P10809	PEAK3_Mut	P10809	CH60_HUMAN	22|21|23|23	89	22.25	4	10|14|7	0	0.01	0	0.01	0	-7.8	2.15	0.72	NA	PEAK3_Mut	P10809	CH60_HUMAN	5.963|5.115|5.077|6.411	22.567	5.642	4	2.951|2.903|1.971	0.547	0.999	0.547	0.999	0.547	-2.332	2.199	0.117	NA
PEAK3_Mut-Q14839	PEAK3_Mut	Q14839	CHD4_HUMAN	4|5|2|3	14	3.5	4	4|4|3	0	0	0	0	0	-11.45	0.95	0.75	NA	PEAK3_Mut	Q14839	CHD4_HUMAN	1.654|1.527|1.463|1.771	6.416	1.604	4	1.193|1.023|0.894	0.001	0.002	0.001	0.002	0.001	-10.924	1.558	0.674	NA
PEAK3_WT-Q14839	PEAK3_WT	Q14839	CHD4_HUMAN	2|5|4	11	3.67	3	4|4|3	0	0	0	0	0	-11.45	1	0.75	NA	PEAK3_WT	Q14839	CHD4_HUMAN	1.292|1.224|1.381	3.896	1.299	3	1.193|1.023|0.894	0	0	0	0	0	-13.567	1.261	0.806	NA
PEAK3_WT-Q8IWX8	PEAK3_WT	Q8IWX8	CHERP_HUMAN	2|6|3	11	3.67	3	7|8|5	0	0	0	0	0	-23.45	0.55	0.81	NA	PEAK3_WT	Q8IWX8	CHERP_HUMAN	1.958|1.831|2.268	6.057	2.019	3	1.826|1.632|1.577	0	0	0	0	0	-14.185	1.205	0.809	NA
PEAK3_Mut-Q8IWX8	PEAK3_Mut	Q8IWX8	CHERP_HUMAN	5|7|8|5	25	6.25	4	7|8|5	0	0	0	0	0	-17.58	0.94	0.78	NA	PEAK3_Mut	Q8IWX8	CHERP_HUMAN	2.206|1.917|1.659|1.912	7.694	1.924	4	1.826|1.632|1.577	0	0	0	0	0	-14.409	1.148	0.823	NA
PEAK3_Mut-Q9UNE7	PEAK3_Mut	Q9UNE7	CHIP_HUMAN	4|2|2|5	13	3.25	4	1|2|1	0.3	0.7	0.3	0.7	0.3	-3.02	2.44	0.39	NA	PEAK3_Mut	Q9UNE7	CHIP_HUMAN	1.376|1.307|0.901|1.063	4.647	1.162	4	0.416|0.488|0.406	0.784	1	0.784	1	0.784	-1.649	2.67	0.019	NA
PEAK3_WT-Q9UNE7	PEAK3_WT	Q9UNE7	CHIP_HUMAN	3|2|2	7	2.33	3	1|2|1	0.09	0.16	0.09	0.16	0.09	-3.02	1.75	0.56	NA	PEAK3_WT	Q9UNE7	CHIP_HUMAN	0.949|1.046|0.969	2.964	0.988	3	0.416|0.488|0.406	0.745	0.964	0.745	0.964	0.745	0.218	2.271	0.043	NA
PEAK3_WT-O14757-2	PEAK3_WT	O14757-2	CHK1_HUMAN	1|1|0	2	0.67	3	0|0|0	0	0	0	0	0	-1.68	6.67	0.81	NA	PEAK3_WT	O14757-2	CHK1_HUMAN	0.251|0.458|.	1.064	0.355	3	.|.|.	0	0	0	0	0	-14.409	0.997	0.83	NA
PEAK3_Mut-O14757-2	PEAK3_Mut	O14757-2	CHK1_HUMAN	1|2|1|1	5	1.25	4	0|0|0	0.24	0.95	0.24	0.95	0.24	0.83	12.5	0.43	NA	PEAK3_Mut	O14757-2	CHK1_HUMAN	0.447|0.413|0.230|0.381	1.472	0.368	4	.|.|.	0	0	0	0	0	-14.409	1.034	0.834	NA
PEAK3_Mut-Q9Y3Y2-4	PEAK3_Mut	Q9Y3Y2-4	CHTOP_HUMAN	3|3|1|2	9	2.25	4	1|1|1	0.22	0.37	0.22	0.37	0.22	-3.31	2.25	0.48	NA	PEAK3_Mut	Q9Y3Y2-4	CHTOP_HUMAN	2.130|2.130|1.694|2.182	8.137	2.034	4	1.130|1.082|0.910	0.133	0.269	0.133	0.269	0.133	-7.59	1.963	0.44	NA
PEAK3_WT-Q9Y3Y2-4	PEAK3_WT	Q9Y3Y2-4	CHTOP_HUMAN	2|1|2	5	1.67	3	1|1|1	0.09	0.14	0.09	0.14	0.09	-3.31	1.67	0.55	NA	PEAK3_WT	Q9Y3Y2-4	CHTOP_HUMAN	1.779|1.227|1.931	4.937	1.646	3	1.130|1.082|0.910	0.011	0.03	0.011	0.03	0.011	-13.603	1.589	0.583	NA
PEAK3_Mut-Q14011	PEAK3_Mut	Q14011	CIRBP_HUMAN	8|9|9|8	34	8.5	4	10|8|9	0	0	0	0	0	-21.34	0.94	0.81	NA	PEAK3_Mut	Q14011	CIRBP_HUMAN	5.366|5.846|5.718|6.458	23.388	5.847	4	5.345|5.049|4.532	0	0	0	0	0	-14.238	1.178	0.824	NA
PEAK3_WT-Q14011	PEAK3_WT	Q14011	CIRBP_HUMAN	8|10|8	26	8.67	3	10|8|9	0	0	0	0	0	-21.34	0.96	0.79	NA	PEAK3_WT	Q14011	CIRBP_HUMAN	5.312|5.116|5.656	16.084	5.361	3	5.345|5.049|4.532	0	0	0	0	0	-14.383	1.08	0.846	NA
PEAK3_Mut-Q07065	PEAK3_Mut	Q07065	CKAP4_HUMAN	1|1|2|1	5	1.25	4	1|3|2	0	0	0	0	0	-6.81	0.62	0.81	NA	PEAK3_Mut	Q07065	CKAP4_HUMAN	0.508|0.611|0.504|0.743	2.366	0.591	4	0.319|0.543|0.395	0.002	0.009	0.002	0.009	0.002	-13.955	1.446	0.629	NA
PEAK3_WT-Q07065	PEAK3_WT	Q07065	CKAP4_HUMAN	4|3|1	8	2.67	3	1|3|2	0.03	0.07	0.03	0.07	0.03	-6.81	1.33	0.64	NA	PEAK3_WT	Q07065	CKAP4_HUMAN	0.529|0.643|0.426	1.597	0.532	3	0.319|0.543|0.395	0	0	0	0	0	-14.393	1.301	0.741	NA
PEAK3_Mut-Q14008-2	PEAK3_Mut	Q14008-2	CKAP5_HUMAN	2|4|5|5	16	4	4	6|5|4	0	0	0	0	0	-16.63	0.8	0.81	NA	PEAK3_Mut	Q14008-2	CKAP5_HUMAN	1.351|1.139|1.214|1.616	5.32	1.33	4	1.221|1.042|0.830	0	0	0	0	0	-14.158	1.306	0.776	NA
PEAK3_WT-Q14008-2	PEAK3_WT	Q14008-2	CKAP5_HUMAN	4|7|4	15	5	3	6|5|4	0	0	0	0	0	-13.04	1	0.76	NA	PEAK3_WT	Q14008-2	CKAP5_HUMAN	1.241|1.227|1.203	3.67	1.223	3	1.221|1.042|0.830	0	0	0	0	0	-13.856	1.201	0.835	NA
PEAK3_Mut-P09496-2	PEAK3_Mut	P09496-2	CLCA_HUMAN	1|1|0|2	4	1	4	0|1|0	0.17	0.67	0.17	0.67	0.17	-2.48	3	0.5	NA	PEAK3_Mut	P09496-2	CLCA_HUMAN	1.005|0.934|0.915|1.136	3.99	0.997	4	0.533|0.512|0.397	0.36	0.954	0.36	0.954	0.36	-2.441	2.092	0.213	NA
PEAK3_WT-P09496-2	PEAK3_WT	P09496-2	CLCA_HUMAN	1|1|1	3	1	3	0|1|0	0	0	0	0	0	-1.08	3	0.81	NA	PEAK3_WT	P09496-2	CLCA_HUMAN	0.610|0.631|0.547	1.789	0.596	3	0.533|0.512|0.397	0	0	0	0	0	-13.871	1.251	0.81	NA
PEAK3_Mut-Q00610-2	PEAK3_Mut	Q00610-2	CLH1_HUMAN	13|10|7|13	43	10.75	4	6|7|7	0	0	0	0	0	-14.57	1.61	0.74	NA	PEAK3_Mut	Q00610-2	CLH1_HUMAN	2.653|2.256|2.180|2.888	9.976	2.494	4	1.574|1.261|1.551	0.036	0.129	0.036	0.129	0.036	-9.798	1.714	0.539	NA
PEAK3_WT-Q00610-2	PEAK3_WT	Q00610-2	CLH1_HUMAN	10|10|8	28	9.33	3	6|7|7	0	0	0	0	0	-13.13	1.4	0.77	NA	PEAK3_WT	Q00610-2	CLH1_HUMAN	2.040|2.364|1.988	6.392	2.131	3	1.574|1.261|1.551	0	0	0	0	0	-11.66	1.464	0.711	NA
PEAK3_WT-Q96DG6	PEAK3_WT	Q96DG6	CMBL_HUMAN	11|10|12	33	11	3	7|5|11	0	0	0	0	0	-13.79	1.43	0.77	NA	PEAK3_WT	Q96DG6	CMBL_HUMAN	6.172|5.068|5.799	17.039	5.68	3	4.666|4.211|4.116	0	0	0	0	0	-13.7	1.313	0.781	NA
PEAK3_Mut-Q96DG6	PEAK3_Mut	Q96DG6	CMBL_HUMAN	10|9|9|10	38	9.5	4	7|5|11	0	0	0	0	0	-15.21	1.24	0.78	NA	PEAK3_Mut	Q96DG6	CMBL_HUMAN	6.038|5.147|4.403|6.097	21.685	5.421	4	4.666|4.211|4.116	0	0	0	0	0	-14.4	1.254	0.785	NA
PEAK3_WT-Q9UJS0	PEAK3_WT	Q9UJS0	CMC2_HUMAN	0|0|0	0	0	3	0|0|0	0	0	0	0	0	-1.68	0	0.81	NA	PEAK3_WT	Q9UJS0	CMC2_HUMAN	0.284|.|.	0.995	0.332	3	.|.|.	0	0	0	0	0	-14.409	0.933	0.867	NA
PEAK3_WT-Q15021	PEAK3_WT	Q15021	CND1_HUMAN	2|2|1	5	1.67	3	3|1|1	0.01	0.01	0.01	0.01	0.01	-5.71	1	0.69	NA	PEAK3_WT	Q15021	CND1_HUMAN	0.649|0.680|0.787	2.115	0.705	3	1.003|0.534|0.506	0	0	0	0	0	-11.819	1.09	0.741	NA
PEAK3_Mut-Q15021	PEAK3_Mut	Q15021	CND1_HUMAN	4|1|0|1	6	1.5	4	3|1|1	0.05	0.19	0.05	0.19	0.05	-7.62	0.9	0.6	NA	PEAK3_Mut	Q15021	CND1_HUMAN	0.721|.|.|.	1.789	0.447	4	1.003|0.534|0.506	0	0	0	0	0	-14.409	0.691	0.782	NA
PEAK3_Mut-Q15003	PEAK3_Mut	Q15003	CND2_HUMAN	2|1|2|2	7	1.75	4	4|1|0	0.02	0.02	0.02	0.02	0.02	-5.52	1.05	0.66	NA	PEAK3_Mut	Q15003	CND2_HUMAN	1.063|1.066|0.827|0.905	3.861	0.965	4	0.690|0.799|0.515	0	0	0	0	0	-13.616	1.469	0.771	NA
PEAK3_WT-Q15003	PEAK3_WT	Q15003	CND2_HUMAN	1|2|1	4	1.33	3	4|1|0	0.01	0.02	0.01	0.02	0.01	-5.52	0.8	0.7	NA	PEAK3_WT	Q15003	CND2_HUMAN	0.619|0.805|0.594	2.018	0.673	3	0.690|0.799|0.515	0	0	0	0	0	-14.409	1.024	0.845	NA
PEAK3_Mut-Q9BPX3	PEAK3_Mut	Q9BPX3	CND3_HUMAN	4|6|3|3	16	4	4	2|1|1	0.4	0.88	0.4	0.88	0.4	-1.64	3	0.24	NA	PEAK3_Mut	Q9BPX3	CND3_HUMAN	1.220|1.039|0.927|1.184	4.369	1.092	4	0.296|0.252|0.552	0.944	0.993	0.944	0.993	0.944	1.658	3.165	0.003	NA
PEAK3_WT-Q9BPX3	PEAK3_WT	Q9BPX3	CND3_HUMAN	2|3|1	6	2	3	2|1|1	0.07	0.16	0.07	0.16	0.07	-4.51	1.5	0.58	NA	PEAK3_WT	Q9BPX3	CND3_HUMAN	0.921|0.693|0.852	2.465	0.822	3	0.296|0.252|0.552	0.539	0.828	0.539	0.828	0.539	-1.858	2.381	0.125	NA
PEAK3_Mut-Q9P003	PEAK3_Mut	Q9P003	CNIH4_HUMAN	1|1|1|1	4	1	4	0|0|0	0	0	0	0	0	0.83	10	0.81	NA	PEAK3_Mut	Q9P003	CNIH4_HUMAN	0.999|0.811|0.850|1.126	3.786	0.947	4	.|.|.	0.95	1	0.95	1	0.95	1.692	2.661	0.002	NA
PEAK3_WT-Q9P003	PEAK3_WT	Q9P003	CNIH4_HUMAN	2|2|1	5	1.67	3	0|0|0	0.63	0.95	0.63	0.95	0.63	0.83	16.67	0.12	NA	PEAK3_WT	Q9P003	CNIH4_HUMAN	0.910|0.659|0.788	2.357	0.786	3	.|.|.	0.564	0.993	0.564	0.993	0.564	-3.701	2.208	0.111	NA
PEAK3_Mut-Q15417-3	PEAK3_Mut	Q15417-3	CNN3_HUMAN	2|0|1|1	4	1	4	0|0|0	0.24	0.95	0.24	0.95	0.24	-1.68	10	0.43	NA	PEAK3_Mut	Q15417-3	CNN3_HUMAN	0.879|0.487|.|.	2.078	0.52	4	.|.|.	0.246	0.983	0.246	0.983	0.246	-14.409	1.46	0.371	NA
PEAK3_WT-Q15417-3	PEAK3_WT	Q15417-3	CNN3_HUMAN	0|1|1	2	0.67	3	0|0|0	0	0	0	0	0	-1.68	6.67	0.81	NA	NA	NA	NA	NA	NA	NA	NA	NA	NA	NA	NA	NA	NA	NA	NA	NA	NA
PEAK3_Mut-Q9NZN8-4	PEAK3_Mut	Q9NZN8-4	CNOT2_HUMAN	1|1|1|1	4	1	4	0|0|0	0	0	0	0	0	0.83	10	0.81	NA	PEAK3_Mut	Q9NZN8-4	CNOT2_HUMAN	0.348|0.367|.|0.465	1.535	0.384	4	.|.|.	0	0	0	0	0	-14.409	1.079	0.83	NA
PEAK3_WT-Q9NZN8-4	PEAK3_WT	Q9NZN8-4	CNOT2_HUMAN	0|0|0	0	0	3	0|0|0	0	0	0	0	0	-1.68	0	0.81	NA	PEAK3_WT	Q9NZN8-4	CNOT2_HUMAN	.|0.299|0.293	0.948	0.316	3	.|.|.	0	0	0	0	0	-14.409	0.888	0.861	NA
PEAK3_Mut-O75175	PEAK3_Mut	O75175	CNOT3_HUMAN	2|0|2|0	4	1	4	0|0|0	0.47	0.95	0.47	0.95	0.47	-1.68	10	0.2	NA	PEAK3_Mut	O75175	CNOT3_HUMAN	0.540|0.548|0.636|0.520	2.244	0.561	4	.|.|.	0.002	0.008	0.002	0.008	0.002	-10.367	1.577	0.637	NA
PEAK3_WT-O75175	PEAK3_WT	O75175	CNOT3_HUMAN	1|0|0	1	0.33	3	0|0|0	0	0	0	0	0	-1.68	3.33	0.81	NA	NA	NA	NA	NA	NA	NA	NA	NA	NA	NA	NA	NA	NA	NA	NA	NA	NA
PEAK3_WT-Q8WYK1	PEAK3_WT	Q8WYK1	CNTP5_HUMAN	0|0|0	0	0	3	0|0|0	0	0	0	0	0	-1.68	0	0.81	NA	PEAK3_WT	Q8WYK1	CNTP5_HUMAN	.|.|0.417	1.129	0.376	3	.|.|.	0	0	0	0	0	-14.409	1.058	0.86	NA
PEAK3_Mut-Q8WYK1	PEAK3_Mut	Q8WYK1	CNTP5_HUMAN	0|0|0|1	1	0.25	4	0|0|0	0	0	0	0	0	-1.68	2.5	0.81	NA	PEAK3_Mut	Q8WYK1	CNTP5_HUMAN	.|.|.|0.428	1.495	0.374	4	.|.|.	0	0	0	0	0	-14.409	1.051	0.863	NA
PEAK3_WT-P23528	PEAK3_WT	P23528	COF1_HUMAN	2|3|2	7	2.33	3	3|3|2	0	0	0	0	0	-7.76	0.88	0.74	NA	PEAK3_WT	P23528	COF1_HUMAN	2.045|0.975|0.877	3.897	1.299	3	1.042|0.907|0.738	0.318	0.953	0.318	0.953	0.318	-14.409	1.465	0.301	NA
PEAK3_Mut-P23528	PEAK3_Mut	P23528	COF1_HUMAN	1|2|2|1	6	1.5	4	3|3|2	0	0	0	0	0	-9.47	0.56	0.81	NA	PEAK3_Mut	P23528	COF1_HUMAN	0.761|0.637|0.539|0.784	2.721	0.68	4	1.042|0.907|0.738	0	0	0	0	0	-14.409	0.767	0.856	NA
PEAK3_Mut-Q9NX08	PEAK3_Mut	Q9NX08	COMD8_HUMAN	1|0|1|1	3	0.75	4	1|2|1	0	0	0	0	0	-6.2	0.56	0.81	NA	PEAK3_Mut	Q9NX08	COMD8_HUMAN	1.198|1.098|1.269|1.500	5.066	1.266	4	1.255|1.292|1.233	0	0	0	0	0	-14.409	1.005	0.844	NA
PEAK3_WT-Q9NX08	PEAK3_WT	Q9NX08	COMD8_HUMAN	2|2|0	4	1.33	3	1|2|1	0.03	0.05	0.03	0.05	0.03	-6.2	1	0.63	NA	PEAK3_WT	Q9NX08	COMD8_HUMAN	1.357|1.138|0.990	3.484	1.161	3	1.255|1.292|1.233	0	0	0	0	0	-14.409	0.922	0.85	NA
PEAK3_Mut-P53621	PEAK3_Mut	P53621	COPA_HUMAN	25|28|21|21	95	23.75	4	26|23|15	0	0	0	0	0	-45.86	1.11	0.81	NA	PEAK3_Mut	P53621	COPA_HUMAN	4.862|4.570|4.225|5.186	18.842	4.71	4	4.466|3.915|3.023	0	0	0	0	0	-14.142	1.255	0.82	NA
PEAK3_WT-P53621	PEAK3_WT	P53621	COPA_HUMAN	25|21|21	67	22.33	3	26|23|15	0	0	0	0	0	-45.86	1.05	0.81	NA	PEAK3_WT	P53621	COPA_HUMAN	4.100|3.668|4.695	12.463	4.154	3	4.466|3.915|3.023	0	0	0	0	0	-14.409	1.107	0.84	NA
PEAK3_Mut-P53618	PEAK3_Mut	P53618	COPB_HUMAN	21|16|15|18	70	17.5	4	9|13|11	0	0	0	0	0	-18.33	1.59	0.77	NA	PEAK3_Mut	P53618	COPB_HUMAN	4.459|3.982|4.130|4.679	17.25	4.312	4	2.875|3.000|2.384	0.001	0.002	0.001	0.002	0.001	-10.467	1.574	0.679	NA
PEAK3_WT-P53618	PEAK3_WT	P53618	COPB_HUMAN	17|19|11	47	15.67	3	9|13|11	0	0	0	0	0	-24.05	1.42	0.78	NA	PEAK3_WT	P53618	COPB_HUMAN	3.547|3.265|3.453	10.265	3.422	3	2.875|3.000|2.384	0	0	0	0	0	-13.543	1.249	0.814	NA
PEAK3_Mut-P35606-2	PEAK3_Mut	P35606-2	COPB2_HUMAN	10|11|4|7	32	8	4	10|10|3	0	0	0	0	0	-22.93	1.04	0.78	NA	PEAK3_Mut	P35606-2	COPB2_HUMAN	2.650|2.530|2.084|2.566	9.83	2.458	4	1.909|1.899|1.341	0	0	0	0	0	-13.623	1.451	0.773	NA
PEAK3_WT-P35606-2	PEAK3_WT	P35606-2	COPB2_HUMAN	5|6|4	15	5	3	10|10|3	0	0	0	0	0	-22.93	0.65	0.81	NA	PEAK3_WT	P35606-2	COPB2_HUMAN	2.428|2.100|2.268	6.796	2.265	3	1.909|1.899|1.341	0	0	0	0	0	-13.562	1.337	0.806	NA
PEAK3_Mut-O14579	PEAK3_Mut	O14579	COPE_HUMAN	4|4|5|3	16	4	4	3|2|0	0.22	0.43	0.22	0.43	0.22	-2.72	2.4	0.48	NA	PEAK3_Mut	O14579	COPE_HUMAN	1.014|0.286|0.943|1.045	3.287	0.822	4	0.735|0.791|0.713	0	0	0	0	0	-14.409	1.102	0.79	NA
PEAK3_WT-O14579	PEAK3_WT	O14579	COPE_HUMAN	1|3|3	7	2.33	3	3|2|0	0.04	0.06	0.04	0.06	0.04	-5.68	1.4	0.62	NA	PEAK3_WT	O14579	COPE_HUMAN	0.279|0.681|0.326	1.285	0.428	3	0.735|0.791|0.713	0	0	0	0	0	-14.409	0.574	0.854	NA
PEAK3_Mut-Q9Y678	PEAK3_Mut	Q9Y678	COPG1_HUMAN	8|3|3|1	15	3.75	4	3|3|2	0.15	0.6	0.15	0.6	0.15	-9.47	1.41	0.52	NA	PEAK3_Mut	Q9Y678	COPG1_HUMAN	1.785|1.653|1.488|1.519	6.444	1.611	4	0.929|1.088|0.995	0.002	0.007	0.002	0.007	0.002	-10.003	1.608	0.638	NA
PEAK3_WT-Q9Y678	PEAK3_WT	Q9Y678	COPG1_HUMAN	2|4|2	8	2.67	3	3|3|2	0	0.01	0	0.01	0	-7.76	1	0.72	NA	PEAK3_WT	Q9Y678	COPG1_HUMAN	1.234|1.306|1.166	3.705	1.235	3	0.929|1.088|0.995	0	0	0	0	0	-13.763	1.233	0.815	NA
PEAK3_Mut-Q9NQ92	PEAK3_Mut	Q9NQ92	COPRS_HUMAN	1|1|1|1	4	1	4	0|0|0	0	0	0	0	0	0.83	10	0.81	NA	PEAK3_Mut	Q9NQ92	COPRS_HUMAN	0.537|0.576|0.516|0.603	2.232	0.558	4	0.370|0.435|0.331	0	0	0	0	0	-11.582	1.483	0.722	NA
PEAK3_WT-Q9NQ92	PEAK3_WT	Q9NQ92	COPRS_HUMAN	1|1|1	3	1	3	0|0|0	0	0	0	0	0	0.83	10	0.81	NA	PEAK3_WT	Q9NQ92	COPRS_HUMAN	0.491|0.483|0.500	1.474	0.491	3	0.370|0.435|0.331	0	0	0	0	0	-12.642	1.306	0.8	NA
PEAK3_WT-O43303-2	PEAK3_WT	O43303-2	CP110_HUMAN	1|0|0	1	0.33	3	0|0|0	0	0	0	0	0	-1.68	3.33	0.81	NA	NA	NA	NA	NA	NA	NA	NA	NA	NA	NA	NA	NA	NA	NA	NA	NA	NA
PEAK3_Mut-O75131	PEAK3_Mut	O75131	CPNE3_HUMAN	2|1|0|1	4	1	4	0|0|1	0.17	0.67	0.17	0.67	0.17	-2.48	3	0.5	NA	PEAK3_Mut	O75131	CPNE3_HUMAN	0.549|0.758|0.497|0.898	2.702	0.675	4	.|.|0.572	0	0	0	0	0	-14.409	1.181	0.76	NA
PEAK3_WT-O75131	PEAK3_WT	O75131	CPNE3_HUMAN	0|0|0	0	0	3	0|0|1	0	0	0	0	0	-2.48	0	0.81	NA	PEAK3_WT	O75131	CPNE3_HUMAN	0.827|0.429|0.546	1.802	0.601	3	.|.|0.572	0	0	0	0	0	-14.409	1.05	0.795	NA
PEAK3_Mut-O43809	PEAK3_Mut	O43809	CPSF5_HUMAN	2|3|3|2	10	2.5	4	3|3|2	0	0	0	0	0	-7.76	0.94	0.74	NA	PEAK3_Mut	O43809	CPSF5_HUMAN	1.459|1.191|0.444|1.024	4.118	1.029	4	0.801|0.902|1.118	0	0	0	0	0	-14.409	1.105	0.752	NA
PEAK3_WT-O43809	PEAK3_WT	O43809	CPSF5_HUMAN	1|3|2	6	2	3	3|3|2	0	0	0	0	0	-9.47	0.75	0.74	NA	PEAK3_WT	O43809	CPSF5_HUMAN	1.415|1.011|0.930	3.357	1.119	3	0.801|0.902|1.118	0	0	0	0	0	-14.409	1.202	0.762	NA
PEAK3_Mut-Q16630-3	PEAK3_Mut	Q16630-3	CPSF6_HUMAN	2|0|1|2	5	1.25	4	3|2|1	0	0	0	0	0	-8.9	0.62	0.81	NA	PEAK3_Mut	Q16630-3	CPSF6_HUMAN	0.860|0.940|0.722|0.796	3.318	0.829	4	0.648|0.644|0.398	0.001	0.002	0.001	0.002	0.001	-13.081	1.509	0.674	NA
PEAK3_WT-Q16630-3	PEAK3_WT	Q16630-3	CPSF6_HUMAN	1|1|0	2	0.67	3	3|2|1	0	0	0	0	0	-8.9	0.33	0.81	NA	PEAK3_WT	Q16630-3	CPSF6_HUMAN	0.744|0.309|0.676	1.729	0.576	3	0.648|0.644|0.398	0	0	0	0	0	-14.409	1.049	0.82	NA
PEAK3_Mut-P46109	PEAK3_Mut	P46109	CRKL_HUMAN	37|34|40|36	147	36.75	4	2|2|2	1	1	1	1	1	35.29	18.38	0	NA	PEAK3_Mut	P46109	CRKL_HUMAN	19.191|16.429|16.235|20.345	72.2	18.05	4	0.997|1.067|0.669	1	1	1	1	1	9.535	20.217	0	NA
PEAK3_WT-P46109	PEAK3_WT	P46109	CRKL_HUMAN	10|12|13	35	11.67	3	2|2|2	1	1	1	1	1	4.55	5.83	0	NA	PEAK3_WT	P46109	CRKL_HUMAN	4.863|3.894|4.142	12.899	4.3	3	0.997|1.067|0.669	1	1	1	1	1	8.344	4.816	0	NA
PEAK3_Mut-Q8N9M1	PEAK3_Mut	Q8N9M1	CS047_HUMAN	4|4|1|3	12	3	4	3|2|2	0.01	0.02	0.01	0.02	0.01	-8.15	1.29	0.67	NA	PEAK3_Mut	Q8N9M1	CS047_HUMAN	1.046|0.693|0.983|1.068	3.79	0.947	4	0.961|0.466|0.706	0.002	0.003	0.002	0.003	0.002	-12.534	1.391	0.644	NA
PEAK3_WT-Q8N9M1	PEAK3_WT	Q8N9M1	CS047_HUMAN	2|1|1	4	1.33	3	3|2|2	0	0	0	0	0	-8.15	0.57	0.81	NA	PEAK3_WT	Q8N9M1	CS047_HUMAN	0.655|0.840|0.739	2.234	0.745	3	0.961|0.466|0.706	0	0	0	0	0	-13.42	1.094	0.752	NA
PEAK3_Mut-O75534-2	PEAK3_Mut	O75534-2	CSDE1_HUMAN	4|3|5|3	15	3.75	4	1|0|1	0.76	0.96	0.76	0.96	0.76	0.49	5.62	0.05	NA	PEAK3_Mut	O75534-2	CSDE1_HUMAN	1.384|1.139|1.052|1.388	4.962	1.24	4	0.430|0.402|0.327	1	1	1	1	1	6.566	3.234	0	NA
PEAK3_WT-O75534-2	PEAK3_WT	O75534-2	CSDE1_HUMAN	0|1|1	2	0.67	3	1|0|1	0	0	0	0	0	-3.72	1	0.81	NA	PEAK3_WT	O75534-2	CSDE1_HUMAN	0.536|0.622|0.329	1.488	0.496	3	0.430|0.402|0.327	0	0	0	0	0	-14.409	1.293	0.713	NA
PEAK3_Mut-P41240	PEAK3_Mut	P41240	CSK_HUMAN	0|0|0|2	2	0.5	4	0|0|0	0.24	0.95	0.24	0.95	0.24	-1.68	5	0.43	NA	PEAK3_Mut	P41240	CSK_HUMAN	.|0.503|.|0.668	1.882	0.471	4	0.223|.|.	0.494	1	0.494	1	0.494	-10.747	2.111	0.162	NA
PEAK3_Mut-Q13098-5	PEAK3_Mut	Q13098-5	CSN1_HUMAN	2|2|0|3	7	1.75	4	0|1|1	0.32	0.62	0.32	0.62	0.32	-3.72	2.62	0.31	NA	PEAK3_Mut	Q13098-5	CSN1_HUMAN	0.654|0.508|0.420|0.630	2.212	0.553	4	0.399|0.322|0.257	0.077	0.244	0.077	0.244	0.077	-13.297	1.723	0.481	NA
PEAK3_WT-Q13098-5	PEAK3_WT	Q13098-5	CSN1_HUMAN	0|3|2	5	1.67	3	0|1|1	0.32	0.62	0.32	0.62	0.32	-3.72	2.5	0.32	NA	PEAK3_WT	Q13098-5	CSN1_HUMAN	.|0.637|0.340	1.333	0.444	3	0.399|0.322|0.257	0.032	0.096	0.032	0.096	0.032	-14.359	1.384	0.547	NA
PEAK3_Mut-P61201	PEAK3_Mut	P61201	CSN2_HUMAN	4|5|3|3	15	3.75	4	2|3|1	0.08	0.23	0.08	0.23	0.08	-3.93	1.88	0.56	NA	PEAK3_Mut	P61201	CSN2_HUMAN	1.260|0.946|0.849|1.373	4.428	1.107	4	0.877|0.853|0.433	0.044	0.128	0.044	0.128	0.044	-8.181	1.612	0.517	NA
PEAK3_WT-P61201	PEAK3_WT	P61201	CSN2_HUMAN	4|6|3	13	4.33	3	2|3|1	0.2	0.51	0.2	0.51	0.2	-3.93	2.17	0.49	NA	PEAK3_WT	P61201	CSN2_HUMAN	1.181|1.279|0.859	3.319	1.106	3	0.877|0.853|0.433	0.025	0.055	0.025	0.055	0.025	-8.02	1.611	0.552	NA
PEAK3_WT-Q9UNS2	PEAK3_WT	Q9UNS2	CSN3_HUMAN	0|0|0	0	0	3	0|1|1	0	0	0	0	0	-3.72	0	0.81	NA	PEAK3_WT	Q9UNS2	CSN3_HUMAN	0.310|0.433|2.678	3.421	1.14	3	0.484|0.483|0.334	0.333	1	0.333	1	0.333	-14.409	2.668	0.248	NA
PEAK3_Mut-Q9UNS2	PEAK3_Mut	Q9UNS2	CSN3_HUMAN	0|1|0|0	1	0.25	4	0|1|1	0	0	0	0	0	-3.72	0.38	0.81	NA	PEAK3_Mut	Q9UNS2	CSN3_HUMAN	0.444|0.419|0.654|0.649	2.166	0.542	4	0.484|0.483|0.334	0	0	0	0	0	-14.409	1.267	0.795	NA
PEAK3_WT-Q9BT78	PEAK3_WT	Q9BT78	CSN4_HUMAN	2|3|2	7	2.33	3	1|1|1	0.21	0.37	0.21	0.37	0.21	-1.85	2.33	0.49	NA	PEAK3_WT	Q9BT78	CSN4_HUMAN	0.858|0.638|0.706	2.202	0.734	3	0.613|0.308|0.398	0.057	0.164	0.057	0.164	0.057	-6.716	1.739	0.504	NA
PEAK3_Mut-Q9BT78	PEAK3_Mut	Q9BT78	CSN4_HUMAN	1|1|1|3	6	1.5	4	1|1|1	0.09	0.37	0.09	0.37	0.09	-3.31	1.5	0.55	NA	PEAK3_Mut	Q9BT78	CSN4_HUMAN	0.465|0.450|0.169|0.580	1.663	0.416	4	0.613|0.308|0.398	0	0	0	0	0	-14.409	0.985	0.735	NA
PEAK3_WT-Q92905	PEAK3_WT	Q92905	CSN5_HUMAN	1|4|1	6	2	3	0|1|0	0.33	1	0.33	1	0.33	-1.08	6	0.3	NA	PEAK3_WT	Q92905	CSN5_HUMAN	0.486|0.815|0.614	1.914	0.638	3	0.271|0.467|0.419	0.179	0.537	0.179	0.537	0.179	-12.86	1.7	0.419	NA
PEAK3_Mut-Q92905	PEAK3_Mut	Q92905	CSN5_HUMAN	2|1|1|3	7	1.75	4	0|1|0	0.4	0.95	0.4	0.95	0.4	-1.08	5.25	0.25	NA	PEAK3_Mut	Q92905	CSN5_HUMAN	0.604|0.587|0.562|0.822	2.574	0.644	4	0.271|0.467|0.419	0.147	0.588	0.147	0.588	0.147	-9.212	1.714	0.432	NA
PEAK3_Mut-Q7L5N1	PEAK3_Mut	Q7L5N1	CSN6_HUMAN	2|1|1|1	5	1.25	4	1|2|1	0.01	0.05	0.01	0.05	0.01	-4.51	0.94	0.68	NA	PEAK3_Mut	Q7L5N1	CSN6_HUMAN	1.051|0.780|0.804|0.900	3.535	0.884	4	0.387|0.553|0.587	0.129	0.514	0.129	0.514	0.129	-11.501	1.765	0.443	NA
PEAK3_WT-Q7L5N1	PEAK3_WT	Q7L5N1	CSN6_HUMAN	1|1|1	3	1	3	1|2|1	0	0	0	0	0	-4.51	0.75	0.81	NA	PEAK3_WT	Q7L5N1	CSN6_HUMAN	0.624|0.928|0.856	2.409	0.803	3	0.387|0.553|0.587	0.002	0.007	0.002	0.007	0.002	-13.691	1.604	0.628	NA
PEAK3_WT-P21291	PEAK3_WT	P21291	CSRP1_HUMAN	0|0|0	0	0	3	0|0|0	0	0	0	0	0	-1.68	0	0.81	NA	PEAK3_WT	P21291	CSRP1_HUMAN	0.779|.|.	1.491	0.497	3	.|.|.	0.197	0.59	0.197	0.59	0.197	-14.409	1.397	0.406	NA
PEAK3_Mut-Q16527	PEAK3_Mut	Q16527	CSRP2_HUMAN	0|1|0|1	2	0.5	4	0|0|0	0	0	0	0	0	-1.68	5	0.81	NA	PEAK3_Mut	Q16527	CSRP2_HUMAN	.|0.572|.|0.689	1.972	0.493	4	0.332|0.280|.	0.248	0.988	0.248	0.988	0.248	-13.954	1.618	0.365	NA
PEAK3_WT-Q16527	PEAK3_WT	Q16527	CSRP2_HUMAN	1|0|1	2	0.67	3	0|0|0	0	0	0	0	0	-1.68	6.67	0.81	NA	PEAK3_WT	Q16527	CSRP2_HUMAN	0.550|.|0.546	1.452	0.484	3	0.332|0.280|.	0	0.001	0	0.001	0	-13.954	1.588	0.693	NA
PEAK3_Mut-Q05048	PEAK3_Mut	Q05048	CSTF1_HUMAN	2|2|3|2	9	2.25	4	0|0|0	0.96	0.99	0.96	0.99	0.96	2.86	22.5	0.01	NA	PEAK3_Mut	Q05048	CSTF1_HUMAN	1.760|1.625|1.486|1.708	6.579	1.645	4	0.347|.|.	1	1	1	1	1	10.591	4.747	0	NA
PEAK3_WT-Q05048	PEAK3_WT	Q05048	CSTF1_HUMAN	0|0|0	0	0	3	0|0|0	0	0	0	0	0	-1.68	0	0.81	NA	PEAK3_WT	Q05048	CSTF1_HUMAN	0.424|.|.	1.136	0.379	3	0.347|.|.	0	0	0	0	0	-14.395	1.093	0.859	NA
PEAK3_WT-O75638-2	PEAK3_WT	O75638-2	CTAG2_HUMAN	0|1|1	2	0.67	3	0|0|0	0	0	0	0	0	-1.68	6.67	0.81	NA	PEAK3_WT	O75638-2	CTAG2_HUMAN	.|0.473|0.442	1.271	0.424	3	.|.|.	0	0	0	0	0	-14.409	1.191	0.814	NA
PEAK3_Mut-O75638-2	PEAK3_Mut	O75638-2	CTAG2_HUMAN	0|0|1|0	1	0.25	4	0|0|0	0	0	0	0	0	-1.68	2.5	0.81	NA	PEAK3_Mut	O75638-2	CTAG2_HUMAN	.|0.292|0.377|.	1.38	0.345	4	.|.|.	0	0	0	0	0	-14.409	0.97	0.864	NA
PEAK3_Mut-Q6PD62	PEAK3_Mut	Q6PD62	CTR9_HUMAN	2|3|1|2	8	2	4	2|0|0	0.34	0.59	0.34	0.59	0.34	-1.8	3	0.27	NA	PEAK3_Mut	Q6PD62	CTR9_HUMAN	0.984|0.745|0.709|0.605	3.043	0.761	4	0.671|0.547|0.384	0.008	0.033	0.008	0.033	0.008	-14.196	1.461	0.591	NA
PEAK3_WT-Q6PD62	PEAK3_WT	Q6PD62	CTR9_HUMAN	2|2|1	5	1.67	3	2|0|0	0.25	0.38	0.25	0.38	0.25	-1.8	2.5	0.41	NA	PEAK3_WT	Q6PD62	CTR9_HUMAN	0.586|0.711|.	1.653	0.551	3	0.671|0.547|0.384	0	0	0	0	0	-14.409	1.059	0.813	NA
PEAK3_Mut-Q9HCG8	PEAK3_Mut	Q9HCG8	CWC22_HUMAN	3|4|3|4	14	3.5	4	5|4|5	0	0	0	0	0	-13.48	0.75	0.81	NA	PEAK3_Mut	Q9HCG8	CWC22_HUMAN	1.212|1.251|1.080|1.269	4.812	1.203	4	1.333|1.109|0.859	0	0	0	0	0	-14.409	1.111	0.845	NA
PEAK3_WT-Q9HCG8	PEAK3_WT	Q9HCG8	CWC22_HUMAN	3|3|4	10	3.33	3	5|4|5	0	0	0	0	0	-13.48	0.71	0.81	NA	PEAK3_WT	Q9HCG8	CWC22_HUMAN	1.074|1.128|1.316	3.518	1.173	3	1.333|1.109|0.859	0	0	0	0	0	-14.409	1.083	0.845	NA
PEAK3_WT-Q9NXE8	PEAK3_WT	Q9NXE8	CWC25_HUMAN	7|3|5	15	5	3	7|6|8	0	0	0	0	0	-22.53	0.71	0.81	NA	PEAK3_WT	Q9NXE8	CWC25_HUMAN	2.510|2.042|2.398	6.95	2.317	3	2.128|1.979|1.456	0	0	0	0	0	-14.187	1.266	0.819	NA
PEAK3_Mut-Q9NXE8	PEAK3_Mut	Q9NXE8	CWC25_HUMAN	4|4|3|7	18	4.5	4	7|6|8	0	0	0	0	0	-22.53	0.64	0.81	NA	PEAK3_Mut	Q9NXE8	CWC25_HUMAN	2.561|1.918|1.599|2.323	8.402	2.1	4	2.128|1.979|1.456	0	0	0	0	0	-14.409	1.148	0.823	NA
PEAK3_WT-Q9H5V9-2	PEAK3_WT	Q9H5V9-2	CX056_HUMAN	1|1|1	3	1	3	0|0|1	0	0	0	0	0	-1.08	3	0.81	NA	PEAK3_WT	Q9H5V9-2	CX056_HUMAN	0.474|0.419|0.427	1.319	0.44	3	.|.|0.253	0.002	0.007	0.002	0.007	0.002	-9.908	1.741	0.631	NA
PEAK3_Mut-Q9H5V9-2	PEAK3_Mut	Q9H5V9-2	CX056_HUMAN	1|1|1|0	3	0.75	4	0|0|1	0	0	0	0	0	-2.48	2.25	0.81	NA	PEAK3_Mut	Q9H5V9-2	CX056_HUMAN	0.428|0.356|0.388|.	1.527	0.382	4	.|.|0.253	0	0	0	0	0	-12.343	1.512	0.758	NA
PEAK3_Mut-Q7L576	PEAK3_Mut	Q7L576	CYFP1_HUMAN	0|0|1|0	1	0.25	4	0|0|0	0	0	0	0	0	-1.68	2.5	0.81	NA	PEAK3_Mut	Q7L576	CYFP1_HUMAN	.|.|0.333|.	1.401	0.35	4	.|.|.	0	0	0	0	0	-14.409	0.984	0.871	NA
PEAK3_Mut-P04080	PEAK3_Mut	P04080	CYTB_HUMAN	3|4|4|5	16	4	4	2|2|3	0.04	0.09	0.04	0.09	0.04	-5.1	1.71	0.62	NA	PEAK3_Mut	P04080	CYTB_HUMAN	1.653|1.688|1.671|2.062	7.074	1.768	4	1.109|1.068|1.087	0.013	0.053	0.013	0.053	0.013	-9.475	1.626	0.576	NA
PEAK3_WT-P04080	PEAK3_WT	P04080	CYTB_HUMAN	4|3|3	10	3.33	3	2|2|3	0.01	0.02	0.01	0.02	0.01	-5.1	1.43	0.68	NA	PEAK3_WT	P04080	CYTB_HUMAN	1.822|1.519|1.549	4.89	1.63	3	1.109|1.068|1.087	0	0.001	0	0.001	0	-11.268	1.498	0.695	NA
PEAK3_Mut-Q5D0E6-2	PEAK3_Mut	Q5D0E6-2	DALD3_HUMAN	1|0|1|2	4	1	4	0|0|0	0.24	0.95	0.24	0.95	0.24	-1.68	10	0.43	NA	PEAK3_Mut	Q5D0E6-2	DALD3_HUMAN	0.426|0.610|0.589|0.681	2.305	0.576	4	.|.|.	0.019	0.073	0.019	0.073	0.019	-13.503	1.62	0.563	NA
PEAK3_WT-Q5D0E6-2	PEAK3_WT	Q5D0E6-2	DALD3_HUMAN	0|0|0	0	0	3	0|0|0	0	0	0	0	0	-1.68	0	0.81	NA	PEAK3_WT	Q5D0E6-2	DALD3_HUMAN	.|.|0.300	1.012	0.337	3	.|.|.	0	0	0	0	0	-14.409	0.948	0.867	NA
PEAK3_Mut-Q96EP5-2	PEAK3_Mut	Q96EP5-2	DAZP1_HUMAN	1|1|2|1	5	1.25	4	1|3|1	0	0.01	0	0.01	0	-5.71	0.75	0.72	NA	PEAK3_Mut	Q96EP5-2	DAZP1_HUMAN	0.839|0.568|0.505|0.964	2.875	0.719	4	.|0.613|0.277	0.318	0.988	0.318	0.988	0.318	-13.53	1.743	0.3	NA
PEAK3_WT-Q96EP5-2	PEAK3_WT	Q96EP5-2	DAZP1_HUMAN	2|1|2	5	1.67	3	1|3|1	0.01	0.01	0.01	0.01	0.01	-5.71	1	0.69	NA	PEAK3_WT	Q96EP5-2	DAZP1_HUMAN	0.583|0.385|0.581	1.548	0.516	3	.|0.613|0.277	0	0	0	0	0	-14.409	1.251	0.798	NA
PEAK3_Mut-P61962	PEAK3_Mut	P61962	DCAF7_HUMAN	3|3|0|2	8	2	4	0|0|0	0.73	0.99	0.73	0.99	0.73	-1.68	20	0.06	NA	PEAK3_Mut	P61962	DCAF7_HUMAN	1.480|1.491|1.276|1.767	6.013	1.503	4	0.585|0.445|0.154	0.787	0.896	0.787	0.896	0.787	0.695	4.395	0.018	NA
PEAK3_WT-P61962	PEAK3_WT	P61962	DCAF7_HUMAN	1|1|0	2	0.67	3	0|0|0	0	0	0	0	0	-1.68	6.67	0.81	NA	PEAK3_WT	P61962	DCAF7_HUMAN	0.744|0.768|0.802	2.314	0.771	3	0.585|0.445|0.154	0.197	0.224	0.197	0.224	0.197	-1.56	2.255	0.404	NA
PEAK3_Mut-P17707	PEAK3_Mut	P17707	DCAM_HUMAN	1|0|0|0	1	0.25	4	0|0|0	0	0	0	0	0	-1.68	2.5	0.81	NA	PEAK3_Mut	P17707	DCAM_HUMAN	0.297|.|.|.	1.365	0.341	4	.|.|.	0	0	0	0	0	-14.409	0.959	0.871	NA
PEAK3_WT-Q14203-3	PEAK3_WT	Q14203-3	DCTN1_HUMAN	2|3|4	9	3	3	4|1|2	0.01	0.02	0.01	0.02	0.01	-6.57	1.29	0.69	NA	PEAK3_WT	Q14203-3	DCTN1_HUMAN	0.723|0.778|0.960	2.461	0.82	3	0.663|0.731|0.590	0	0	0	0	0	-14.169	1.245	0.777	NA
PEAK3_Mut-Q14203-3	PEAK3_Mut	Q14203-3	DCTN1_HUMAN	1|2|2|1	6	1.5	4	4|1|2	0	0	0	0	0	-8.15	0.64	0.81	NA	PEAK3_Mut	Q14203-3	DCTN1_HUMAN	0.639|0.955|0.291|0.653	2.538	0.635	4	0.663|0.731|0.590	0	0	0	0	0	-14.409	0.963	0.786	NA
PEAK3_Mut-Q7Z4W1	PEAK3_Mut	Q7Z4W1	DCXR_HUMAN	1|2|1|3	7	1.75	4	0|0|0	0.48	0.99	0.48	0.99	0.48	0.83	17.5	0.19	NA	PEAK3_Mut	Q7Z4W1	DCXR_HUMAN	0.789|0.713|0.586|0.891	2.98	0.745	4	.|.|.	0.451	0.988	0.451	0.988	0.451	-7.381	2.094	0.178	NA
PEAK3_WT-Q7Z4W1	PEAK3_WT	Q7Z4W1	DCXR_HUMAN	1|1|1	3	1	3	0|0|0	0	0	0	0	0	0.83	10	0.81	NA	PEAK3_WT	Q7Z4W1	DCXR_HUMAN	0.533|.|0.520	1.408	0.469	3	.|.|.	0	0	0	0	0	-14.409	1.32	0.752	NA
PEAK3_Mut-Q16531-2	PEAK3_Mut	Q16531-2	DDB1_HUMAN	1|0|0|0	1	0.25	4	0|0|0	0	0	0	0	0	-1.68	2.5	0.81	NA	PEAK3_Mut	Q16531-2	DDB1_HUMAN	0.576|0.533|.|.	1.82	0.455	4	0.685|.|.	0	0	0	0	0	-14.409	0.665	0.865	NA
PEAK3_WT-Q16531-2	PEAK3_WT	Q16531-2	DDB1_HUMAN	1|0|0	1	0.33	3	0|0|0	0	0	0	0	0	-1.68	3.33	0.81	NA	PEAK3_WT	Q16531-2	DDB1_HUMAN	0.374|.|.	1.086	0.362	3	0.685|.|.	0	0	0	0	0	-14.409	0.529	0.87	NA
PEAK3_Mut-Q92499	PEAK3_Mut	Q92499	DDX1_HUMAN	5|5|5|3	18	4.5	4	4|4|3	0	0	0	0	0	-9.83	1.23	0.74	NA	PEAK3_Mut	Q92499	DDX1_HUMAN	1.651|1.380|1.278|1.340	5.649	1.412	4	1.350|1.273|0.698	0.001	0.003	0.001	0.003	0.001	-9.837	1.329	0.668	NA
PEAK3_WT-Q92499	PEAK3_WT	Q92499	DDX1_HUMAN	5|5|1	11	3.67	3	4|4|3	0	0	0	0	0	-13.48	1	0.74	NA	PEAK3_WT	Q92499	DDX1_HUMAN	1.240|1.400|1.281	3.922	1.307	3	1.350|1.273|0.698	0	0	0	0	0	-10.31	1.23	0.721	NA
PEAK3_Mut-Q92841-1	PEAK3_Mut	Q92841-1	DDX17_HUMAN	11|10|8|9	38	9.5	4	10|10|10	0	0	0	0	0	-24.96	0.95	0.8	NA	PEAK3_Mut	Q92841-1	DDX17_HUMAN	2.958|2.889|2.259|3.288	11.393	2.848	4	1.949|1.824|1.548	0.008	0.029	0.008	0.029	0.008	-12.699	1.613	0.594	NA
PEAK3_WT-Q92841-1	PEAK3_WT	Q92841-1	DDX17_HUMAN	8|7|10	25	8.33	3	10|10|10	0	0	0	0	0	-26.62	0.83	0.81	NA	PEAK3_WT	Q92841-1	DDX17_HUMAN	2.430|2.327|2.544	7.302	2.434	3	1.949|1.824|1.548	0	0	0	0	0	-12.257	1.379	0.771	NA
PEAK3_Mut-Q9NVP1	PEAK3_Mut	Q9NVP1	DDX18_HUMAN	1|0|0|1	2	0.5	4	1|0|1	0	0	0	0	0	-3.72	0.75	0.81	NA	PEAK3_Mut	Q9NVP1	DDX18_HUMAN	0.720|0.254|.|0.296	1.626	0.407	4	0.577|0.313|0.498	0	0.002	0	0.002	0	-14.409	0.908	0.689	NA
PEAK3_WT-Q9NVP1	PEAK3_WT	Q9NVP1	DDX18_HUMAN	0|2|1	3	1	3	1|0|1	0.11	0.33	0.11	0.33	0.11	-3.72	1.5	0.54	NA	PEAK3_WT	Q9NVP1	DDX18_HUMAN	.|0.283|0.290	0.929	0.31	3	0.577|0.313|0.498	0	0	0	0	0	-14.409	0.691	0.862	NA
PEAK3_Mut-O00571	PEAK3_Mut	O00571	DDX3X_HUMAN	15|15|11|11	52	13	4	10|10|11	0	0	0	0	0	-21.7	1.26	0.79	NA	PEAK3_Mut	O00571	DDX3X_HUMAN	7.623|7.424|6.559|8.099	29.705	7.426	4	5.704|5.030|4.321	0	0	0	0	0	-12.291	1.489	0.712	NA
PEAK3_WT-O00571	PEAK3_WT	O00571	DDX3X_HUMAN	10|12|9	31	10.33	3	10|10|11	0	0	0	0	0	-24.62	1	0.8	NA	PEAK3_WT	O00571	DDX3X_HUMAN	6.173|5.874|6.384	18.431	6.144	3	5.704|5.030|4.321	0	0	0	0	0	-13.653	1.232	0.819	NA
PEAK3_WT-Q9UJV9	PEAK3_WT	Q9UJV9	DDX41_HUMAN	0|1|3	4	1.33	3	2|5|3	0	0	0	0	0	-14.71	0.4	0.81	NA	PEAK3_WT	Q9UJV9	DDX41_HUMAN	0.721|0.681|0.899	2.302	0.767	3	1.278|1.226|1.252	0	0	0	0	0	-14.409	0.613	0.854	NA
PEAK3_Mut-Q9UJV9	PEAK3_Mut	Q9UJV9	DDX41_HUMAN	2|3|2|2	9	2.25	4	2|5|3	0	0	0	0	0	-10.17	0.67	0.81	NA	PEAK3_Mut	Q9UJV9	DDX41_HUMAN	1.123|0.870|0.881|0.681	3.556	0.889	4	1.278|1.226|1.252	0	0	0	0	0	-14.409	0.71	0.857	NA
PEAK3_Mut-Q7L014	PEAK3_Mut	Q7L014	DDX46_HUMAN	37|46|33|43	159	39.75	4	30|32|35	0	0	0	0	0	-67.32	1.23	0.81	NA	PEAK3_Mut	Q7L014	DDX46_HUMAN	9.711|10.464|8.694|10.912	39.78	9.945	4	8.737|7.715|6.655	0	0	0	0	0	-13.953	1.299	0.784	NA
PEAK3_WT-Q7L014	PEAK3_WT	Q7L014	DDX46_HUMAN	31|31|33	95	31.67	3	30|32|35	0	0	0	0	0	-70.23	0.98	0.81	NA	PEAK3_WT	Q7L014	DDX46_HUMAN	9.012|7.816|9.289	26.118	8.706	3	8.737|7.715|6.655	0	0	0	0	0	-14.397	1.137	0.835	NA
PEAK3_Mut-Q9Y6V7	PEAK3_Mut	Q9Y6V7	DDX49_HUMAN	0|0|1|2	3	0.75	4	0|1|1	0.08	0.33	0.08	0.33	0.08	-3.72	1.12	0.56	NA	PEAK3_Mut	Q9Y6V7	DDX49_HUMAN	0.339|0.387|0.450|0.575	1.751	0.438	4	0.252|0.244|0.192	0.28	0.99	0.28	0.99	0.28	-9.98	1.921	0.329	NA
PEAK3_WT-Q9Y6V7	PEAK3_WT	Q9Y6V7	DDX49_HUMAN	1|0|2	3	1	3	0|1|1	0.11	0.33	0.11	0.33	0.11	-3.72	1.5	0.54	NA	PEAK3_WT	Q9Y6V7	DDX49_HUMAN	0.365|.|0.433	1.154	0.385	3	0.252|0.244|0.192	0.019	0.058	0.019	0.058	0.019	-8.819	1.688	0.562	NA
PEAK3_Mut-P17844	PEAK3_Mut	P17844	DDX5_HUMAN	20|18|17|15	70	17.5	4	19|13|14	0	0	0	0	0	-33.52	1.14	0.8	NA	PEAK3_Mut	P17844	DDX5_HUMAN	5.663|5.321|4.802|5.670	21.456	5.364	4	5.008|4.574|3.771	0	0	0	0	0	-14.216	1.213	0.819	NA
PEAK3_WT-P17844	PEAK3_WT	P17844	DDX5_HUMAN	16|15|20	51	17	3	19|13|14	0	0	0	0	0	-33.52	1.11	0.8	NA	PEAK3_WT	P17844	DDX5_HUMAN	5.104|4.907|5.396	15.408	5.136	3	5.008|4.574|3.771	0	0	0	0	0	-14.102	1.162	0.834	NA
PEAK3_Mut-Q9NY93-2	PEAK3_Mut	Q9NY93-2	DDX56_HUMAN	1|1|2|2	6	1.5	4	1|0|1	0.16	0.33	0.16	0.33	0.16	-2.11	2.25	0.51	NA	PEAK3_Mut	Q9NY93-2	DDX56_HUMAN	0.704|0.543|0.598|0.961	2.806	0.701	4	0.633|0.689|0.575	0	0	0	0	0	-14.409	1.112	0.76	NA
PEAK3_WT-Q9NY93-2	PEAK3_WT	Q9NY93-2	DDX56_HUMAN	2|3|2	7	2.33	3	1|0|1	0.43	0.62	0.43	0.62	0.43	-0.72	3.5	0.24	NA	PEAK3_WT	Q9NY93-2	DDX56_HUMAN	0.900|0.576|0.657	2.133	0.711	3	0.633|0.689|0.575	0	0	0	0	0	-14.409	1.127	0.787	NA
PEAK3_Mut-P26196	PEAK3_Mut	P26196	DDX6_HUMAN	2|0|1|2	5	1.25	4	1|1|0	0.16	0.33	0.16	0.33	0.16	-3.72	1.88	0.51	NA	PEAK3_Mut	P26196	DDX6_HUMAN	0.863|.|0.356|0.691	2.265	0.566	4	0.416|0.360|0.355	0.221	0.866	0.221	0.866	0.221	-14.409	1.505	0.387	NA
PEAK3_WT-P26196	PEAK3_WT	P26196	DDX6_HUMAN	2|2|2	6	2	3	1|1|0	0.33	0.33	0.33	0.33	0.33	-0.72	3	0.31	NA	PEAK3_WT	P26196	DDX6_HUMAN	0.618|0.558|0.792	1.969	0.656	3	0.416|0.360|0.355	0.09	0.269	0.09	0.269	0.09	-10.034	1.744	0.475	NA
PEAK3_Mut-P35659-2	PEAK3_Mut	P35659-2	DEK_HUMAN	0|0|1|0	1	0.25	4	0|0|0	0	0	0	0	0	-1.68	2.5	0.81	NA	PEAK3_Mut	P35659-2	DEK_HUMAN	0.747|0.702|0.449|0.794	2.692	0.673	4	0.314|0.485|0.298	0.304	0.772	0.304	0.772	0.304	-13.856	1.887	0.307	NA
PEAK3_WT-P35659-2	PEAK3_WT	P35659-2	DEK_HUMAN	0|1|0	1	0.33	3	0|0|0	0	0	0	0	0	-1.68	3.33	0.81	NA	PEAK3_WT	P35659-2	DEK_HUMAN	0.602|0.536|0.749	1.887	0.629	3	0.314|0.485|0.298	0.127	0.379	0.127	0.379	0.127	-10.24	1.764	0.446	NA
PEAK3_WT-O43583	PEAK3_WT	O43583	DENR_HUMAN	0|1|0	1	0.33	3	0|1|0	0	0	0	0	0	-2.48	1	0.81	NA	PEAK3_WT	O43583	DENR_HUMAN	0.599|0.490|.	1.445	0.482	3	.|0.762|.	0	0	0	0	0	-14.409	0.632	0.862	NA
PEAK3_Mut-O43583	PEAK3_Mut	O43583	DENR_HUMAN	0|0|1|0	1	0.25	4	0|1|0	0	0	0	0	0	-2.48	0.75	0.81	NA	PEAK3_Mut	O43583	DENR_HUMAN	.|0.462|0.651|.	1.824	0.456	4	.|0.762|.	0	0	0	0	0	-14.409	0.599	0.865	NA
PEAK3_Mut-P15924-2	PEAK3_Mut	P15924-2	DESP_HUMAN	3|2|2|3	10	2.5	4	2|2|1	0.04	0.06	0.04	0.06	0.04	-4.2	1.5	0.62	NA	PEAK3_Mut	P15924-2	DESP_HUMAN	0.642|0.575|0.685|0.955	2.858	0.714	4	0.339|0.468|0.429	0.237	0.946	0.237	0.946	0.237	-11.26	1.749	0.377	NA
PEAK3_WT-P15924-2	PEAK3_WT	P15924-2	DESP_HUMAN	1|2|0	3	1	3	2|2|1	0	0.01	0	0.01	0	-7.62	0.6	0.71	NA	PEAK3_WT	P15924-2	DESP_HUMAN	0.606|0.607|0.527	1.74	0.58	3	0.339|0.468|0.429	0	0	0	0	0	-12.674	1.42	0.755	NA
PEAK3_WT-P60981-2	PEAK3_WT	P60981-2	DEST_HUMAN	1|0|0	1	0.33	3	0|0|0	0	0	0	0	0	-1.68	3.33	0.81	NA	NA	NA	NA	NA	NA	NA	NA	NA	NA	NA	NA	NA	NA	NA	NA	NA	NA
PEAK3_WT-Q15392-2	PEAK3_WT	Q15392-2	DHC24_HUMAN	2|3|2	7	2.33	3	0|0|0	0.96	0.99	0.96	0.99	0.96	2.86	23.33	0.01	NA	PEAK3_WT	Q15392-2	DHC24_HUMAN	0.842|0.671|0.832	2.346	0.782	3	0.206|0.172|0.142	1	1	1	1	1	10.503	4.562	0	NA
PEAK3_Mut-Q15392-2	PEAK3_Mut	Q15392-2	DHC24_HUMAN	2|1|1|0	4	1	4	0|0|0	0.24	0.95	0.24	0.95	0.24	-1.68	10	0.43	NA	PEAK3_Mut	Q15392-2	DHC24_HUMAN	0.664|0.616|0.709|0.702	2.692	0.673	4	0.206|0.172|0.142	1	1	1	1	1	10.11	3.926	0	NA
PEAK3_Mut-Q13268	PEAK3_Mut	Q13268	DHRS2_HUMAN	1|0|0|0	1	0.25	4	0|0|0	0	0	0	0	0	-1.68	2.5	0.81	NA	NA	NA	NA	NA	NA	NA	NA	NA	NA	NA	NA	NA	NA	NA	NA	NA	NA
PEAK3_Mut-O43143	PEAK3_Mut	O43143	DHX15_HUMAN	7|7|7|7	28	7	4	3|6|8	0	0	0	0	0	-11.11	1.24	0.77	NA	PEAK3_Mut	O43143	DHX15_HUMAN	2.627|2.571|2.416|3.008	10.622	2.655	4	1.900|1.817|1.689	0	0.001	0	0.001	0	-11.966	1.475	0.7	NA
PEAK3_WT-O43143	PEAK3_WT	O43143	DHX15_HUMAN	5|6|5	16	5.33	3	3|6|8	0	0	0	0	0	-14.01	0.94	0.78	NA	PEAK3_WT	O43143	DHX15_HUMAN	1.976|2.058|1.804	5.838	1.946	3	1.900|1.817|1.689	0	0	0	0	0	-14.409	1.081	0.844	NA
PEAK3_Mut-Q9H2U1	PEAK3_Mut	Q9H2U1	DHX36_HUMAN	8|8|11|8	35	8.75	4	7|8|8	0	0	0	0	0	-16.65	1.14	0.78	NA	PEAK3_Mut	Q9H2U1	DHX36_HUMAN	2.155|1.730|1.497|2.128	7.511	1.878	4	1.679|1.705|1.329	0	0	0	0	0	-14.409	1.203	0.797	NA
PEAK3_WT-Q9H2U1	PEAK3_WT	Q9H2U1	DHX36_HUMAN	4|4|8	16	5.33	3	7|8|8	0	0	0	0	0	-23.17	0.7	0.79	NA	PEAK3_WT	Q9H2U1	DHX36_HUMAN	1.712|1.271|1.681	4.664	1.555	3	1.679|1.705|1.329	0	0	0	0	0	-14.409	0.996	0.848	NA
PEAK3_WT-Q8IX18-4	PEAK3_WT	Q8IX18-4	DHX40_HUMAN	0|0|0	0	0	3	2|1|2	0	0	0	0	0	-7.62	0	0.81	NA	PEAK3_WT	Q8IX18-4	DHX40_HUMAN	0.604|0.533|0.799	1.936	0.645	3	0.471|0.352|0.329	0.246	0.739	0.246	0.739	0.246	-12.027	1.701	0.37	NA
PEAK3_Mut-Q8IX18-4	PEAK3_Mut	Q8IX18-4	DHX40_HUMAN	0|0|1|2	3	0.75	4	2|1|2	0	0.01	0	0.01	0	-7.62	0.45	0.72	NA	PEAK3_Mut	Q8IX18-4	DHX40_HUMAN	0.730|0.705|0.494|0.384	2.312	0.578	4	0.471|0.352|0.329	0.005	0.016	0.005	0.016	0.005	-14.406	1.524	0.612	NA
PEAK3_Mut-Q08211	PEAK3_Mut	Q08211	DHX9_HUMAN	5|3|4|7	19	4.75	4	4|4|2	0.01	0.05	0.01	0.05	0.01	-8.64	1.43	0.68	NA	PEAK3_Mut	Q08211	DHX9_HUMAN	0.953|0.834|0.804|1.311	3.903	0.976	4	0.746|0.627|0.534	0.074	0.297	0.074	0.297	0.074	-12.804	1.549	0.484	NA
PEAK3_WT-Q08211	PEAK3_WT	Q08211	DHX9_HUMAN	2|1|2	5	1.67	3	4|4|2	0	0	0	0	0	-12.1	0.5	0.81	NA	PEAK3_WT	Q08211	DHX9_HUMAN	0.805|0.628|0.671	2.104	0.701	3	0.746|0.627|0.534	0	0	0	0	0	-14.409	1.113	0.83	NA
PEAK3_Mut-P49366	PEAK3_Mut	P49366	DHYS_HUMAN	2|3|1|2	8	2	4	0|0|0	0.72	0.99	0.72	0.99	0.72	0.83	20	0.07	NA	PEAK3_Mut	P49366	DHYS_HUMAN	0.794|0.629|0.613|0.784	2.819	0.705	4	.|.|.	0.344	0.732	0.344	0.732	0.344	-6.082	1.981	0.224	NA
PEAK3_WT-P49366	PEAK3_WT	P49366	DHYS_HUMAN	0|0|0	0	0	3	0|0|0	0	0	0	0	0	-1.68	0	0.81	NA	PEAK3_WT	P49366	DHYS_HUMAN	.|.|0.371	1.082	0.361	3	.|.|.	0	0	0	0	0	-14.409	1.014	0.867	NA
PEAK3_Mut-O60610-2	PEAK3_Mut	O60610-2	DIAP1_HUMAN	1|3|1|2	7	1.75	4	0|1|0	0.4	0.95	0.4	0.95	0.4	-1.08	5.25	0.25	NA	PEAK3_Mut	O60610-2	DIAP1_HUMAN	0.787|0.734|0.450|0.893	2.865	0.716	4	0.661|0.679|0.414	0	0	0	0	0	-14.409	1.256	0.738	NA
PEAK3_WT-O60610-2	PEAK3_WT	O60610-2	DIAP1_HUMAN	1|4|2	7	2.33	3	0|1|0	0.56	1	0.56	1	0.56	-1.08	7	0.15	NA	PEAK3_WT	O60610-2	DIAP1_HUMAN	0.522|0.760|0.766	2.049	0.683	3	0.661|0.679|0.414	0	0	0	0	0	-14.409	1.197	0.816	NA
PEAK3_Mut-Q9UPY3-3	PEAK3_Mut	Q9UPY3-3	DICER_HUMAN	0|0|0|0	0	0	4	1|0|0	0	0	0	0	0	-2.48	0	0.81	NA	PEAK3_Mut	Q9UPY3-3	DICER_HUMAN	.|.|.|0.467	1.535	0.384	4	0.477|.|.	0	0	0	0	0	-14.409	0.805	0.872	NA
PEAK3_WT-Q9Y5R6-3	PEAK3_WT	Q9Y5R6-3	DMRT1_HUMAN	1|0|0	1	0.33	3	0|0|0	0	0	0	0	0	-1.68	3.33	0.81	NA	NA	NA	NA	NA	NA	NA	NA	NA	NA	NA	NA	NA	NA	NA	NA	NA	NA
PEAK3_Mut-P31689	PEAK3_Mut	P31689	DNJA1_HUMAN	10|8|10|11	39	9.75	4	3|4|3	0.6	0.88	0.6	0.88	0.6	-1.73	2.92	0.14	NA	PEAK3_Mut	P31689	DNJA1_HUMAN	3.714|3.139|3.200|3.767	13.819	3.455	4	2.322|1.452|1.731	0.19	0.439	0.19	0.439	0.19	-6.98	1.919	0.412	NA
PEAK3_WT-P31689	PEAK3_WT	P31689	DNJA1_HUMAN	9|8|9	26	8.67	3	3|4|3	0.31	0.39	0.31	0.39	0.31	-1.73	2.6	0.39	NA	PEAK3_WT	P31689	DNJA1_HUMAN	3.105|2.745|2.951	8.801	2.934	3	2.322|1.452|1.731	0	0.001	0	0.001	0	-11.933	1.629	0.701	NA
PEAK3_Mut-O60884	PEAK3_Mut	O60884	DNJA2_HUMAN	2|1|1|2	6	1.5	4	1|0|0	0.34	0.67	0.34	0.67	0.34	-1.08	4.5	0.27	NA	PEAK3_Mut	O60884	DNJA2_HUMAN	1.475|0.806|0.857|1.425	4.563	1.141	4	0.715|0.394|0.362	0.509	0.993	0.509	0.993	0.509	-4.149	2.441	0.137	NA
PEAK3_WT-O60884	PEAK3_WT	O60884	DNJA2_HUMAN	1|1|2	4	1.33	3	1|0|0	0.22	0.67	0.22	0.67	0.22	-1.08	4	0.47	NA	PEAK3_WT	O60884	DNJA2_HUMAN	1.041|0.796|1.050	2.887	0.962	3	0.715|0.394|0.362	0.302	0.463	0.302	0.463	0.302	-4.339	2.059	0.308	NA
PEAK3_Mut-Q8WW22-3	PEAK3_Mut	Q8WW22-3	DNJA4_HUMAN	0|0|0|0	0	0	4	1|0|0	0	0	0	0	0	-2.48	0	0.81	NA	PEAK3_Mut	Q8WW22-3	DNJA4_HUMAN	0.877|0.925|0.555|0.917	3.273	0.818	4	0.346|0.368|0.296	0.748	0.999	0.748	0.999	0.748	-7.269	2.441	0.036	NA
PEAK3_WT-Q8WW22-3	PEAK3_WT	Q8WW22-3	DNJA4_HUMAN	0|1|0	1	0.33	3	1|0|0	0	0	0	0	0	-2.48	1	0.81	NA	PEAK3_WT	Q8WW22-3	DNJA4_HUMAN	0.673|0.797|0.773	2.243	0.748	3	0.346|0.368|0.296	0.655	0.951	0.655	0.951	0.655	-1.909	2.23	0.082	NA
PEAK3_Mut-Q99615	PEAK3_Mut	Q99615	DNJC7_HUMAN	10|10|14|9	43	10.75	4	6|6|8	0	0.01	0	0.01	0	-11.71	1.61	0.73	NA	PEAK3_Mut	Q99615	DNJC7_HUMAN	2.958|2.943|2.565|3.031	11.497	2.874	4	1.609|1.313|1.773	0.061	0.129	0.061	0.129	0.061	-7.307	1.851	0.499	NA
PEAK3_WT-Q99615	PEAK3_WT	Q99615	DNJC7_HUMAN	8|8|6	22	7.33	3	6|6|8	0	0	0	0	0	-16.04	1.1	0.78	NA	PEAK3_WT	Q99615	DNJC7_HUMAN	1.916|2.469|2.147	6.532	2.177	3	1.609|1.313|1.773	0	0	0	0	0	-13.167	1.402	0.729	NA
PEAK3_Mut-O75937	PEAK3_Mut	O75937	DNJC8_HUMAN	0|1|0|0	1	0.25	4	1|2|1	0	0	0	0	0	-6.2	0.19	0.81	NA	PEAK3_Mut	O75937	DNJC8_HUMAN	0.422|0.480|0.453|0.475	1.83	0.457	4	0.687|0.785|0.631	0	0	0	0	0	-14.409	0.655	0.854	NA
PEAK3_WT-O75937	PEAK3_WT	O75937	DNJC8_HUMAN	0|0|0	0	0	3	1|2|1	0	0	0	0	0	-6.2	0	0.81	NA	PEAK3_WT	O75937	DNJC8_HUMAN	0.372|0.363|0.441	1.177	0.392	3	0.687|0.785|0.631	0	0	0	0	0	-14.409	0.562	0.854	NA
PEAK3_Mut-Q96N67-4	PEAK3_Mut	Q96N67-4	DOCK7_HUMAN	0|1|1|3	5	1.25	4	2|2|1	0.01	0.06	0.01	0.06	0.01	-7.62	0.75	0.67	NA	PEAK3_Mut	Q96N67-4	DOCK7_HUMAN	1.078|0.812|0.472|0.888	3.25	0.813	4	0.579|0.547|0.348	0.197	0.769	0.197	0.769	0.197	-14.409	1.695	0.403	NA
PEAK3_WT-Q96N67-4	PEAK3_WT	Q96N67-4	DOCK7_HUMAN	0|0|0	0	0	3	2|2|1	0	0	0	0	0	-7.62	0	0.81	NA	PEAK3_WT	Q96N67-4	DOCK7_HUMAN	0.559|0.312|0.715	1.586	0.529	3	0.579|0.547|0.348	0	0	0	0	0	-14.409	1.103	0.761	NA
PEAK3_Mut-Q9Y295	PEAK3_Mut	Q9Y295	DRG1_HUMAN	1|2|1|0	4	1	4	1|1|0	0.08	0.33	0.08	0.33	0.08	-3.72	1.5	0.56	NA	PEAK3_Mut	Q9Y295	DRG1_HUMAN	0.709|0.523|0.530|0.676	2.437	0.609	4	0.409|0.415|0.264	0.037	0.118	0.037	0.118	0.037	-11.619	1.714	0.536	NA
PEAK3_WT-Q9Y295	PEAK3_WT	Q9Y295	DRG1_HUMAN	0|1|0	1	0.33	3	1|1|0	0	0	0	0	0	-3.72	0.5	0.81	NA	PEAK3_WT	Q9Y295	DRG1_HUMAN	0.613|0.396|0.603	1.613	0.538	3	0.409|0.415|0.264	0.001	0.001	0.001	0.001	0.001	-14.272	1.513	0.671	NA
PEAK3_Mut-Q6ZMT9-2	PEAK3_Mut	Q6ZMT9-2	DTHD1_HUMAN	1|0|0|0	1	0.25	4	0|0|0	0	0	0	0	0	-1.68	2.5	0.81	NA	PEAK3_Mut	Q6ZMT9-2	DTHD1_HUMAN	0.379|.|0.590|0.501	1.826	0.457	4	.|.|0.248	0.296	0.997	0.296	0.997	0.296	-12.149	1.839	0.31	NA
PEAK3_WT-P33316-2	PEAK3_WT	P33316-2	DUT_HUMAN	2|2|2	6	2	3	1|0|1	0.33	0.33	0.33	0.33	0.33	-0.72	3	0.31	NA	PEAK3_WT	P33316-2	DUT_HUMAN	0.545|0.345|0.646	1.537	0.512	3	0.358|0.329|0.277	0.044	0.129	0.044	0.129	0.044	-14.241	1.603	0.518	NA
PEAK3_Mut-P33316-2	PEAK3_Mut	P33316-2	DUT_HUMAN	0|1|0|1	2	0.5	4	1|0|1	0	0	0	0	0	-3.72	0.75	0.81	NA	PEAK3_Mut	P33316-2	DUT_HUMAN	0.399|0.331|.|0.371	1.457	0.364	4	0.358|0.329|0.277	0	0	0	0	0	-14.375	1.14	0.838	NA
PEAK3_Mut-Q14204	PEAK3_Mut	Q14204	DYHC1_HUMAN	11|6|7|13	37	9.25	4	9|9|5	0	0	0	0	0	-19.64	1.21	0.77	NA	PEAK3_Mut	Q14204	DYHC1_HUMAN	1.602|1.788|1.494|1.766	6.65	1.662	4	1.288|1.425|0.977	0	0	0	0	0	-13.564	1.369	0.793	NA
PEAK3_WT-Q14204	PEAK3_WT	Q14204	DYHC1_HUMAN	5|9|4	18	6	3	9|9|5	0	0	0	0	0	-23.17	0.78	0.79	NA	PEAK3_WT	Q14204	DYHC1_HUMAN	1.101|1.431|1.324	3.856	1.285	3	1.288|1.425|0.977	0	0	0	0	0	-14.409	1.058	0.845	NA
PEAK3_WT-Q96AV8-2	PEAK3_WT	Q96AV8-2	E2F7_HUMAN	1|1|1	3	1	3	1|2|1	0	0	0	0	0	-4.51	0.75	0.81	NA	PEAK3_WT	Q96AV8-2	E2F7_HUMAN	0.796|0.572|0.524	1.891	0.63	3	0.657|0.539|0.438	0	0	0	0	0	-14.409	1.173	0.805	NA
PEAK3_Mut-Q96AV8-2	PEAK3_Mut	Q96AV8-2	E2F7_HUMAN	1|2|1|2	6	1.5	4	1|2|1	0.02	0.05	0.02	0.05	0.02	-4.51	1.12	0.65	NA	PEAK3_Mut	Q96AV8-2	E2F7_HUMAN	0.738|0.768|0.468|0.709	2.683	0.671	4	0.657|0.539|0.438	0	0	0	0	0	-14.409	1.248	0.81	NA
PEAK3_Mut-O43491	PEAK3_Mut	O43491	E41L2_HUMAN	0|0|0|1	1	0.25	4	0|0|0	0	0	0	0	0	-1.68	2.5	0.81	NA	PEAK3_Mut	O43491	E41L2_HUMAN	1.047|1.096|0.757|1.225	4.125	1.031	4	.|.|.	0.836	1	0.836	1	0.836	-0.634	2.899	0.01	NA
PEAK3_WT-O43491	PEAK3_WT	O43491	E41L2_HUMAN	0|1|0	1	0.33	3	0|0|0	0	0	0	0	0	-1.68	3.33	0.81	NA	PEAK3_WT	O43491	E41L2_HUMAN	1.086|0.762|1.062	2.91	0.97	3	.|.|.	0.801	1	0.801	1	0.801	-0.396	2.727	0.014	NA
PEAK3_Mut-Q008S8	PEAK3_Mut	Q008S8	ECT2L_HUMAN	0|1|1|1	3	0.75	4	1|1|1	0	0	0	0	0	-4.71	0.75	0.81	NA	PEAK3_Mut	Q008S8	ECT2L_HUMAN	4.686|4.852|3.673|5.400	18.611	4.653	4	4.004|4.227|3.350	0	0	0	0	0	-14.409	1.211	0.798	NA
PEAK3_WT-Q008S8	PEAK3_WT	Q008S8	ECT2L_HUMAN	1|1|1	3	1	3	1|1|1	0	0	0	0	0	-3.31	1	0.81	NA	PEAK3_WT	Q008S8	ECT2L_HUMAN	5.052|3.948|4.851	13.852	4.617	3	4.004|4.227|3.350	0	0	0	0	0	-14.388	1.202	0.813	NA
PEAK3_Mut-O60869-2	PEAK3_Mut	O60869-2	EDF1_HUMAN	3|3|2|1	9	2.25	4	3|5|4	0	0	0	0	0	-14.79	0.56	0.81	NA	PEAK3_Mut	O60869-2	EDF1_HUMAN	1.340|1.317|1.840|1.898	6.395	1.599	4	1.451|3.324|1.122	0.001	0.003	0.001	0.003	0.001	-8.436	0.91	0.649	NA
PEAK3_WT-O60869-2	PEAK3_WT	O60869-2	EDF1_HUMAN	1|1|0	2	0.67	3	3|5|4	0	0	0	0	0	-17.58	0.17	0.81	NA	PEAK3_WT	O60869-2	EDF1_HUMAN	1.528|1.239|1.595	4.362	1.454	3	1.451|3.324|1.122	0.001	0.001	0.001	0.001	0.001	-8.921	0.828	0.68	NA
PEAK3_Mut-P24534	PEAK3_Mut	P24534	EF1B_HUMAN	2|1|1|1	5	1.25	4	1|1|2	0.01	0.05	0.01	0.05	0.01	-4.51	0.94	0.68	NA	PEAK3_Mut	P24534	EF1B_HUMAN	1.530|0.668|0.591|0.880	3.67	0.917	4	1.261|1.061|0.963	0	0	0	0	0	-14.409	0.843	0.801	NA
PEAK3_WT-P24534	PEAK3_WT	P24534	EF1B_HUMAN	1|1|1	3	1	3	1|1|2	0	0	0	0	0	-4.51	0.75	0.81	NA	PEAK3_WT	P24534	EF1B_HUMAN	0.801|0.847|0.648	2.295	0.765	3	1.261|1.061|0.963	0	0	0	0	0	-14.409	0.703	0.854	NA
PEAK3_Mut-P29692	PEAK3_Mut	P29692	EF1D_HUMAN	6|4|5|3	18	4.5	4	5|6|4	0	0	0	0	0	-14.69	0.9	0.77	NA	PEAK3_Mut	P29692	EF1D_HUMAN	2.727|2.816|2.261|2.313	10.117	2.529	4	2.353|2.347|1.650	0	0	0	0	0	-14.295	1.211	0.827	NA
PEAK3_WT-P29692	PEAK3_WT	P29692	EF1D_HUMAN	3|4|3	10	3.33	3	5|6|4	0	0	0	0	0	-14.69	0.67	0.81	NA	PEAK3_WT	P29692	EF1D_HUMAN	1.793|2.488|1.878	6.159	2.053	3	2.353|2.347|1.650	0	0	0	0	0	-14.409	0.983	0.846	NA
PEAK3_Mut-P26641	PEAK3_Mut	P26641	EF1G_HUMAN	18|14|13|11	56	14	4	11|16|13	0	0	0	0	0	-32.38	1.05	0.8	NA	PEAK3_Mut	P26641	EF1G_HUMAN	7.492|6.828|5.981|7.069	27.37	6.843	4	4.549|4.351|3.801	0.002	0.006	0.002	0.006	0.002	-10.987	1.621	0.639	NA
PEAK3_WT-P26641	PEAK3_WT	P26641	EF1G_HUMAN	15|12|12	39	13	3	11|16|13	0	0	0	0	0	-30.84	0.97	0.8	NA	PEAK3_WT	P26641	EF1G_HUMAN	6.195|5.124|5.776	17.095	5.698	3	4.549|4.351|3.801	0	0	0	0	0	-13.351	1.35	0.767	NA
PEAK3_Mut-P13639	PEAK3_Mut	P13639	EF2_HUMAN	13|13|17|12	55	13.75	4	5|6|5	0.32	0.96	0.32	0.96	0.32	-3.12	2.58	0.32	NA	PEAK3_Mut	P13639	EF2_HUMAN	4.838|4.334|4.431|5.067	18.67	4.667	4	2.182|2.236|1.980	0.525	0.952	0.525	0.952	0.525	-1.909	2.192	0.133	NA
PEAK3_WT-P13639	PEAK3_WT	P13639	EF2_HUMAN	10|10|8	28	9.33	3	5|6|5	0	0	0	0	0	-8.49	1.75	0.72	NA	PEAK3_WT	P13639	EF2_HUMAN	3.968|3.298|3.374	10.641	3.547	3	2.182|2.236|1.980	0.01	0.03	0.01	0.03	0.01	-9.014	1.666	0.584	NA
PEAK3_Mut-Q9BUP0	PEAK3_Mut	Q9BUP0	EFHD1_HUMAN	1|0|0|0	1	0.25	4	0|0|0	0	0	0	0	0	-1.68	2.5	0.81	NA	PEAK3_Mut	Q9BUP0	EFHD1_HUMAN	.|.|0.495|.	1.563	0.391	4	.|.|.	0	0	0	0	0	-14.409	1.098	0.81	NA
PEAK3_WT-Q9BUP0	PEAK3_WT	Q9BUP0	EFHD1_HUMAN	2|0|1	3	1	3	0|0|0	0.32	0.95	0.32	0.95	0.32	-1.68	10	0.33	NA	PEAK3_WT	Q9BUP0	EFHD1_HUMAN	0.455|0.385|0.354	1.195	0.398	3	.|.|.	0	0	0	0	0	-14.409	1.119	0.829	NA
PEAK3_Mut-Q9NR50-3	PEAK3_Mut	Q9NR50-3	EI2BG_HUMAN	0|0|0|1	1	0.25	4	0|0|0	0	0	0	0	0	-1.68	2.5	0.81	NA	NA	NA	NA	NA	NA	NA	NA	NA	NA	NA	NA	NA	NA	NA	NA	NA	NA
PEAK3_WT-Q9NR50-3	PEAK3_WT	Q9NR50-3	EI2BG_HUMAN	1|0|0	1	0.33	3	0|0|0	0	0	0	0	0	-1.68	3.33	0.81	NA	NA	NA	NA	NA	NA	NA	NA	NA	NA	NA	NA	NA	NA	NA	NA	NA	NA
PEAK3_WT-P41567	PEAK3_WT	P41567	EIF1_HUMAN	0|0|0	0	0	3	0|0|1	0	0	0	0	0	-2.48	0	0.81	NA	PEAK3_WT	P41567	EIF1_HUMAN	0.449|.|.	1.161	0.387	3	.|.|0.333	0	0	0	0	0	-14.323	1.162	0.836	NA
PEAK3_Mut-Q8N9N8	PEAK3_Mut	Q8N9N8	EIF1A_HUMAN	0|1|1|0	2	0.5	4	0|0|0	0	0	0	0	0	-1.68	5	0.81	NA	PEAK3_Mut	Q8N9N8	EIF1A_HUMAN	.|0.421|0.376|.	1.508	0.377	4	.|.|.	0	0	0	0	0	-14.409	1.06	0.858	NA
PEAK3_Mut-Q14152	PEAK3_Mut	Q14152	EIF3A_HUMAN	7|9|4|8	28	7	4	8|8|4	0	0	0	0	0	-19.3	1.05	0.78	NA	PEAK3_Mut	Q14152	EIF3A_HUMAN	2.286|2.026|2.029|2.768	9.109	2.277	4	1.446|2.078|1.525	0	0	0	0	0	-13.639	1.371	0.757	NA
PEAK3_WT-Q14152	PEAK3_WT	Q14152	EIF3A_HUMAN	2|5|3	10	3.33	3	8|8|4	0	0	0	0	0	-23.45	0.5	0.81	NA	PEAK3_WT	Q14152	EIF3A_HUMAN	1.944|1.214|2.286	5.445	1.815	3	1.446|2.078|1.525	0	0	0	0	0	-14.409	1.093	0.822	NA
PEAK3_Mut-P55884	PEAK3_Mut	P55884	EIF3B_HUMAN	11|12|6|11	40	10	4	6|8|5	0	0	0	0	0	-14.86	1.58	0.75	NA	PEAK3_Mut	P55884	EIF3B_HUMAN	2.588|2.382|2.022|2.981	9.972	2.493	4	1.544|1.788|1.509	0.006	0.024	0.006	0.024	0.006	-12.938	1.549	0.601	NA
PEAK3_WT-P55884	PEAK3_WT	P55884	EIF3B_HUMAN	10|7|8	25	8.33	3	6|8|5	0	0	0	0	0	-13.4	1.32	0.77	NA	PEAK3_WT	P55884	EIF3B_HUMAN	2.222|2.212|2.063	6.498	2.166	3	1.544|1.788|1.509	0	0	0	0	0	-12.668	1.346	0.784	NA
PEAK3_Mut-O15371-2	PEAK3_Mut	O15371-2	EIF3D_HUMAN	4|4|2|5	15	3.75	4	7|4|3	0	0	0	0	0	-15.35	0.8	0.77	NA	PEAK3_Mut	O15371-2	EIF3D_HUMAN	1.781|1.181|1.138|1.704	5.803	1.451	4	1.409|1.272|1.133	0	0	0	0	0	-14.409	1.146	0.794	NA
PEAK3_WT-O15371-2	PEAK3_WT	O15371-2	EIF3D_HUMAN	5|2|6	13	4.33	3	7|4|3	0	0	0	0	0	-15.35	0.93	0.76	NA	PEAK3_WT	O15371-2	EIF3D_HUMAN	0.916|0.646|0.970	2.532	0.844	3	1.409|1.272|1.133	0	0	0	0	0	-14.409	0.666	0.854	NA
PEAK3_Mut-P60228	PEAK3_Mut	P60228	EIF3E_HUMAN	3|2|0|2	7	1.75	4	0|1|1	0.32	0.62	0.32	0.62	0.32	-3.72	2.62	0.31	NA	PEAK3_Mut	P60228	EIF3E_HUMAN	0.742|0.804|0.269|0.631	2.446	0.612	4	0.553|0.487|.	0	0	0	0	0	-14.409	1.178	0.767	NA
PEAK3_WT-P60228	PEAK3_WT	P60228	EIF3E_HUMAN	0|1|0	1	0.33	3	0|1|1	0	0	0	0	0	-3.72	0.5	0.81	NA	PEAK3_WT	P60228	EIF3E_HUMAN	.|0.250|.	0.962	0.321	3	0.553|0.487|.	0	0	0	0	0	-14.409	0.618	0.87	NA
PEAK3_Mut-O00303	PEAK3_Mut	O00303	EIF3F_HUMAN	1|0|1|1	3	0.75	4	0|0|0	0	0	0	0	0	-1.68	7.5	0.81	NA	PEAK3_Mut	O00303	EIF3F_HUMAN	0.356|0.223|0.276|0.482	1.337	0.334	4	.|.|.	0	0	0	0	0	-14.409	0.94	0.816	NA
PEAK3_WT-O00303	PEAK3_WT	O00303	EIF3F_HUMAN	0|0|0	0	0	3	0|0|0	0	0	0	0	0	-1.68	0	0.81	NA	PEAK3_WT	O00303	EIF3F_HUMAN	.|0.259|.	0.97	0.323	3	.|.|.	0	0	0	0	0	-14.409	0.909	0.867	NA
PEAK3_Mut-O75821	PEAK3_Mut	O75821	EIF3G_HUMAN	1|4|3|1	9	2.25	4	3|2|2	0.01	0.02	0.01	0.02	0.01	-8.15	0.96	0.7	NA	PEAK3_Mut	O75821	EIF3G_HUMAN	0.544|1.207|1.089|1.282	4.122	1.031	4	0.712|0.844|0.495	0.014	0.045	0.014	0.045	0.014	-14.409	1.544	0.574	NA
PEAK3_WT-O75821	PEAK3_WT	O75821	EIF3G_HUMAN	1|2|1	4	1.33	3	3|2|2	0	0	0	0	0	-8.15	0.57	0.81	NA	PEAK3_WT	O75821	EIF3G_HUMAN	0.780|0.807|0.935	2.522	0.841	3	0.712|0.844|0.495	0	0	0	0	0	-14.163	1.259	0.811	NA
PEAK3_WT-O15372	PEAK3_WT	O15372	EIF3H_HUMAN	1|1|1	3	1	3	0|0|0	0	0	0	0	0	0.83	10	0.81	NA	PEAK3_WT	O15372	EIF3H_HUMAN	0.186|0.146|0.162	0.494	0.165	3	.|.|.	0	0	0	0	0	-14.409	0.463	0.854	NA
PEAK3_Mut-O15372	PEAK3_Mut	O15372	EIF3H_HUMAN	0|0|0|1	1	0.25	4	0|0|0	0	0	0	0	0	-1.68	2.5	0.81	NA	PEAK3_Mut	O15372	EIF3H_HUMAN	0.195|.|0.160|0.241	0.952	0.238	4	.|.|.	0	0	0	0	0	-14.409	0.669	0.859	NA
PEAK3_Mut-Q13347	PEAK3_Mut	Q13347	EIF3I_HUMAN	3|3|2|4	12	3	4	2|2|2	0.03	0.07	0.03	0.07	0.03	-5.38	1.5	0.64	NA	PEAK3_Mut	Q13347	EIF3I_HUMAN	1.325|1.234|1.210|1.808	5.576	1.394	4	0.902|0.854|0.878	0.035	0.138	0.035	0.138	0.035	-11.503	1.588	0.542	NA
PEAK3_WT-Q13347	PEAK3_WT	Q13347	EIF3I_HUMAN	0|2|4	6	2	3	2|2|2	0.02	0.07	0.02	0.07	0.02	-8.9	1	0.65	NA	PEAK3_WT	Q13347	EIF3I_HUMAN	1.054|1.195|1.196	3.444	1.148	3	0.902|0.854|0.878	0	0	0	0	0	-13.465	1.308	0.791	NA
PEAK3_Mut-Q15717	PEAK3_Mut	Q15717	ELAV1_HUMAN	1|1|2|2	6	1.5	4	0|0|0	0.47	0.95	0.47	0.95	0.47	0.83	15	0.2	NA	PEAK3_Mut	Q15717	ELAV1_HUMAN	0.492|0.464|0.493|0.417	1.866	0.467	4	.|.|.	0	0	0	0	0	-13.697	1.311	0.789	NA
PEAK3_WT-Q15717	PEAK3_WT	Q15717	ELAV1_HUMAN	1|2|1	4	1.33	3	0|0|0	0.32	0.95	0.32	0.95	0.32	0.83	13.33	0.33	NA	PEAK3_WT	Q15717	ELAV1_HUMAN	0.467|0.378|0.446	1.29	0.43	3	.|.|.	0	0	0	0	0	-14.31	1.209	0.815	NA
PEAK3_Mut-Q15369-2	PEAK3_Mut	Q15369-2	ELOC_HUMAN	1|2|0|0	3	0.75	4	0|0|0	0.24	0.95	0.24	0.95	0.24	-1.68	7.5	0.43	NA	NA	NA	NA	NA	NA	NA	NA	NA	NA	NA	NA	NA	NA	NA	NA	NA	NA
PEAK3_Mut-O95163	PEAK3_Mut	O95163	ELP1_HUMAN	2|2|4|3	11	2.75	4	0|0|0	0.97	1	0.97	1	0.97	2.86	27.5	0	NA	PEAK3_Mut	O95163	ELP1_HUMAN	1.156|0.600|0.865|0.870	3.49	0.872	4	0.294|0.350|0.290	0.776	1	0.776	1	0.776	-2.154	2.813	0.021	NA
PEAK3_WT-O95163	PEAK3_WT	O95163	ELP1_HUMAN	0|1|0	1	0.33	3	0|0|0	0	0	0	0	0	-1.68	3.33	0.81	NA	PEAK3_WT	O95163	ELP1_HUMAN	0.353|0.784|.	1.493	0.498	3	0.294|0.350|0.290	0.33	0.991	0.33	0.991	0.33	-13.945	1.604	0.288	NA
PEAK3_WT-Q6IA86-4	PEAK3_WT	Q6IA86-4	ELP2_HUMAN	0|0|1	1	0.33	3	0|0|0	0	0	0	0	0	-1.68	3.33	0.81	NA	PEAK3_WT	Q6IA86-4	ELP2_HUMAN	.|.|0.210	0.921	0.307	3	.|.|.	0	0	0	0	0	-14.409	0.863	0.867	NA
PEAK3_Mut-Q6IA86-4	PEAK3_Mut	Q6IA86-4	ELP2_HUMAN	1|0|1|1	3	0.75	4	0|0|0	0	0	0	0	0	-1.68	7.5	0.81	NA	PEAK3_Mut	Q6IA86-4	ELP2_HUMAN	0.301|.|.|.	1.368	0.342	4	.|.|.	0	0	0	0	0	-14.409	0.961	0.871	NA
PEAK3_Mut-P50402	PEAK3_Mut	P50402	EMD_HUMAN	1|1|2|1	5	1.25	4	0|1|0	0.17	0.67	0.17	0.67	0.17	-1.08	3.75	0.5	NA	PEAK3_Mut	P50402	EMD_HUMAN	0.764|.|0.414|0.492	2.025	0.506	4	.|.|.	0.104	0.417	0.104	0.417	0.104	-14.409	1.423	0.465	NA
PEAK3_WT-P50402	PEAK3_WT	P50402	EMD_HUMAN	1|0|0	1	0.33	3	0|1|0	0	0	0	0	0	-2.48	1	0.81	NA	PEAK3_WT	P50402	EMD_HUMAN	0.507|.|0.512	1.375	0.458	3	.|.|.	0	0	0	0	0	-14.409	1.288	0.769	NA
PEAK3_Mut-Q8N8S7-3	PEAK3_Mut	Q8N8S7-3	ENAH_HUMAN	2|2|1|2	7	1.75	4	0|2|2	0.03	0.04	0.03	0.04	0.03	-4.58	1.31	0.64	NA	PEAK3_Mut	Q8N8S7-3	ENAH_HUMAN	1.078|0.834|0.704|0.986	3.601	0.9	4	0.651|0.614|0.548	0.002	0.007	0.002	0.007	0.002	-13.732	1.493	0.635	NA
PEAK3_WT-Q8N8S7-3	PEAK3_WT	Q8N8S7-3	ENAH_HUMAN	0|1|1	2	0.67	3	0|2|2	0	0	0	0	0	-6.27	0.5	0.81	NA	PEAK3_WT	Q8N8S7-3	ENAH_HUMAN	0.611|.|0.977	1.944	0.648	3	0.651|0.614|0.548	0	0	0	0	0	-14.409	1.075	0.716	NA
PEAK3_WT-P06733	PEAK3_WT	P06733	ENOA_HUMAN	10|3|1	14	4.67	3	0|0|0	0.66	1	0.66	1	0.66	0.83	46.67	0.1	NA	PEAK3_WT	P06733	ENOA_HUMAN	2.790|0.873|0.516	4.179	1.393	3	.|.|0.198	1	1	1	1	1	7.691	7.052	0	NA
PEAK3_Mut-P06733	PEAK3_Mut	P06733	ENOA_HUMAN	1|3|1|0	5	1.25	4	0|0|0	0.25	0.99	0.25	0.99	0.25	-1.68	12.5	0.41	NA	PEAK3_Mut	P06733	ENOA_HUMAN	.|0.247|.|.	1.314	0.328	4	.|.|0.198	0	0	0	0	0	-13.624	1.663	0.864	NA
PEAK3_WT-P14625	PEAK3_WT	P14625	ENPL_HUMAN	2|1|2	5	1.67	3	0|0|0	0.63	0.95	0.63	0.95	0.63	0.83	16.67	0.12	NA	PEAK3_WT	P14625	ENPL_HUMAN	2.134|1.209|1.004	4.346	1.449	3	0.270|0.475|0.296	1	1	1	1	1	7.199	4.311	0	NA
PEAK3_Mut-P14625	PEAK3_Mut	P14625	ENPL_HUMAN	1|3|1|1	6	1.5	4	0|0|0	0.25	0.99	0.25	0.99	0.25	0.83	15	0.41	NA	PEAK3_Mut	P14625	ENPL_HUMAN	0.863|0.701|0.707|0.879	3.15	0.787	4	0.270|0.475|0.296	0.641	0.985	0.641	0.985	0.641	-0.943	2.343	0.088	NA
PEAK3_Mut-Q9NPA8-2	PEAK3_Mut	Q9NPA8-2	ENY2_HUMAN	2|2|1|1	6	1.5	4	0|0|0	0.47	0.95	0.47	0.95	0.47	0.83	15	0.2	NA	PEAK3_Mut	Q9NPA8-2	ENY2_HUMAN	0.528|0.203|0.459|0.623	1.812	0.453	4	0.443|0.412|0.325	0	0	0	0	0	-14.409	1.163	0.733	NA
PEAK3_WT-Q9NPA8-2	PEAK3_WT	Q9NPA8-2	ENY2_HUMAN	0|2|0	2	0.67	3	0|0|0	0.32	0.95	0.32	0.95	0.32	-1.68	6.67	0.33	NA	PEAK3_WT	Q9NPA8-2	ENY2_HUMAN	0.520|0.403|0.539	1.462	0.487	3	0.443|0.412|0.325	0	0	0	0	0	-14.375	1.251	0.793	NA
PEAK3_WT-P58107	PEAK3_WT	P58107	EPIPL_HUMAN	1|1|1	3	1	3	1|0|0	0	0	0	0	0	-1.08	3	0.81	NA	PEAK3_WT	P58107	EPIPL_HUMAN	0.833|0.501|0.834	2.168	0.723	3	0.410|.|0.283	0.665	0.997	0.665	0.997	0.665	-11.471	2.121	0.079	NA
PEAK3_Mut-P58107	PEAK3_Mut	P58107	EPIPL_HUMAN	0|1|0|0	1	0.25	4	1|0|0	0	0	0	0	0	-2.48	0.75	0.81	NA	PEAK3_Mut	P58107	EPIPL_HUMAN	0.451|0.788|0.587|.	2.182	0.546	4	0.410|.|0.283	0.248	0.991	0.248	0.991	0.248	-14.372	1.601	0.369	NA
PEAK3_WT-P33947-2	PEAK3_WT	P33947-2	ERD22_HUMAN	0|0|0	0	0	3	0|0|0	0	0	0	0	0	-1.68	0	0.81	NA	PEAK3_WT	P33947-2	ERD22_HUMAN	0.236|.|0.226	0.819	0.273	3	.|.|.	0	0	0	0	0	-14.409	0.767	0.861	NA
PEAK3_Mut-P33947-2	PEAK3_Mut	P33947-2	ERD22_HUMAN	1|1|0|1	3	0.75	4	0|0|0	0	0	0	0	0	-1.68	7.5	0.81	NA	PEAK3_Mut	P33947-2	ERD22_HUMAN	.|0.362|.|0.404	1.477	0.369	4	.|.|.	0	0	0	0	0	-14.409	1.038	0.863	NA
PEAK3_Mut-P15170-2	PEAK3_Mut	P15170-2	ERF3A_HUMAN	0|1|0|0	1	0.25	4	0|0|0	0	0	0	0	0	-1.68	2.5	0.81	NA	PEAK3_Mut	P15170-2	ERF3A_HUMAN	.|0.456|.|.	1.523	0.381	4	.|.|.	0	0	0	0	0	-14.409	1.07	0.843	NA
PEAK3_WT-P84090	PEAK3_WT	P84090	ERH_HUMAN	5|4|3	12	4	3	4|5|3	0	0	0	0	0	-10.96	1	0.76	NA	PEAK3_WT	P84090	ERH_HUMAN	3.603|3.090|2.748	9.442	3.147	3	2.564|2.521|1.970	0	0	0	0	0	-13.662	1.348	0.746	NA
PEAK3_Mut-P84090	PEAK3_Mut	P84090	ERH_HUMAN	4|4|5|4	17	4.25	4	4|5|3	0	0	0	0	0	-9.53	1.06	0.76	NA	PEAK3_Mut	P84090	ERH_HUMAN	3.042|3.002|3.290|3.404	12.739	3.185	4	2.564|2.521|1.970	0	0	0	0	0	-12.633	1.364	0.77	NA
PEAK3_Mut-Q9BSJ8	PEAK3_Mut	Q9BSJ8	ESYT1_HUMAN	1|1|1|1	4	1	4	0|0|0	0	0	0	0	0	0.83	10	0.81	NA	PEAK3_Mut	Q9BSJ8	ESYT1_HUMAN	0.381|0.327|0.292|0.338	1.338	0.334	4	0.156|.|.	0.579	0.998	0.579	0.998	0.579	-4.51	2.148	0.11	NA
PEAK3_WT-Q9BSJ8	PEAK3_WT	Q9BSJ8	ESYT1_HUMAN	0|0|0	0	0	3	0|0|0	0	0	0	0	0	-1.68	0	0.81	NA	PEAK3_WT	Q9BSJ8	ESYT1_HUMAN	.|0.233|.	0.945	0.315	3	0.156|.|.	0	0	0	0	0	-12.047	2.022	0.821	NA
PEAK3_Mut-A0FGR8-2	PEAK3_Mut	A0FGR8-2	ESYT2_HUMAN	1|2|1|0	4	1	4	0|0|0	0.24	0.95	0.24	0.95	0.24	-1.68	10	0.43	NA	PEAK3_Mut	A0FGR8-2	ESYT2_HUMAN	.|0.533|.|.	1.601	0.4	4	.|.|.	0	0	0	0	0	-14.409	1.125	0.769	NA
PEAK3_WT-A0FGR8-2	PEAK3_WT	A0FGR8-2	ESYT2_HUMAN	0|0|0	0	0	3	0|0|0	0	0	0	0	0	-1.68	0	0.81	NA	PEAK3_WT	A0FGR8-2	ESYT2_HUMAN	.|.|0.480	1.192	0.397	3	.|.|.	0	0	0	0	0	-14.409	1.117	0.815	NA
PEAK3_Mut-Q01844-6	PEAK3_Mut	Q01844-6	EWS_HUMAN	13|13|12|13	51	12.75	4	12|12|12	0	0	0	0	0	-26.12	1.06	0.8	NA	PEAK3_Mut	Q01844-6	EWS_HUMAN	14.130|14.743|12.195|14.901	55.969	13.992	4	10.050|11.325|9.444	0	0	0	0	0	-13.552	1.366	0.766	NA
PEAK3_WT-Q01844-6	PEAK3_WT	Q01844-6	EWS_HUMAN	13|12|16	41	13.67	3	12|12|12	0	0	0	0	0	-26.12	1.14	0.8	NA	PEAK3_WT	Q01844-6	EWS_HUMAN	13.107|11.693|13.669	38.469	12.823	3	10.050|11.325|9.444	0	0	0	0	0	-13.915	1.252	0.806	NA
PEAK3_Mut-Q5RKV6	PEAK3_Mut	Q5RKV6	EXOS6_HUMAN	1|2|2|1	6	1.5	4	1|1|1	0.07	0.14	0.07	0.14	0.07	-3.31	1.5	0.59	NA	PEAK3_Mut	Q5RKV6	EXOS6_HUMAN	0.339|0.492|0.347|0.549	1.727	0.432	4	0.222|0.206|0.154	0.5	1	0.5	1	0.5	-7.905	2.256	0.151	NA
PEAK3_WT-P15311	PEAK3_WT	P15311	EZRI_HUMAN	1|0|0	1	0.33	3	0|1|0	0	0	0	0	0	-2.48	1	0.81	NA	PEAK3_WT	P15311	EZRI_HUMAN	0.563|.|0.259	1.177	0.392	3	.|0.200|.	0.333	1	0.333	1	0.333	-13.355	1.961	0.272	NA
PEAK3_WT-Q5BKY9	PEAK3_WT	Q5BKY9	F133B_HUMAN	3|3|2	8	2.67	3	1|2|3	0.01	0.02	0.01	0.02	0.01	-5.38	1.33	0.68	NA	PEAK3_WT	Q5BKY9	F133B_HUMAN	2.209|2.124|1.420	5.753	1.918	3	1.573|1.764|1.414	0	0	0	0	0	-14.409	1.216	0.787	NA
PEAK3_Mut-Q5BKY9	PEAK3_Mut	Q5BKY9	F133B_HUMAN	3|2|1|4	10	2.5	4	1|2|3	0.02	0.07	0.02	0.07	0.02	-6.81	1.25	0.65	NA	PEAK3_Mut	Q5BKY9	F133B_HUMAN	2.078|1.752|2.010|2.111	7.952	1.988	4	1.573|1.764|1.414	0	0	0	0	0	-14.096	1.261	0.804	NA
PEAK3_WT-Q9NTX9	PEAK3_WT	Q9NTX9	F217B_HUMAN	0|0|0	0	0	3	0|0|1	0	0	0	0	0	-2.48	0	0.81	NA	PEAK3_WT	Q9NTX9	F217B_HUMAN	2.818|0.583|.	3.756	1.252	3	0.586|.|0.581	0.333	1	0.333	1	0.333	-14.409	2.146	0.252	NA
PEAK3_Mut-Q9NTX9	PEAK3_Mut	Q9NTX9	F217B_HUMAN	0|0|0|1	1	0.25	4	0|0|1	0	0	0	0	0	-2.48	0.75	0.81	NA	PEAK3_Mut	Q9NTX9	F217B_HUMAN	.|.|0.542|.	1.609	0.402	4	0.586|.|0.581	0	0	0	0	0	-14.409	0.689	0.872	NA
PEAK3_Mut-Q16875-3	PEAK3_Mut	Q16875-3	F263_HUMAN	4|6|4|5	19	4.75	4	5|9|5	0	0	0	0	0	-18.02	0.75	0.81	NA	PEAK3_Mut	Q16875-3	F263_HUMAN	2.609|2.343|2.098|2.308	9.358	2.339	4	1.883|1.897|1.589	0	0	0	0	0	-13.667	1.311	0.778	NA
PEAK3_WT-Q16875-3	PEAK3_WT	Q16875-3	F263_HUMAN	3|7|5	15	5	3	5|9|5	0	0	0	0	0	-19.9	0.79	0.78	NA	PEAK3_WT	Q16875-3	F263_HUMAN	2.153|2.264|2.319	6.736	2.245	3	1.883|1.897|1.589	0	0	0	0	0	-13.411	1.259	0.812	NA
PEAK3_Mut-Q9Y421	PEAK3_Mut	Q9Y421	FA32A_HUMAN	3|4|3|5	15	3.75	4	2|4|4	0	0	0	0	0	-8.64	1.12	0.74	NA	PEAK3_Mut	Q9Y421	FA32A_HUMAN	3.422|3.600|2.930|3.750	13.702	3.426	4	2.666|2.369|1.882	0	0	0	0	0	-12.916	1.501	0.73	NA
PEAK3_WT-Q9Y421	PEAK3_WT	Q9Y421	FA32A_HUMAN	5|6|5	16	5.33	3	2|4|4	0.01	0.01	0.01	0.01	0.01	-5.75	1.6	0.7	NA	PEAK3_WT	Q9Y421	FA32A_HUMAN	3.348|2.585|3.563	9.496	3.165	3	2.666|2.369|1.882	0	0	0	0	0	-14.038	1.387	0.754	NA
PEAK3_Mut-Q8NCA5	PEAK3_Mut	Q8NCA5	FA98A_HUMAN	2|2|2|1	7	1.75	4	1|1|3	0.01	0.01	0.01	0.01	0.01	-5.71	1.05	0.68	NA	PEAK3_Mut	Q8NCA5	FA98A_HUMAN	0.779|0.792|0.806|0.847	3.224	0.806	4	0.839|0.750|0.758	0	0	0	0	0	-14.409	1.032	0.85	NA
PEAK3_WT-Q8NCA5	PEAK3_WT	Q8NCA5	FA98A_HUMAN	2|2|2	6	2	3	1|1|3	0.01	0.01	0.01	0.01	0.01	-4.2	1.2	0.67	NA	PEAK3_WT	Q8NCA5	FA98A_HUMAN	0.741|0.239|0.674	1.654	0.551	3	0.839|0.750|0.758	0	0	0	0	0	-14.409	0.706	0.854	NA
PEAK3_Mut-Q52LJ0-1	PEAK3_Mut	Q52LJ0-1	FA98B_HUMAN	2|3|3|2	10	2.5	4	2|1|0	0.25	0.37	0.25	0.37	0.25	-1.85	2.5	0.4	NA	PEAK3_Mut	Q52LJ0-1	FA98B_HUMAN	1.180|1.027|1.070|1.134	4.41	1.103	4	0.538|0.676|0.403	0.414	0.826	0.414	0.826	0.414	-2.732	2.091	0.187	NA
PEAK3_WT-Q52LJ0-1	PEAK3_WT	Q52LJ0-1	FA98B_HUMAN	4|1|3	8	2.67	3	2|1|0	0.34	0.66	0.34	0.66	0.34	-3.31	2.67	0.26	NA	PEAK3_WT	Q52LJ0-1	FA98B_HUMAN	0.911|0.822|1.049	2.781	0.927	3	0.538|0.676|0.403	0.038	0.111	0.038	0.111	0.038	-9.628	1.758	0.535	NA
PEAK3_Mut-P49327	PEAK3_Mut	P49327	FAS_HUMAN	61|64|56|62	243	60.75	4	49|48|40	0	0	0	0	0	-81.13	1.33	0.81	NA	PEAK3_Mut	P49327	FAS_HUMAN	10.266|9.586|8.855|11.258	39.965	9.991	4	7.083|6.845|5.257	0.002	0.006	0.002	0.006	0.002	-11.264	1.576	0.645	NA
PEAK3_WT-P49327	PEAK3_WT	P49327	FAS_HUMAN	57|61|52	170	56.67	3	49|48|40	0	0	0	0	0	-86.83	1.24	0.81	NA	PEAK3_WT	P49327	FAS_HUMAN	9.421|9.042|9.433	27.896	9.299	3	7.083|6.845|5.257	0	0	0	0	0	-10.858	1.467	0.747	NA
PEAK3_Mut-A6NHQ2	PEAK3_Mut	A6NHQ2	FBLL1_HUMAN	1|1|2|1	5	1.25	4	0|1|1	0.08	0.33	0.08	0.33	0.08	-2.11	1.88	0.56	NA	PEAK3_Mut	A6NHQ2	FBLL1_HUMAN	3.349|2.800|3.251|3.519	12.919	3.23	4	0.606|2.972|2.675	0.117	0.142	0.117	0.142	0.117	-2.402	1.912	0.453	NA
PEAK3_WT-A6NHQ2	PEAK3_WT	A6NHQ2	FBLL1_HUMAN	2|2|1	5	1.67	3	0|1|1	0.22	0.33	0.22	0.33	0.22	-2.11	2.5	0.48	NA	PEAK3_WT	A6NHQ2	FBLL1_HUMAN	3.087|3.125|3.084	9.296	3.099	3	0.606|2.972|2.675	0.106	0.108	0.106	0.108	0.106	-2.148	1.835	0.464	NA
PEAK3_Mut-P22087	PEAK3_Mut	P22087	FBRL_HUMAN	32|32|30|30	124	31	4	33|28|31	0	0	0	0	0	-65.8	1.01	0.81	NA	PEAK3_Mut	P22087	FBRL_HUMAN	18.087|17.301|15.642|19.830	70.861	17.715	4	15.548|14.943|13.602	0	0	0	0	0	-14.294	1.207	0.812	NA
PEAK3_WT-P22087	PEAK3_WT	P22087	FBRL_HUMAN	31|28|33	92	30.67	3	33|28|31	0	0	0	0	0	-68.77	1	0.81	NA	PEAK3_WT	P22087	FBRL_HUMAN	17.448|15.697|16.681	49.826	16.609	3	15.548|14.943|13.602	0	0	0	0	0	-14.281	1.132	0.838	NA
PEAK3_WT-Q9UK99-3	PEAK3_WT	Q9UK99-3	FBX3_HUMAN	1|0|0	1	0.33	3	0|0|0	0	0	0	0	0	-1.68	3.33	0.81	NA	PEAK3_WT	Q9UK99-3	FBX3_HUMAN	0.625|.|0.774	1.755	0.585	3	.|.|.	0.181	0.537	0.181	0.537	0.181	-14.409	1.644	0.417	NA
PEAK3_Mut-P37268-4	PEAK3_Mut	P37268-4	FDFT_HUMAN	1|3|2|1	7	1.75	4	0|0|0	0.48	0.99	0.48	0.99	0.48	0.83	17.5	0.19	NA	PEAK3_Mut	P37268-4	FDFT_HUMAN	0.720|0.882|0.743|0.810	3.154	0.788	4	.|.|.	0.539	0.984	0.539	0.984	0.539	-1.909	2.216	0.123	NA
PEAK3_WT-P37268-4	PEAK3_WT	P37268-4	FDFT_HUMAN	1|1|1	3	1	3	0|0|0	0	0	0	0	0	0.83	10	0.81	NA	PEAK3_WT	P37268-4	FDFT_HUMAN	0.693|0.434|0.374	1.501	0.5	3	.|.|.	0.043	0.129	0.043	0.129	0.043	-14.339	1.407	0.525	NA
PEAK3_Mut-P39748	PEAK3_Mut	P39748	FEN1_HUMAN	3|3|1|2	9	2.25	4	2|3|2	0	0.01	0	0.01	0	-8.15	0.96	0.72	NA	PEAK3_Mut	P39748	FEN1_HUMAN	1.372|1.376|1.114|1.373	5.235	1.309	4	0.816|0.987|0.680	0	0	0	0	0	-12.354	1.6	0.714	NA
PEAK3_WT-P39748	PEAK3_WT	P39748	FEN1_HUMAN	1|2|1	4	1.33	3	2|3|2	0	0	0	0	0	-8.15	0.57	0.81	NA	PEAK3_WT	P39748	FEN1_HUMAN	1.217|1.121|1.244	3.582	1.194	3	0.816|0.987|0.680	0	0	0	0	0	-12.271	1.459	0.767	NA
PEAK3_Mut-Q6UN15-3	PEAK3_Mut	Q6UN15-3	FIP1_HUMAN	4|3|2|3	12	3	4	2|2|2	0.03	0.07	0.03	0.07	0.03	-5.38	1.5	0.64	NA	PEAK3_Mut	Q6UN15-3	FIP1_HUMAN	0.753|0.685|0.735|1.118	3.29	0.823	4	0.625|0.747|0.692	0	0	0	0	0	-14.409	1.199	0.718	NA
PEAK3_WT-Q6UN15-3	PEAK3_WT	Q6UN15-3	FIP1_HUMAN	1|0|1	2	0.67	3	2|2|2	0	0	0	0	0	-8.9	0.33	0.81	NA	PEAK3_WT	Q6UN15-3	FIP1_HUMAN	0.670|0.569|0.697	1.936	0.645	3	0.625|0.747|0.692	0	0	0	0	0	-14.409	0.94	0.853	NA
PEAK3_WT-Q02790	PEAK3_WT	Q02790	FKBP4_HUMAN	0|1|1	2	0.67	3	0|0|0	0	0	0	0	0	-1.68	6.67	0.81	NA	PEAK3_WT	Q02790	FKBP4_HUMAN	0.907|0.350|0.696	1.953	0.651	3	.|.|.	0.374	0.992	0.374	0.992	0.374	-14.409	1.83	0.205	NA
PEAK3_Mut-Q02790	PEAK3_Mut	Q02790	FKBP4_HUMAN	0|0|0|1	1	0.25	4	0|0|0	0	0	0	0	0	-1.68	2.5	0.81	NA	PEAK3_Mut	Q02790	FKBP4_HUMAN	.|.|.|0.491	1.559	0.39	4	.|.|.	0	0	0	0	0	-14.409	1.095	0.813	NA
PEAK3_Mut-Q14318-2	PEAK3_Mut	Q14318-2	FKBP8_HUMAN	1|3|2|3	9	2.25	4	0|0|0	0.73	0.99	0.73	0.99	0.73	0.83	22.5	0.06	NA	PEAK3_Mut	Q14318-2	FKBP8_HUMAN	0.810|0.731|0.605|0.940	3.086	0.772	4	.|.|.	0.492	0.997	0.492	0.997	0.492	-6.481	2.169	0.163	NA
PEAK3_WT-Q14318-2	PEAK3_WT	Q14318-2	FKBP8_HUMAN	0|2|0	2	0.67	3	0|0|0	0.32	0.95	0.32	0.95	0.32	-1.68	6.67	0.33	NA	PEAK3_WT	Q14318-2	FKBP8_HUMAN	.|0.675|0.456	1.487	0.496	3	.|.|.	0.018	0.055	0.018	0.055	0.018	-14.409	1.393	0.566	NA
PEAK3_Mut-Q13045	PEAK3_Mut	Q13045	FLII_HUMAN	3|1|0|3	7	1.75	4	0|3|0	0.21	0.42	0.21	0.42	0.21	-4.27	1.75	0.49	NA	PEAK3_Mut	Q13045	FLII_HUMAN	0.788|0.381|0.708|1.109	2.987	0.747	4	0.260|0.810|0.540	0.079	0.257	0.079	0.257	0.079	-7.903	1.541	0.48	NA
PEAK3_WT-Q13045	PEAK3_WT	Q13045	FLII_HUMAN	0|0|0	0	0	3	0|3|0	0	0	0	0	0	-4.27	0	0.81	NA	PEAK3_WT	Q13045	FLII_HUMAN	0.572|0.413|0.575	1.56	0.52	3	0.260|0.810|0.540	0.004	0.006	0.004	0.006	0.004	-7.333	1.073	0.617	NA
PEAK3_WT-Q7Z7B0-3	PEAK3_WT	Q7Z7B0-3	FLIP1_HUMAN	0|0|1	1	0.33	3	0|0|0	0	0	0	0	0	-1.68	3.33	0.81	NA	NA	NA	NA	NA	NA	NA	NA	NA	NA	NA	NA	NA	NA	NA	NA	NA	NA
PEAK3_Mut-P21333-2	PEAK3_Mut	P21333-2	FLNA_HUMAN	23|23|21|21	88	22	4	19|23|19	0	0	0	0	0	-42.44	1.08	0.81	NA	PEAK3_Mut	P21333-2	FLNA_HUMAN	4.773|4.719|4.206|4.692	18.39	4.597	4	3.916|3.904|3.203	0	0	0	0	0	-13.861	1.257	0.811	NA
PEAK3_WT-P21333-2	PEAK3_WT	P21333-2	FLNA_HUMAN	19|20|17	56	18.67	3	19|23|19	0	0	0	0	0	-48.42	0.92	0.81	NA	PEAK3_WT	P21333-2	FLNA_HUMAN	4.462|3.871|4.362	12.696	4.232	3	3.916|3.904|3.203	0	0	0	0	0	-14.319	1.157	0.833	NA
PEAK3_WT-O75369-6	PEAK3_WT	O75369-6	FLNB_HUMAN	0|2|1	3	1	3	0|0|0	0.32	0.95	0.32	0.95	0.32	-1.68	10	0.33	NA	PEAK3_WT	O75369-6	FLNB_HUMAN	0.908|0.623|0.428	1.959	0.653	3	0.497|0.658|0.502	0	0.001	0	0.001	0	-14.409	1.192	0.699	NA
PEAK3_Mut-O75369-6	PEAK3_Mut	O75369-6	FLNB_HUMAN	1|1|1|2	5	1.25	4	0|0|0	0.24	0.95	0.24	0.95	0.24	0.83	12.5	0.43	NA	PEAK3_Mut	O75369-6	FLNB_HUMAN	0.787|0.649|0.606|0.833	2.875	0.719	4	0.497|0.658|0.502	0	0	0	0	0	-14.121	1.312	0.755	NA
PEAK3_Mut-Q14315-2	PEAK3_Mut	Q14315-2	FLNC_HUMAN	0|0|1|0	1	0.25	4	0|0|0	0	0	0	0	0	-1.68	2.5	0.81	NA	NA	NA	NA	NA	NA	NA	NA	NA	NA	NA	NA	NA	NA	NA	NA	NA	NA
PEAK3_WT-Q14315-2	PEAK3_WT	Q14315-2	FLNC_HUMAN	0|1|0	1	0.33	3	0|0|0	0	0	0	0	0	-1.68	3.33	0.81	NA	NA	NA	NA	NA	NA	NA	NA	NA	NA	NA	NA	NA	NA	NA	NA	NA	NA
PEAK3_Mut-Q14331	PEAK3_Mut	Q14331	FRG1_HUMAN	18|19|19|18	74	18.5	4	19|15|16	0	0	0	0	0	-33.87	1.11	0.8	NA	PEAK3_Mut	Q14331	FRG1_HUMAN	7.812|7.521|7.311|8.479	31.124	7.781	4	6.547|6.086|5.409	0	0	0	0	0	-13.3	1.298	0.791	NA
PEAK3_WT-Q14331	PEAK3_WT	Q14331	FRG1_HUMAN	18|17|19	54	18	3	19|15|16	0	0	0	0	0	-35.31	1.08	0.8	NA	PEAK3_WT	Q14331	FRG1_HUMAN	7.142|6.698|7.478	21.318	7.106	3	6.547|6.086|5.409	0	0	0	0	0	-14.063	1.185	0.829	NA
PEAK3_WT-Q5TBA9	PEAK3_WT	Q5TBA9	FRY_HUMAN	1|1|1	3	1	3	1|0|1	0	0	0	0	0	-2.11	1.5	0.81	NA	NA	NA	NA	NA	NA	NA	NA	NA	NA	NA	NA	NA	NA	NA	NA	NA	NA
PEAK3_WT-Q16658	PEAK3_WT	Q16658	FSCN1_HUMAN	0|0|0	0	0	3	0|0|0	0	0	0	0	0	-1.68	0	0.81	NA	PEAK3_WT	Q16658	FSCN1_HUMAN	0.437|.|.	1.148	0.383	3	.|.|.	0	0	0	0	0	-14.409	1.076	0.849	NA
PEAK3_Mut-Q92945	PEAK3_Mut	Q92945	FUBP2_HUMAN	9|8|10|9	36	9	4	3|0|3	0.92	0.97	0.92	0.97	0.92	1.75	4.5	0.01	NA	PEAK3_Mut	Q92945	FUBP2_HUMAN	2.439|2.368|1.811|2.851	9.468	2.367	4	0.763|0.969|0.716	0.937	1	0.937	1	0.937	1.095	2.926	0.003	NA
PEAK3_WT-Q92945	PEAK3_WT	Q92945	FUBP2_HUMAN	4|5|5	14	4.67	3	3|0|3	0.17	0.21	0.17	0.21	0.17	-2.5	2.33	0.5	NA	PEAK3_WT	Q92945	FUBP2_HUMAN	1.474|1.806|1.612	4.892	1.631	3	0.763|0.969|0.716	0.292	0.732	0.292	0.732	0.292	-4.257	2.016	0.315	NA
PEAK3_Mut-Q96I24	PEAK3_Mut	Q96I24	FUBP3_HUMAN	1|1|1|1	4	1	4	0|0|0	0	0	0	0	0	0.83	10	0.81	NA	PEAK3_Mut	Q96I24	FUBP3_HUMAN	0.506|0.570|0.477|0.715	2.268	0.567	4	0.375|.|.	0.002	0.01	0.002	0.01	0.002	-13.207	1.513	0.626	NA
PEAK3_WT-Q96I24	PEAK3_WT	Q96I24	FUBP3_HUMAN	1|0|1	2	0.67	3	0|0|0	0	0	0	0	0	-1.68	6.67	0.81	NA	PEAK3_WT	Q96I24	FUBP3_HUMAN	0.534|0.478|0.595	1.607	0.536	3	0.375|.|.	0	0	0	0	0	-13.196	1.429	0.764	NA
PEAK3_WT-P07954-2	PEAK3_WT	P07954-2	FUMH_HUMAN	0|0|0	0	0	3	0|0|0	0	0	0	0	0	-1.68	0	0.81	NA	PEAK3_WT	P07954-2	FUMH_HUMAN	0.287|.|.	0.999	0.333	3	.|.|.	0	0	0	0	0	-14.409	0.936	0.867	NA
PEAK3_Mut-P35637-2	PEAK3_Mut	P35637-2	FUS_HUMAN	18|20|18|17	73	18.25	4	19|18|16	0	0	0	0	0	-38.84	1.03	0.8	NA	PEAK3_Mut	P35637-2	FUS_HUMAN	14.955|15.274|13.292|15.963	59.483	14.871	4	13.860|13.189|11.049	0	0	0	0	0	-14.338	1.176	0.828	NA
PEAK3_WT-P35637-2	PEAK3_WT	P35637-2	FUS_HUMAN	17|17|18	52	17.33	3	19|18|16	0	0	0	0	0	-38.84	0.98	0.81	NA	PEAK3_WT	P35637-2	FUS_HUMAN	13.305|11.099|13.879	38.283	12.761	3	13.860|13.189|11.049	0	0	0	0	0	-14.409	1.01	0.848	NA
PEAK3_Mut-P51114-3	PEAK3_Mut	P51114-3	FXR1_HUMAN	0|0|0|0	0	0	4	0|1|0	0	0	0	0	0	-2.48	0	0.81	NA	PEAK3_Mut	P51114-3	FXR1_HUMAN	0.613|0.583|0.557|0.631	2.384	0.596	4	0.296|0.308|0.256	0.326	0.641	0.326	0.641	0.326	-1.909	2.083	0.293	NA
PEAK3_Mut-Q13283	PEAK3_Mut	Q13283	G3BP1_HUMAN	6|6|7|9	28	7	4	6|7|6	0	0	0	0	0	-14.86	1.11	0.77	NA	PEAK3_Mut	Q13283	G3BP1_HUMAN	2.204|2.049|1.799|2.306	8.358	2.089	4	1.809|1.820|1.459	0	0	0	0	0	-14.294	1.238	0.802	NA
PEAK3_WT-Q13283	PEAK3_WT	Q13283	G3BP1_HUMAN	8|7|6	21	7	3	6|7|6	0	0	0	0	0	-14.86	1.11	0.78	NA	PEAK3_WT	Q13283	G3BP1_HUMAN	2.055|1.781|1.818	5.653	1.884	3	1.809|1.820|1.459	0	0	0	0	0	-14.327	1.117	0.838	NA
PEAK3_WT-Q9UN86-2	PEAK3_WT	Q9UN86-2	G3BP2_HUMAN	0|0|0	0	0	3	0|0|0	0	0	0	0	0	-1.68	0	0.81	NA	PEAK3_WT	Q9UN86-2	G3BP2_HUMAN	0.280|.|.	0.992	0.331	3	.|.|.	0	0	0	0	0	-14.409	0.929	0.867	NA
PEAK3_WT-P04406	PEAK3_WT	P04406	G3P_HUMAN	19|9|10	38	12.67	3	4|2|2	0.92	1	0.92	1	0.92	1.6	4.75	0.01	NA	PEAK3_WT	P04406	G3P_HUMAN	6.504|2.731|3.186	12.422	4.141	3	1.480|1.609|1.646	0.377	1	0.377	1	0.377	-5.893	2.627	0.201	NA
PEAK3_Mut-P04406	PEAK3_Mut	P04406	G3P_HUMAN	10|7|5|6	28	7	4	4|2|2	0.34	0.94	0.34	0.94	0.34	-3.46	2.62	0.26	NA	PEAK3_Mut	P04406	G3P_HUMAN	3.246|2.527|2.152|2.480	10.405	2.601	4	1.480|1.609|1.646	0.035	0.138	0.035	0.138	0.035	-11.678	1.65	0.541	NA
PEAK3_WT-P11413	PEAK3_WT	P11413	G6PD_HUMAN	2|0|0	2	0.67	3	0|0|0	0.32	0.95	0.32	0.95	0.32	-1.68	6.67	0.33	NA	PEAK3_WT	P11413	G6PD_HUMAN	1.185|.|0.334	1.874	0.625	3	.|.|.	0.333	1	0.333	1	0.333	-14.409	1.756	0.264	NA
PEAK3_WT-Q14697	PEAK3_WT	Q14697	GANAB_HUMAN	1|0|0	1	0.33	3	0|0|0	0	0	0	0	0	-1.68	3.33	0.81	NA	PEAK3_WT	Q14697	GANAB_HUMAN	0.471|.|.	1.183	0.394	3	.|.|.	0	0	0	0	0	-14.409	1.108	0.824	NA
PEAK3_Mut-Q9NY12-2	PEAK3_Mut	Q9NY12-2	GAR1_HUMAN	3|4|4|4	15	3.75	4	5|4|5	0	0	0	0	0	-13.48	0.8	0.81	NA	PEAK3_Mut	Q9NY12-2	GAR1_HUMAN	3.610|3.021|3.334|4.313	14.278	3.569	4	3.426|3.086|2.770	0	0	0	0	0	-14.409	1.158	0.802	NA
PEAK3_WT-Q9NY12-2	PEAK3_WT	Q9NY12-2	GAR1_HUMAN	7|4|4	15	5	3	5|4|5	0	0	0	0	0	-11.89	1.07	0.76	NA	PEAK3_WT	Q9NY12-2	GAR1_HUMAN	3.820|3.153|3.439	10.411	3.47	3	3.426|3.086|2.770	0	0	0	0	0	-14.394	1.126	0.834	NA
PEAK3_Mut-Q92616	PEAK3_Mut	Q92616	GCN1_HUMAN	2|0|2|4	8	2	4	0|0|0	0.72	1	0.72	1	0.72	-1.68	20	0.07	NA	PEAK3_Mut	Q92616	GCN1_HUMAN	0.895|0.623|0.495|0.940	2.953	0.738	4	0.272|0.400|0.247	0.583	1	0.583	1	0.583	-8.02	2.463	0.104	NA
PEAK3_WT-Q92616	PEAK3_WT	Q92616	GCN1_HUMAN	1|2|2	5	1.67	3	0|0|0	0.63	0.95	0.63	0.95	0.63	0.83	16.67	0.12	NA	PEAK3_WT	Q92616	GCN1_HUMAN	0.591|0.480|0.808	1.879	0.626	3	0.272|0.400|0.247	0.362	1	0.362	1	0.362	-9.014	2.09	0.211	NA
PEAK3_Mut-P57678	PEAK3_Mut	P57678	GEMI4_HUMAN	0|0|0|2	2	0.5	4	0|0|0	0.24	0.95	0.24	0.95	0.24	-1.68	5	0.43	NA	PEAK3_Mut	P57678	GEMI4_HUMAN	.|.|.|0.766	1.834	0.458	4	.|.|.	0.112	0.45	0.112	0.45	0.112	-14.409	1.289	0.458	NA
PEAK3_Mut-Q6Y7W6-4	PEAK3_Mut	Q6Y7W6-4	GGYF2_HUMAN	1|2|1|1	5	1.25	4	0|2|0	0.09	0.38	0.09	0.38	0.09	-1.8	1.88	0.55	NA	PEAK3_Mut	Q6Y7W6-4	GGYF2_HUMAN	.|0.248|0.928|1.089	2.62	0.655	4	.|0.616|.	0	0.002	0	0.002	0	-14.409	1.064	0.684	NA
PEAK3_Mut-Q8NCI6-4	PEAK3_Mut	Q8NCI6-4	GLBL3_HUMAN	0|1|0|1	2	0.5	4	0|0|0	0	0	0	0	0	-1.68	5	0.81	NA	PEAK3_Mut	Q8NCI6-4	GLBL3_HUMAN	0.878|0.742|0.679|0.945	3.245	0.811	4	0.615|0.538|0.472	0.001	0.004	0.001	0.004	0.001	-12.893	1.507	0.656	NA
PEAK3_WT-Q8NCI6-4	PEAK3_WT	Q8NCI6-4	GLBL3_HUMAN	0|1|0	1	0.33	3	0|0|0	0	0	0	0	0	-1.68	3.33	0.81	NA	PEAK3_WT	Q8NCI6-4	GLBL3_HUMAN	0.774|0.700|0.834	2.308	0.769	3	0.615|0.538|0.472	0	0	0	0	0	-12.479	1.429	0.74	NA
PEAK3_Mut-Q9NVN8	PEAK3_Mut	Q9NVN8	GNL3L_HUMAN	9|10|8|7	34	8.5	4	6|7|4	0	0	0	0	0	-11.06	1.5	0.75	NA	PEAK3_Mut	Q9NVN8	GNL3L_HUMAN	2.218|2.194|1.814|1.907	8.134	2.033	4	1.403|1.417|1.165	0	0.001	0	0.001	0	-11.6	1.537	0.686	NA
PEAK3_WT-Q9NVN8	PEAK3_WT	Q9NVN8	GNL3L_HUMAN	9|6|7	22	7.33	3	6|7|4	0	0	0	0	0	-12.5	1.29	0.76	NA	PEAK3_WT	Q9NVN8	GNL3L_HUMAN	1.701|1.574|1.970	5.245	1.748	3	1.403|1.417|1.165	0	0	0	0	0	-13.557	1.321	0.764	NA
PEAK3_Mut-Q14789-4	PEAK3_Mut	Q14789-4	GOGB1_HUMAN	0|0|0|1	1	0.25	4	0|0|0	0	0	0	0	0	-1.68	2.5	0.81	NA	PEAK3_Mut	Q14789-4	GOGB1_HUMAN	0.358|0.266|0.286|0.386	1.297	0.324	4	.|.|.	0	0	0	0	0	-14.409	0.911	0.85	NA
PEAK3_WT-Q14789-4	PEAK3_WT	Q14789-4	GOGB1_HUMAN	0|0|0	0	0	3	0|0|0	0	0	0	0	0	-1.68	0	0.81	NA	PEAK3_WT	Q14789-4	GOGB1_HUMAN	0.290|0.279|0.286	0.855	0.285	3	.|.|.	0	0	0	0	0	-14.409	0.801	0.854	NA
PEAK3_Mut-P36969-2	PEAK3_Mut	P36969-2	GPX4_HUMAN	1|1|1|1	4	1	4	0|0|0	0	0	0	0	0	0.83	10	0.81	NA	PEAK3_Mut	P36969-2	GPX4_HUMAN	.|0.495|.|0.849	2.055	0.514	4	.|.|.	0.239	0.956	0.239	0.956	0.239	-14.409	1.444	0.375	NA
PEAK3_WT-P36969-2	PEAK3_WT	P36969-2	GPX4_HUMAN	0|2|0	2	0.67	3	0|0|0	0.32	0.95	0.32	0.95	0.32	-1.68	6.67	0.33	NA	PEAK3_WT	P36969-2	GPX4_HUMAN	0.661|0.525|0.481	1.667	0.556	3	.|.|.	0.009	0.026	0.009	0.026	0.009	-11.83	1.562	0.589	NA
PEAK3_Mut-P62993	PEAK3_Mut	P62993	GRB2_HUMAN	19|21|20|26	86	21.5	4	0|0|0	1	1	1	1	1	29.59	215	0	NA	PEAK3_Mut	P62993	GRB2_HUMAN	10.112|9.689|9.496|12.050	41.348	10.337	4	.|.|.	1	1	1	1	1	9.041	29.055	0	NA
PEAK3_WT-P62993	PEAK3_WT	P62993	GRB2_HUMAN	8|8|5	21	7	3	0|0|0	1	1	1	1	1	8.13	70	0	NA	PEAK3_WT	P62993	GRB2_HUMAN	3.294|3.169|3.164	9.627	3.209	3	.|.|.	1	1	1	1	1	8.454	9.02	0	NA
PEAK3_Mut-Q3V6T2-5	PEAK3_Mut	Q3V6T2-5	GRDN_HUMAN	0|0|0|1	1	0.25	4	0|0|1	0	0	0	0	0	-2.48	0.75	0.81	NA	NA	NA	NA	NA	NA	NA	NA	NA	NA	NA	NA	NA	NA	NA	NA	NA	NA
PEAK3_WT-Q3V6T2-5	PEAK3_WT	Q3V6T2-5	GRDN_HUMAN	0|0|1	1	0.33	3	0|0|1	0	0	0	0	0	-2.48	1	0.81	NA	NA	NA	NA	NA	NA	NA	NA	NA	NA	NA	NA	NA	NA	NA	NA	NA	NA
PEAK3_Mut-P38646	PEAK3_Mut	P38646	GRP75_HUMAN	12|9|8|7	36	9	4	4|10|4	0	0	0	0	0	-11.98	1.5	0.74	NA	PEAK3_Mut	P38646	GRP75_HUMAN	2.629|2.027|1.957|1.888	8.5	2.125	4	1.013|1.781|0.782	0.145	0.489	0.145	0.489	0.145	-3.929	1.895	0.434	NA
PEAK3_WT-P38646	PEAK3_WT	P38646	GRP75_HUMAN	5|9|5	19	6.33	3	4|10|4	0	0	0	0	0	-14.88	1.06	0.77	NA	PEAK3_WT	P38646	GRP75_HUMAN	1.966|1.907|1.337	5.211	1.737	3	1.013|1.781|0.782	0.018	0.031	0.018	0.031	0.018	-7.977	1.549	0.567	NA
PEAK3_WT-P00390-2	PEAK3_WT	P00390-2	GSHR_HUMAN	0|0|0	0	0	3	0|0|0	0	0	0	0	0	-1.68	0	0.81	NA	PEAK3_WT	P00390-2	GSHR_HUMAN	0.351|.|.	1.063	0.354	3	.|.|.	0	0	0	0	0	-14.409	0.996	0.867	NA
PEAK3_WT-P09211	PEAK3_WT	P09211	GSTP1_HUMAN	1|0|0	1	0.33	3	0|0|0	0	0	0	0	0	-1.68	3.33	0.81	NA	NA	NA	NA	NA	NA	NA	NA	NA	NA	NA	NA	NA	NA	NA	NA	NA	NA
PEAK3_Mut-P78347-2	PEAK3_Mut	P78347-2	GTF2I_HUMAN	37|37|35|38	147	36.75	4	45|44|43	0	0	0	0	0	-106.35	0.84	0.81	NA	PEAK3_Mut	P78347-2	GTF2I_HUMAN	10.569|10.013|8.649|10.857	40.088	10.022	4	9.174|9.056|7.866	0	0	0	0	0	-14.409	1.155	0.829	NA
PEAK3_WT-P78347-2	PEAK3_WT	P78347-2	GTF2I_HUMAN	32|41|35	108	36	3	45|44|43	0	0	0	0	0	-111.43	0.82	0.81	NA	PEAK3_WT	P78347-2	GTF2I_HUMAN	9.781|9.148|9.903	28.831	9.61	3	9.174|9.056|7.866	0	0	0	0	0	-14.331	1.107	0.843	NA
PEAK3_Mut-O00178	PEAK3_Mut	O00178	GTPB1_HUMAN	1|1|1|1	4	1	4	0|0|0	0	0	0	0	0	0.83	10	0.81	NA	PEAK3_Mut	O00178	GTPB1_HUMAN	0.376|0.443|0.287|.	1.462	0.366	4	.|.|.	0	0	0	0	0	-14.409	1.028	0.841	NA
PEAK3_WT-O00178	PEAK3_WT	O00178	GTPB1_HUMAN	0|0|0	0	0	3	0|0|0	0	0	0	0	0	-1.68	0	0.81	NA	PEAK3_WT	O00178	GTPB1_HUMAN	.|0.270|.	0.981	0.327	3	.|.|.	0	0	0	0	0	-14.409	0.919	0.867	NA
PEAK3_Mut-P49915	PEAK3_Mut	P49915	GUAA_HUMAN	4|6|5|4	19	4.75	4	0|2|1	0.78	0.95	0.78	0.95	0.78	0.67	4.75	0.04	NA	PEAK3_Mut	P49915	GUAA_HUMAN	1.356|1.293|1.056|1.414	5.118	1.28	4	0.335|0.506|0.318	1	1	1	1	1	8.853	3.388	0	NA
PEAK3_WT-P49915	PEAK3_WT	P49915	GUAA_HUMAN	2|3|4	9	3	3	0|2|1	0.39	0.66	0.39	0.66	0.39	-1.85	3	0.25	NA	PEAK3_WT	P49915	GUAA_HUMAN	1.219|1.091|1.277	3.587	1.196	3	0.335|0.506|0.318	1	1	1	1	1	9.366	3.166	0	NA
PEAK3_Mut-Q92522	PEAK3_Mut	Q92522	H1X_HUMAN	0|0|0|0	0	0	4	0|0|0	0	0	0	0	0	-1.68	0	0.81	NA	PEAK3_Mut	Q92522	H1X_HUMAN	0.371|.|.|.	1.438	0.36	4	.|.|.	0	0	0	0	0	-14.409	1.011	0.871	NA
PEAK3_WT-O75367-2	PEAK3_WT	O75367-2	H2AY_HUMAN	0|0|0	0	0	3	0|0|0	0	0	0	0	0	-1.68	0	0.81	NA	PEAK3_WT	O75367-2	H2AY_HUMAN	0.251|.|.	0.963	0.321	3	.|.|.	0	0	0	0	0	-14.409	0.902	0.867	NA
PEAK3_WT-P62805	PEAK3_WT	P62805	H4_HUMAN	8|7|7	22	7.33	3	6|7|5	0	0	0	0	0	-12.23	1.22	0.77	NA	PEAK3_WT	P62805	H4_HUMAN	4.289|3.320|3.479	11.088	3.696	3	2.977|2.857|2.408	0	0	0	0	0	-13.354	1.351	0.738	NA
PEAK3_Mut-P62805	PEAK3_Mut	P62805	H4_HUMAN	6|8|7|7	28	7	4	6|7|5	0	0	0	0	0	-13.68	1.17	0.77	NA	PEAK3_Mut	P62805	H4_HUMAN	3.395|3.703|3.580|3.992	14.67	3.668	4	2.977|2.857|2.408	0	0	0	0	0	-13.096	1.341	0.775	NA
PEAK3_WT-Q58FF8	PEAK3_WT	Q58FF8	H90B2_HUMAN	1|1|1	3	1	3	0|0|0	0	0	0	0	0	0.83	10	0.81	NA	PEAK3_WT	Q58FF8	H90B2_HUMAN	0.675|.|0.607	1.637	0.546	3	.|.|.	0.019	0.055	0.019	0.055	0.019	-14.409	1.534	0.564	NA
PEAK3_Mut-Q58FF8	PEAK3_Mut	Q58FF8	H90B2_HUMAN	1|1|1|1	4	1	4	0|0|0	0	0	0	0	0	0.83	10	0.81	NA	PEAK3_Mut	Q58FF8	H90B2_HUMAN	0.655|0.620|0.474|0.594	2.342	0.586	4	.|.|.	0.006	0.019	0.006	0.019	0.006	-12.095	1.646	0.603	NA
PEAK3_Mut-Q9P035	PEAK3_Mut	Q9P035	HACD3_HUMAN	0|1|1|0	2	0.5	4	0|0|0	0	0	0	0	0	-1.68	5	0.81	NA	PEAK3_Mut	Q9P035	HACD3_HUMAN	0.319|0.289|0.276|0.462	1.345	0.336	4	.|.|.	0	0	0	0	0	-14.409	0.945	0.829	NA
PEAK3_WT-Q9P035	PEAK3_WT	Q9P035	HACD3_HUMAN	0|0|0	0	0	3	0|0|0	0	0	0	0	0	-1.68	0	0.81	NA	PEAK3_WT	Q9P035	HACD3_HUMAN	0.411|0.302|0.330	1.043	0.348	3	.|.|.	0	0	0	0	0	-14.409	0.977	0.846	NA
PEAK3_Mut-Q13442	PEAK3_Mut	Q13442	HAP28_HUMAN	2|2|4|1	9	2.25	4	1|2|1	0.13	0.41	0.13	0.41	0.13	-4.51	1.69	0.53	NA	PEAK3_Mut	Q13442	HAP28_HUMAN	1.154|0.897|1.042|0.670	3.763	0.941	4	0.704|0.674|0.647	0.001	0.002	0.001	0.002	0.001	-14.409	1.395	0.683	NA
PEAK3_WT-Q13442	PEAK3_WT	Q13442	HAP28_HUMAN	1|0|3	4	1.33	3	1|2|1	0.05	0.16	0.05	0.16	0.05	-6.2	1	0.59	NA	PEAK3_WT	Q13442	HAP28_HUMAN	0.742|0.493|0.987	2.222	0.741	3	0.704|0.674|0.647	0	0	0	0	0	-14.409	1.099	0.773	NA
PEAK3_Mut-O14929-2	PEAK3_Mut	O14929-2	HAT1_HUMAN	1|3|2|1	7	1.75	4	0|0|0	0.48	0.99	0.48	0.99	0.48	0.83	17.5	0.19	NA	PEAK3_Mut	O14929-2	HAT1_HUMAN	0.743|0.847|0.675|1.141	3.406	0.851	4	.|.|.	0.555	1	0.555	1	0.555	-2.865	2.393	0.115	NA
PEAK3_WT-O14929-2	PEAK3_WT	O14929-2	HAT1_HUMAN	1|2|2	5	1.67	3	0|0|0	0.63	0.95	0.63	0.95	0.63	0.83	16.67	0.12	NA	PEAK3_WT	O14929-2	HAT1_HUMAN	0.558|0.585|0.599	1.741	0.58	3	.|.|.	0.001	0.001	0.001	0.001	0.001	-8.721	1.631	0.676	NA
PEAK3_WT-Q99714-2	PEAK3_WT	Q99714-2	HCD2_HUMAN	2|0|0	2	0.67	3	0|0|0	0.32	0.95	0.32	0.95	0.32	-1.68	6.67	0.33	NA	PEAK3_WT	Q99714-2	HCD2_HUMAN	0.727|0.453|.	1.536	0.512	3	.|.|.	0.043	0.129	0.043	0.129	0.043	-14.409	1.439	0.524	NA
PEAK3_Mut-Q99714-2	PEAK3_Mut	Q99714-2	HCD2_HUMAN	1|1|0|0	2	0.5	4	0|0|0	0	0	0	0	0	-1.68	5	0.81	NA	PEAK3_Mut	Q99714-2	HCD2_HUMAN	.|0.281|.|.	1.348	0.337	4	.|.|.	0	0	0	0	0	-14.409	0.947	0.871	NA
PEAK3_Mut-P51610-3	PEAK3_Mut	P51610-3	HCFC1_HUMAN	0|0|1|1	2	0.5	4	1|0|0	0	0	0	0	0	-2.48	1.5	0.81	NA	PEAK3_Mut	P51610-3	HCFC1_HUMAN	0.699|0.585|0.577|0.696	2.556	0.639	4	0.479|0.377|0.292	0.006	0.013	0.006	0.013	0.006	-10.818	1.704	0.601	NA
PEAK3_WT-P51610-3	PEAK3_WT	P51610-3	HCFC1_HUMAN	1|0|1	2	0.67	3	1|0|0	0	0	0	0	0	-2.48	2	0.81	NA	PEAK3_WT	P51610-3	HCFC1_HUMAN	0.685|0.605|0.469	1.759	0.586	3	0.479|0.377|0.292	0.002	0.007	0.002	0.007	0.002	-13.8	1.563	0.629	NA
PEAK3_Mut-Q13547	PEAK3_Mut	Q13547	HDAC1_HUMAN	1|0|1|1	3	0.75	4	1|0|0	0	0	0	0	0	-2.48	2.25	0.81	NA	PEAK3_Mut	Q13547	HDAC1_HUMAN	.|0.464|0.560|0.709	2.089	0.522	4	0.369|.|.	0.003	0.014	0.003	0.014	0.003	-14.409	1.414	0.62	NA
PEAK3_WT-Q13547	PEAK3_WT	Q13547	HDAC1_HUMAN	0|1|0	1	0.33	3	1|0|0	0	0	0	0	0	-2.48	1	0.81	NA	PEAK3_WT	Q13547	HDAC1_HUMAN	0.469|0.443|0.666	1.578	0.526	3	0.369|.|.	0	0.001	0	0.001	0	-13.736	1.424	0.702	NA
PEAK3_Mut-Q92769-3	PEAK3_Mut	Q92769-3	HDAC2_HUMAN	4|5|6|3	18	4.5	4	0|2|0	0.79	0.93	0.79	0.93	0.79	0.37	6.75	0.04	NA	PEAK3_Mut	Q92769-3	HDAC2_HUMAN	1.498|1.677|1.518|1.504	6.196	1.549	4	0.350|0.975|0.547	0.613	0.753	0.613	0.753	0.613	0.226	2.712	0.098	NA
PEAK3_WT-Q92769-3	PEAK3_WT	Q92769-3	HDAC2_HUMAN	3|4|3	10	3.33	3	0|2|0	0.65	0.76	0.65	0.76	0.65	0.37	5	0.1	NA	PEAK3_WT	Q92769-3	HDAC2_HUMAN	1.140|1.288|0.893	3.321	1.107	3	0.350|0.975|0.547	0.142	0.276	0.142	0.276	0.142	-3.852	1.938	0.435	NA
PEAK3_Mut-Q9UBN7	PEAK3_Mut	Q9UBN7	HDAC6_HUMAN	1|0|1|1	3	0.75	4	0|0|0	0	0	0	0	0	-1.68	7.5	0.81	NA	PEAK3_Mut	Q9UBN7	HDAC6_HUMAN	0.607|0.592|0.648|0.742	2.588	0.647	4	0.449|0.431|0.330	0.004	0.016	0.004	0.016	0.004	-10.27	1.618	0.616	NA
PEAK3_WT-Q9UBN7	PEAK3_WT	Q9UBN7	HDAC6_HUMAN	0|1|0	1	0.33	3	0|0|0	0	0	0	0	0	-1.68	3.33	0.81	NA	PEAK3_WT	Q9UBN7	HDAC6_HUMAN	0.641|0.588|0.705	1.934	0.645	3	0.449|0.431|0.330	0.001	0.003	0.001	0.003	0.001	-10.413	1.612	0.657	NA
PEAK3_WT-P51858	PEAK3_WT	P51858	HDGF_HUMAN	0|0|0	0	0	3	0|1|0	0	0	0	0	0	-2.48	0	0.81	NA	PEAK3_WT	P51858	HDGF_HUMAN	0.637|0.273|0.327	1.238	0.413	3	0.249|0.246|0.206	0.333	0.998	0.333	0.998	0.333	-13.697	1.768	0.281	NA
PEAK3_Mut-P51858	PEAK3_Mut	P51858	HDGF_HUMAN	0|0|0|0	0	0	4	0|1|0	0	0	0	0	0	-2.48	0	0.81	NA	PEAK3_Mut	P51858	HDGF_HUMAN	0.384|0.314|0.325|0.409	1.432	0.358	4	0.249|0.246|0.206	0.001	0.004	0.001	0.004	0.001	-11.93	1.534	0.655	NA
PEAK3_Mut-Q7Z4V5-2	PEAK3_Mut	Q7Z4V5-2	HDGR2_HUMAN	2|0|3|1	6	1.5	4	1|1|1	0.13	0.37	0.13	0.37	0.13	-4.71	1.5	0.53	NA	PEAK3_Mut	Q7Z4V5-2	HDGR2_HUMAN	0.929|0.841|0.664|.	2.79	0.697	4	0.464|0.519|0.476	0.019	0.072	0.019	0.072	0.019	-14.409	1.436	0.564	NA
PEAK3_WT-Q7Z4V5-2	PEAK3_WT	Q7Z4V5-2	HDGR2_HUMAN	2|1|2	5	1.67	3	1|1|1	0.09	0.14	0.09	0.14	0.09	-3.31	1.67	0.55	NA	PEAK3_WT	Q7Z4V5-2	HDGR2_HUMAN	0.600|0.564|0.772	1.935	0.645	3	0.464|0.519|0.476	0	0	0	0	0	-13.78	1.328	0.73	NA
PEAK3_Mut-Q9ULT8	PEAK3_Mut	Q9ULT8	HECD1_HUMAN	1|1|2|3	7	1.75	4	1|1|1	0.13	0.37	0.13	0.37	0.13	-3.31	1.75	0.53	NA	PEAK3_Mut	Q9ULT8	HECD1_HUMAN	0.478|0.383|0.404|0.406	1.671	0.418	4	.|0.226|0.187	0.284	0.992	0.284	0.992	0.284	-5.109	2.032	0.319	NA
PEAK3_WT-Q9ULT8	PEAK3_WT	Q9ULT8	HECD1_HUMAN	0|1|0	1	0.33	3	1|1|1	0	0	0	0	0	-4.71	0.33	0.81	NA	NA	NA	NA	NA	NA	NA	NA	NA	NA	NA	NA	NA	NA	NA	NA	NA	NA
PEAK3_WT-P49773	PEAK3_WT	P49773	HINT1_HUMAN	3|0|0	3	1	3	0|0|0	0.33	0.99	0.33	0.99	0.33	-1.68	10	0.3	NA	PEAK3_WT	P49773	HINT1_HUMAN	1.561|0.410|.	2.327	0.776	3	.|.|.	0.333	1	0.333	1	0.333	-14.409	2.18	0.25	NA
PEAK3_Mut-P17096	PEAK3_Mut	P17096	HMGA1_HUMAN	1|3|2|2	8	2	4	1|2|2	0.02	0.06	0.02	0.06	0.02	-5.71	1.2	0.65	NA	PEAK3_Mut	P17096	HMGA1_HUMAN	1.304|1.556|1.054|1.513	5.426	1.357	4	0.866|0.839|0.712	0.039	0.112	0.039	0.112	0.039	-12.316	1.69	0.533	NA
PEAK3_WT-P17096	PEAK3_WT	P17096	HMGA1_HUMAN	2|2|1	5	1.67	3	1|2|2	0.01	0.01	0.01	0.01	0.01	-5.71	1	0.69	NA	PEAK3_WT	P17096	HMGA1_HUMAN	1.278|0.973|1.253	3.504	1.168	3	0.866|0.839|0.712	0	0	0	0	0	-13.361	1.455	0.715	NA
PEAK3_Mut-P09429	PEAK3_Mut	P09429	HMGB1_HUMAN	7|8|5|3	23	5.75	4	5|6|7	0	0	0	0	0	-18.56	0.96	0.77	NA	PEAK3_Mut	P09429	HMGB1_HUMAN	3.423|3.155|2.375|1.764	10.717	2.679	4	2.222|2.091|1.946	0	0.001	0	0.001	0	-14.409	1.286	0.709	NA
PEAK3_WT-P09429	PEAK3_WT	P09429	HMGB1_HUMAN	4|4|4	12	4	3	5|6|7	0	0	0	0	0	-16.73	0.67	0.81	NA	PEAK3_WT	P09429	HMGB1_HUMAN	2.295|1.932|2.234	6.461	2.154	3	2.222|2.091|1.946	0	0	0	0	0	-14.409	1.034	0.848	NA
PEAK3_Mut-P26583	PEAK3_Mut	P26583	HMGB2_HUMAN	3|3|2|0	8	2	4	2|3|2	0	0.01	0	0.01	0	-10.4	0.86	0.72	NA	PEAK3_Mut	P26583	HMGB2_HUMAN	1.475|1.669|1.224|0.574	4.942	1.236	4	1.261|1.292|0.924	0	0	0	0	0	-14.409	1.078	0.804	NA
PEAK3_WT-P26583	PEAK3_WT	P26583	HMGB2_HUMAN	2|1|2	5	1.67	3	2|3|2	0	0	0	0	0	-8.15	0.71	0.81	NA	PEAK3_WT	P26583	HMGB2_HUMAN	1.538|0.827|0.906	3.27	1.09	3	1.261|1.292|0.924	0	0	0	0	0	-14.409	0.951	0.827	NA
PEAK3_Mut-P05114	PEAK3_Mut	P05114	HMGN1_HUMAN	3|3|5|5	16	4	4	3|4|3	0	0	0	0	0	-8.64	1.2	0.73	NA	PEAK3_Mut	P05114	HMGN1_HUMAN	1.042|0.844|1.277|0.937	4.099	1.025	4	0.947|1.153|0.743	0	0	0	0	0	-14.409	1.099	0.836	NA
PEAK3_WT-P05114	PEAK3_WT	P05114	HMGN1_HUMAN	3|2|3	8	2.67	3	3|4|3	0	0	0	0	0	-10.17	0.8	0.81	NA	PEAK3_WT	P05114	HMGN1_HUMAN	.|0.274|0.841	1.471	0.49	3	0.947|1.153|0.743	0	0	0	0	0	-14.409	0.526	0.862	NA
PEAK3_Mut-P05204	PEAK3_Mut	P05204	HMGN2_HUMAN	1|1|1|0	3	0.75	4	1|1|1	0	0	0	0	0	-4.71	0.75	0.81	NA	PEAK3_Mut	P05204	HMGN2_HUMAN	1.050|1.257|1.320|0.992	4.619	1.155	4	.|.|0.734	0.002	0.006	0.002	0.006	0.002	-11.97	1.573	0.639	NA
PEAK3_WT-P05204	PEAK3_WT	P05204	HMGN2_HUMAN	1|1|1	3	1	3	1|1|1	0	0	0	0	0	-3.31	1	0.81	NA	PEAK3_WT	P05204	HMGN2_HUMAN	0.812|.|.	1.524	0.508	3	.|.|0.734	0	0	0	0	0	-14.409	0.692	0.866	NA
PEAK3_WT-O00479	PEAK3_WT	O00479	HMGN4_HUMAN	0|0|0	0	0	3	0|0|0	0	0	0	0	0	-1.68	0	0.81	NA	PEAK3_WT	O00479	HMGN4_HUMAN	.|0.654|0.740	1.75	0.583	3	0.562|.|.	0	0	0	0	0	-14.409	1.038	0.828	NA
PEAK3_Mut-O00479	PEAK3_Mut	O00479	HMGN4_HUMAN	1|1|1|1	4	1	4	0|0|0	0	0	0	0	0	0.83	10	0.81	NA	PEAK3_Mut	O00479	HMGN4_HUMAN	0.610|0.681|0.546|0.713	2.549	0.637	4	0.562|.|.	0	0	0	0	0	-14.409	1.134	0.833	NA
PEAK3_Mut-O14979-3	PEAK3_Mut	O14979-3	HNRDL_HUMAN	1|1|1|1	4	1	4	2|2|1	0	0	0	0	0	-5.71	0.6	0.81	NA	PEAK3_Mut	O14979-3	HNRDL_HUMAN	0.710|0.564|0.440|0.576	2.29	0.573	4	0.776|0.769|0.568	0	0	0	0	0	-14.409	0.821	0.853	NA
PEAK3_WT-O14979-3	PEAK3_WT	O14979-3	HNRDL_HUMAN	0|1|1	2	0.67	3	2|2|1	0	0	0	0	0	-7.62	0.4	0.81	NA	PEAK3_WT	O14979-3	HNRDL_HUMAN	.|0.543|0.457	1.356	0.452	3	0.776|0.769|0.568	0	0	0	0	0	-14.409	0.648	0.861	NA
PEAK3_Mut-P31943	PEAK3_Mut	P31943	HNRH1_HUMAN	13|12|9|12	46	11.5	4	4|7|7	0.01	0.02	0.01	0.02	0.01	-9.4	1.92	0.7	NA	PEAK3_Mut	P31943	HNRH1_HUMAN	5.900|5.619|5.039|6.530	23.087	5.772	4	2.652|2.516|2.209	0.739	0.997	0.739	0.997	0.739	-1.909	2.354	0.051	NA
PEAK3_WT-P31943	PEAK3_WT	P31943	HNRH1_HUMAN	11|6|8	25	8.33	3	4|7|7	0	0	0	0	0	-13.68	1.39	0.75	NA	PEAK3_WT	P31943	HNRH1_HUMAN	4.561|3.830|4.092	12.483	4.161	3	2.652|2.516|2.209	0.01	0.028	0.01	0.028	0.01	-8.8	1.697	0.585	NA
PEAK3_Mut-P55795	PEAK3_Mut	P55795	HNRH2_HUMAN	2|2|2|2	8	2	4	0|0|0	0.95	0.95	0.95	0.95	0.95	2.86	20	0.01	NA	PEAK3_Mut	P55795	HNRH2_HUMAN	1.066|0.779|0.894|0.801	3.539	0.885	4	.|.|.	0.839	1	0.839	1	0.839	0.359	2.487	0.008	NA
PEAK3_WT-P55795	PEAK3_WT	P55795	HNRH2_HUMAN	1|1|0	2	0.67	3	0|0|0	0	0	0	0	0	-1.68	6.67	0.81	NA	PEAK3_WT	P55795	HNRH2_HUMAN	0.476|0.497|.	1.328	0.443	3	.|.|.	0	0	0	0	0	-14.409	1.245	0.79	NA
PEAK3_Mut-Q9BUJ2-4	PEAK3_Mut	Q9BUJ2-4	HNRL1_HUMAN	2|5|3|4	14	3.5	4	3|2|3	0.01	0.03	0.01	0.03	0.01	-7.76	1.31	0.69	NA	PEAK3_Mut	Q9BUJ2-4	HNRL1_HUMAN	1.514|1.590|1.129|1.436	5.669	1.417	4	0.915|0.768|1.014	0.002	0.006	0.002	0.006	0.002	-12.858	1.587	0.634	NA
PEAK3_WT-Q9BUJ2-4	PEAK3_WT	Q9BUJ2-4	HNRL1_HUMAN	3|2|3	8	2.67	3	3|2|3	0	0	0	0	0	-7.76	1	0.73	NA	PEAK3_WT	Q9BUJ2-4	HNRL1_HUMAN	1.295|0.997|1.355	3.647	1.216	3	0.915|0.768|1.014	0	0	0	0	0	-14.068	1.361	0.749	NA
PEAK3_WT-P07910-4	PEAK3_WT	P07910-4	HNRPC_HUMAN	2|0|0	2	0.67	3	0|0|0	0.32	0.95	0.32	0.95	0.32	-1.68	6.67	0.33	NA	PEAK3_WT	P07910-4	HNRPC_HUMAN	1.008|.|.	1.719	0.573	3	.|.|.	0.333	0.999	0.333	0.999	0.333	-14.409	1.611	0.276	NA
PEAK3_Mut-P07910-4	PEAK3_Mut	P07910-4	HNRPC_HUMAN	0|0|0|0	0	0	4	0|0|0	0	0	0	0	0	-1.68	0	0.81	NA	PEAK3_Mut	P07910-4	HNRPC_HUMAN	0.267|.|.|0.487	1.465	0.366	4	.|.|.	0	0	0	0	0	-14.409	1.03	0.815	NA
PEAK3_Mut-Q14103-3	PEAK3_Mut	Q14103-3	HNRPD_HUMAN	3|3|4|1	11	2.75	4	2|2|4	0	0.01	0	0.01	0	-9.47	1.03	0.72	NA	PEAK3_Mut	Q14103-3	HNRPD_HUMAN	1.277|1.287|1.774|1.114	5.453	1.363	4	0.636|1.039|0.924	0.095	0.379	0.095	0.379	0.095	-13.561	1.607	0.472	NA
PEAK3_WT-Q14103-3	PEAK3_WT	Q14103-3	HNRPD_HUMAN	2|1|2	5	1.67	3	2|2|4	0	0	0	0	0	-9.47	0.63	0.81	NA	PEAK3_WT	Q14103-3	HNRPD_HUMAN	1.384|0.777|1.286	3.448	1.149	3	0.636|1.039|0.924	0	0	0	0	0	-14.409	1.355	0.727	NA
PEAK3_Mut-P52597	PEAK3_Mut	P52597	HNRPF_HUMAN	13|11|10|16	50	12.5	4	6|8|7	0.01	0.03	0.01	0.03	0.01	-11.47	1.79	0.7	NA	PEAK3_Mut	P52597	HNRPF_HUMAN	7.270|6.707|6.396|9.400	29.774	7.443	4	2.375|2.259|1.801	1	1	1	1	1	8.273	3.495	0	NA
PEAK3_WT-P52597	PEAK3_WT	P52597	HNRPF_HUMAN	6|10|9	25	8.33	3	6|8|7	0	0	0	0	0	-17.19	1.19	0.78	NA	PEAK3_WT	P52597	HNRPF_HUMAN	4.159|3.934|3.997	12.09	4.03	3	2.375|2.259|1.801	0.063	0.129	0.063	0.129	0.063	-3.797	1.892	0.498	NA
PEAK3_Mut-P61978-2	PEAK3_Mut	P61978-2	HNRPK_HUMAN	22|28|21|21	92	23	4	20|21|18	0	0	0	0	0	-40.09	1.17	0.8	NA	PEAK3_Mut	P61978-2	HNRPK_HUMAN	9.380|9.056|8.456|9.366	36.259	9.065	4	8.460|7.447|6.219	0	0	0	0	0	-13.819	1.239	0.815	NA
PEAK3_WT-P61978-2	PEAK3_WT	P61978-2	HNRPK_HUMAN	22|20|19	61	20.33	3	20|21|18	0	0	0	0	0	-42.99	1.03	0.81	NA	PEAK3_WT	P61978-2	HNRPK_HUMAN	8.067|7.498|7.592	23.157	7.719	3	8.460|7.447|6.219	0	0	0	0	0	-14.392	1.055	0.848	NA
PEAK3_Mut-P14866	PEAK3_Mut	P14866	HNRPL_HUMAN	7|8|6|8	29	7.25	4	2|5|3	0.09	0.15	0.09	0.15	0.09	-4.37	2.17	0.56	NA	PEAK3_Mut	P14866	HNRPL_HUMAN	3.112|2.971|2.908|3.235	12.227	3.057	4	1.686|1.871|1.314	0.053	0.189	0.053	0.189	0.053	-6.393	1.903	0.506	NA
PEAK3_WT-P14866	PEAK3_WT	P14866	HNRPL_HUMAN	3|3|5	11	3.67	3	2|5|3	0	0	0	0	0	-8.64	1.1	0.74	NA	PEAK3_WT	P14866	HNRPL_HUMAN	2.516|2.420|2.353	7.29	2.43	3	1.686|1.871|1.314	0	0	0	0	0	-11.091	1.513	0.751	NA
PEAK3_Mut-P52272-2	PEAK3_Mut	P52272-2	HNRPM_HUMAN	5|7|6|8	26	6.5	4	7|3|5	0	0	0	0	0	-11.6	1.3	0.75	NA	PEAK3_Mut	P52272-2	HNRPM_HUMAN	2.280|2.269|1.655|2.426	8.629	2.157	4	1.723|1.188|1.137	0.001	0.004	0.001	0.004	0.001	-13.7	1.628	0.653	NA
PEAK3_WT-P52272-2	PEAK3_WT	P52272-2	HNRPM_HUMAN	7|5|7	19	6.33	3	7|3|5	0	0	0	0	0	-11.6	1.27	0.76	NA	PEAK3_WT	P52272-2	HNRPM_HUMAN	2.134|1.551|2.096	5.781	1.927	3	1.723|1.188|1.137	0	0	0	0	0	-14.054	1.454	0.769	NA
PEAK3_WT-O60506-3	PEAK3_WT	O60506-3	HNRPQ_HUMAN	6|5|6	17	5.67	3	9|6|6	0	0	0	0	0	-18.78	0.81	0.81	NA	PEAK3_WT	O60506-3	HNRPQ_HUMAN	2.628|1.640|1.828	6.097	2.032	3	2.029|1.433|1.491	0	0	0	0	0	-14.408	1.247	0.76	NA
PEAK3_Mut-O60506-3	PEAK3_Mut	O60506-3	HNRPQ_HUMAN	8|10|5|7	30	7.5	4	9|6|6	0	0	0	0	0	-18.78	1.07	0.78	NA	PEAK3_Mut	O60506-3	HNRPQ_HUMAN	2.155|2.463|2.017|2.358	8.994	2.248	4	2.029|1.433|1.491	0	0	0	0	0	-13.47	1.379	0.783	NA
PEAK3_WT-O43390	PEAK3_WT	O43390	HNRPR_HUMAN	4|2|1	7	2.33	3	1|2|0	0.27	0.66	0.27	0.66	0.27	-3.31	2.33	0.4	NA	PEAK3_WT	O43390	HNRPR_HUMAN	0.943|0.315|0.671	1.929	0.643	3	0.524|0.508|0.298	0.169	0.506	0.169	0.506	0.169	-14.409	1.496	0.423	NA
PEAK3_Mut-O43390	PEAK3_Mut	O43390	HNRPR_HUMAN	2|3|1|1	7	1.75	4	1|2|0	0.13	0.37	0.13	0.37	0.13	-3.31	1.75	0.53	NA	PEAK3_Mut	O43390	HNRPR_HUMAN	0.823|0.899|0.717|0.756	3.196	0.799	4	0.524|0.508|0.298	0.086	0.275	0.086	0.275	0.086	-5.673	1.859	0.477	NA
PEAK3_Mut-Q00839	PEAK3_Mut	Q00839	HNRPU_HUMAN	35|30|29|31	125	31.25	4	32|28|36	0	0	0	0	0	-72.03	0.98	0.81	NA	PEAK3_Mut	Q00839	HNRPU_HUMAN	11.955|11.544|10.308|12.160	45.967	11.492	4	9.879|8.909|7.845	0	0	0	0	0	-13.742	1.3	0.794	NA
PEAK3_WT-Q00839	PEAK3_WT	Q00839	HNRPU_HUMAN	30|27|32	89	29.67	3	32|28|36	0	0	0	0	0	-75.15	0.93	0.81	NA	PEAK3_WT	Q00839	HNRPU_HUMAN	10.026|9.116|11.104	30.246	10.082	3	9.879|8.909|7.845	0	0	0	0	0	-14.382	1.141	0.831	NA
PEAK3_Mut-P00492	PEAK3_Mut	P00492	HPRT_HUMAN	1|1|0|1	3	0.75	4	0|0|0	0	0	0	0	0	-1.68	7.5	0.81	NA	PEAK3_Mut	P00492	HPRT_HUMAN	0.371|0.291|.|0.438	1.455	0.364	4	0.328|0.309|0.170	0.003	0.011	0.003	0.011	0.003	-10.996	1.409	0.623	NA
PEAK3_WT-P00492	PEAK3_WT	P00492	HPRT_HUMAN	0|1|0	1	0.33	3	0|0|0	0	0	0	0	0	-1.68	3.33	0.81	NA	PEAK3_WT	P00492	HPRT_HUMAN	0.361|0.274|.	0.991	0.33	3	0.328|0.309|0.170	0	0.001	0	0.001	0	-11.937	1.279	0.707	NA
PEAK3_Mut-Q92598-2	PEAK3_Mut	Q92598-2	HS105_HUMAN	5|3|6|3	17	4.25	4	2|1|1	0.48	0.88	0.48	0.88	0.48	-1.64	3.19	0.2	NA	PEAK3_Mut	Q92598-2	HS105_HUMAN	1.646|1.729|1.766|1.679	6.82	1.705	4	0.799|0.978|0.611	0.746	0.933	0.746	0.933	0.746	0.024	2.182	0.039	NA
PEAK3_WT-Q92598-2	PEAK3_WT	Q92598-2	HS105_HUMAN	1|3|3	7	2.33	3	2|1|1	0.11	0.16	0.11	0.16	0.11	-4.51	1.75	0.54	NA	PEAK3_WT	Q92598-2	HS105_HUMAN	1.367|1.371|1.422	4.16	1.387	3	0.799|0.978|0.611	0.002	0.004	0.002	0.004	0.002	-6.887	1.774	0.632	NA
PEAK3_Mut-P07900	PEAK3_Mut	P07900	HS90A_HUMAN	9|8|11|14	42	10.5	4	7|6|4	0.04	0.16	0.04	0.16	0.04	-9.64	1.85	0.62	NA	PEAK3_Mut	P07900	HS90A_HUMAN	4.771|3.944|3.719|4.686	17.118	4.28	4	1.908|1.463|1.628	0.93	0.999	0.93	0.999	0.93	1.189	2.584	0.004	NA
PEAK3_WT-P07900	PEAK3_WT	P07900	HS90A_HUMAN	7|11|11	29	9.67	3	7|6|4	0	0	0	0	0	-11.06	1.71	0.72	NA	PEAK3_WT	P07900	HS90A_HUMAN	4.040|3.695|4.229	11.964	3.988	3	1.908|1.463|1.628	0.898	0.993	0.898	0.993	0.898	0.98	2.408	0.007	NA
PEAK3_WT-P08238	PEAK3_WT	P08238	HS90B_HUMAN	7|6|6	19	6.33	3	3|3|4	0.02	0.05	0.02	0.05	0.02	-4.37	1.9	0.65	NA	PEAK3_WT	P08238	HS90B_HUMAN	3.363|2.697|2.970	9.03	3.01	3	1.559|1.102|1.225	0.887	0.998	0.887	0.998	0.887	0.813	2.349	0.007	NA
PEAK3_Mut-P08238	PEAK3_Mut	P08238	HS90B_HUMAN	7|6|6|7	26	6.5	4	3|3|4	0.03	0.05	0.03	0.05	0.03	-4.37	1.95	0.64	NA	PEAK3_Mut	P08238	HS90B_HUMAN	3.526|2.556|2.474|3.613	12.169	3.042	4	1.559|1.102|1.225	0.531	1	0.531	1	0.531	-4.154	2.374	0.129	NA
PEAK3_WT-P34932	PEAK3_WT	P34932	HSP74_HUMAN	2|1|0	3	1	3	0|0|1	0.22	0.67	0.22	0.67	0.22	-2.48	3	0.47	NA	PEAK3_WT	P34932	HSP74_HUMAN	0.701|0.299|0.483	1.483	0.494	3	0.213|0.179|0.247	0.618	1	0.618	1	0.618	-11.015	2.339	0.096	NA
PEAK3_Mut-P34932	PEAK3_Mut	P34932	HSP74_HUMAN	0|0|0|1	1	0.25	4	0|0|1	0	0	0	0	0	-2.48	0.75	0.81	NA	PEAK3_Mut	P34932	HSP74_HUMAN	.|.|.|0.542	1.609	0.402	4	0.213|0.179|0.247	0.248	0.993	0.248	0.993	0.248	-6.761	1.904	0.364	NA
PEAK3_Mut-P11142	PEAK3_Mut	P11142	HSP7C_HUMAN	16|18|18|21	73	18.25	4	16|15|12	0	0	0	0	0	-28.55	1.27	0.8	NA	PEAK3_Mut	P11142	HSP7C_HUMAN	7.579|7.516|6.173|8.272	29.54	7.385	4	5.377|5.061|3.912	0.001	0.002	0.001	0.002	0.001	-12.574	1.558	0.68	NA
PEAK3_WT-P11142	PEAK3_WT	P11142	HSP7C_HUMAN	18|22|13	53	17.67	3	16|15|12	0	0	0	0	0	-32.91	1.23	0.8	NA	PEAK3_WT	P11142	HSP7C_HUMAN	6.677|6.659|6.634	19.971	6.657	3	5.377|5.061|3.912	0	0	0	0	0	-11.436	1.405	0.774	NA
PEAK3_Mut-O43719	PEAK3_Mut	O43719	HTSF1_HUMAN	1|1|1|1	4	1	4	1|2|2	0	0	0	0	0	-5.71	0.6	0.81	NA	PEAK3_Mut	O43719	HTSF1_HUMAN	0.959|0.859|0.954|.	3.128	0.782	4	0.928|0.168|0.767	0.085	0.122	0.085	0.122	0.085	-4.42	1.587	0.478	NA
PEAK3_WT-O43719	PEAK3_WT	O43719	HTSF1_HUMAN	0|2|1	3	1	3	1|2|2	0	0.01	0	0.01	0	-7.62	0.6	0.71	NA	PEAK3_WT	O43719	HTSF1_HUMAN	.|0.918|.	1.63	0.543	3	0.928|0.168|0.767	0.037	0.111	0.037	0.111	0.037	-4.42	1.102	0.536	NA
PEAK3_Mut-Q7Z6Z7-2	PEAK3_Mut	Q7Z6Z7-2	HUWE1_HUMAN	10|7|7|13	37	9.25	4	8|10|7	0	0	0	0	0	-20.48	1.11	0.78	NA	PEAK3_Mut	Q7Z6Z7-2	HUWE1_HUMAN	2.050|1.770|1.772|2.238	7.829	1.957	4	1.483|1.845|1.295	0	0	0	0	0	-13.886	1.284	0.791	NA
PEAK3_WT-Q7Z6Z7-2	PEAK3_WT	Q7Z6Z7-2	HUWE1_HUMAN	5|10|4	19	6.33	3	8|10|7	0	0	0	0	0	-25.79	0.76	0.79	NA	PEAK3_WT	Q7Z6Z7-2	HUWE1_HUMAN	1.623|1.508|1.344	4.474	1.491	3	1.483|1.845|1.295	0	0	0	0	0	-14.409	0.978	0.851	NA
PEAK3_Mut-P20719	PEAK3_Mut	P20719	HXA5_HUMAN	1|1|1|1	4	1	4	0|1|0	0	0	0	0	0	-1.08	3	0.81	NA	PEAK3_Mut	P20719	HXA5_HUMAN	0.311|0.363|0.371|0.392	1.436	0.359	4	.|0.218|0.204	0.001	0.005	0.001	0.005	0.001	-11.931	1.703	0.647	NA
PEAK3_WT-P20719	PEAK3_WT	P20719	HXA5_HUMAN	1|1|1	3	1	3	0|1|0	0	0	0	0	0	-1.08	3	0.81	NA	PEAK3_WT	P20719	HXA5_HUMAN	.|0.334|0.296	0.986	0.329	3	.|0.218|0.204	0	0	0	0	0	-12.523	1.559	0.786	NA
PEAK3_Mut-P54105	PEAK3_Mut	P54105	ICLN_HUMAN	0|1|1|1	3	0.75	4	1|0|1	0	0	0	0	0	-3.72	1.12	0.81	NA	NA	NA	NA	NA	NA	NA	NA	NA	NA	NA	NA	NA	NA	NA	NA	NA	NA
PEAK3_WT-P54105	PEAK3_WT	P54105	ICLN_HUMAN	0|1|1	2	0.67	3	1|0|1	0	0	0	0	0	-3.72	1	0.81	NA	NA	NA	NA	NA	NA	NA	NA	NA	NA	NA	NA	NA	NA	NA	NA	NA	NA
PEAK3_Mut-P47813	PEAK3_Mut	P47813	IF1AX_HUMAN	1|1|1|1	4	1	4	1|1|1	0	0	0	0	0	-3.31	1	0.81	NA	PEAK3_Mut	P47813	IF1AX_HUMAN	1.396|1.439|1.095|1.282	5.211	1.303	4	1.245|0.974|1.106	0	0	0	0	0	-14.409	1.181	0.82	NA
PEAK3_WT-P47813	PEAK3_WT	P47813	IF1AX_HUMAN	1|1|1	3	1	3	1|1|1	0	0	0	0	0	-3.31	1	0.81	NA	PEAK3_WT	P47813	IF1AX_HUMAN	1.227|0.983|1.280	3.489	1.163	3	1.245|0.974|1.106	0	0	0	0	0	-14.409	1.055	0.843	NA
PEAK3_WT-P05198	PEAK3_WT	P05198	IF2A_HUMAN	0|0|0	0	0	3	0|1|0	0	0	0	0	0	-2.48	0	0.81	NA	PEAK3_WT	P05198	IF2A_HUMAN	0.272|.|.	0.983	0.328	3	.|.|.	0	0	0	0	0	-14.409	0.921	0.867	NA
PEAK3_Mut-O60841	PEAK3_Mut	O60841	IF2P_HUMAN	7|12|8|4	31	7.75	4	7|10|8	0	0	0	0	0	-25.79	0.93	0.78	NA	PEAK3_Mut	O60841	IF2P_HUMAN	2.216|2.418|1.945|1.974	8.553	2.138	4	1.979|2.135|1.708	0	0	0	0	0	-14.408	1.107	0.836	NA
PEAK3_WT-O60841	PEAK3_WT	O60841	IF2P_HUMAN	9|7|6	22	7.33	3	7|10|8	0	0	0	0	0	-22.09	0.88	0.79	NA	PEAK3_WT	O60841	IF2P_HUMAN	2.014|1.906|1.582	5.503	1.834	3	1.979|2.135|1.708	0	0	0	0	0	-14.409	0.949	0.852	NA
PEAK3_WT-P60842	PEAK3_WT	P60842	IF4A1_HUMAN	3|0|1	4	1.33	3	0|0|0	0.33	0.99	0.33	0.99	0.33	-1.68	13.33	0.3	NA	PEAK3_WT	P60842	IF4A1_HUMAN	0.949|0.539|0.541	2.029	0.676	3	.|.|.	0.333	0.997	0.333	0.997	0.333	-9.528	1.901	0.284	NA
PEAK3_Mut-P60842	PEAK3_Mut	P60842	IF4A1_HUMAN	0|0|0|0	0	0	4	0|0|0	0	0	0	0	0	-1.68	0	0.81	NA	PEAK3_Mut	P60842	IF4A1_HUMAN	0.528|0.528|.|0.616	2.027	0.507	4	.|.|.	0.001	0.003	0.001	0.003	0.001	-14.409	1.424	0.672	NA
PEAK3_Mut-P23588	PEAK3_Mut	P23588	IF4B_HUMAN	15|16|17|17	65	16.25	4	17|14|14	0	0	0	0	0	-32.34	1.08	0.8	NA	PEAK3_Mut	P23588	IF4B_HUMAN	6.281|6.602|5.913|7.317	26.112	6.528	4	5.245|5.541|4.596	0	0	0	0	0	-13.812	1.277	0.788	NA
PEAK3_WT-P23588	PEAK3_WT	P23588	IF4B_HUMAN	18|13|15	46	15.33	3	17|14|14	0	0	0	0	0	-35.3	1.02	0.8	NA	PEAK3_WT	P23588	IF4B_HUMAN	5.951|6.499|6.672	19.122	6.374	3	5.245|5.541|4.596	0	0	0	0	0	-13.758	1.247	0.813	NA
PEAK3_Mut-P06730	PEAK3_Mut	P06730	IF4E_HUMAN	1|0|0|0	1	0.25	4	0|0|0	0	0	0	0	0	-1.68	2.5	0.81	NA	PEAK3_Mut	P06730	IF4E_HUMAN	0.813|0.553|0.397|0.771	2.535	0.634	4	0.353|.|0.319	0.496	0.996	0.496	0.996	0.496	-13.851	1.886	0.16	NA
PEAK3_WT-P06730	PEAK3_WT	P06730	IF4E_HUMAN	0|0|0	0	0	3	0|0|0	0	0	0	0	0	-1.68	0	0.81	NA	PEAK3_WT	P06730	IF4E_HUMAN	0.577|0.437|0.547	1.561	0.52	3	0.353|.|0.319	0	0	0	0	0	-13.053	1.549	0.73	NA
PEAK3_Mut-O60573	PEAK3_Mut	O60573	IF4E2_HUMAN	1|0|2|0	3	0.75	4	1|1|0	0.08	0.33	0.08	0.33	0.08	-3.72	1.12	0.56	NA	PEAK3_Mut	O60573	IF4E2_HUMAN	0.343|0.529|0.451|0.360	1.684	0.421	4	0.245|.|.	0.219	0.871	0.219	0.871	0.219	-12.409	1.721	0.391	NA
PEAK3_WT-O60573	PEAK3_WT	O60573	IF4E2_HUMAN	0|1|1	2	0.67	3	1|1|0	0	0	0	0	0	-3.72	1	0.81	NA	PEAK3_WT	O60573	IF4E2_HUMAN	0.275|0.482|0.295	1.052	0.351	3	0.245|.|.	0.022	0.067	0.022	0.067	0.022	-14.173	1.434	0.559	NA
PEAK3_Mut-Q04637-6	PEAK3_Mut	Q04637-6	IF4G1_HUMAN	7|4|4|5	20	5	4	3|3|2	0.09	0.3	0.09	0.3	0.09	-4.84	1.88	0.56	NA	PEAK3_Mut	Q04637-6	IF4G1_HUMAN	1.398|1.202|1.134|1.066	4.8	1.2	4	0.719|0.601|0.498	0.284	0.984	0.284	0.984	0.284	-7.037	2.002	0.318	NA
PEAK3_WT-Q04637-6	PEAK3_WT	Q04637-6	IF4G1_HUMAN	4|3|1	8	2.67	3	3|3|2	0	0.01	0	0.01	0	-9.47	1	0.72	NA	PEAK3_WT	Q04637-6	IF4G1_HUMAN	1.167|1.076|1.266	3.509	1.17	3	0.719|0.601|0.498	0.28	0.81	0.28	0.81	0.28	-6.789	1.951	0.332	NA
PEAK3_Mut-Q15056-2	PEAK3_Mut	Q15056-2	IF4H_HUMAN	3|3|2|2	10	2.5	4	2|2|2	0.01	0.02	0.01	0.02	0.01	-5.38	1.25	0.69	NA	PEAK3_Mut	Q15056-2	IF4H_HUMAN	0.895|0.845|0.486|0.998	3.225	0.806	4	0.625|0.746|0.516	0	0	0	0	0	-14.409	1.296	0.758	NA
PEAK3_WT-Q15056-2	PEAK3_WT	Q15056-2	IF4H_HUMAN	1|2|2	5	1.67	3	2|2|2	0	0	0	0	0	-6.81	0.83	0.81	NA	PEAK3_WT	Q15056-2	IF4H_HUMAN	0.553|0.567|0.540	1.661	0.554	3	0.625|0.746|0.516	0	0	0	0	0	-14.409	0.89	0.857	NA
PEAK3_Mut-P63241	PEAK3_Mut	P63241	IF5A1_HUMAN	2|3|3|2	10	2.5	4	2|2|2	0.01	0.02	0.01	0.02	0.01	-5.38	1.25	0.69	NA	PEAK3_Mut	P63241	IF5A1_HUMAN	2.454|2.413|2.118|2.471	9.456	2.364	4	1.649|1.625|0.932	0.015	0.023	0.015	0.023	0.015	-6.767	1.742	0.571	NA
PEAK3_WT-P63241	PEAK3_WT	P63241	IF5A1_HUMAN	2|2|2	6	2	3	2|2|2	0	0	0	0	0	-5.38	1	0.81	NA	PEAK3_WT	P63241	IF5A1_HUMAN	1.794|1.634|1.793	5.221	1.74	3	1.649|1.625|0.932	0	0	0	0	0	-11.858	1.283	0.75	NA
PEAK3_Mut-P01859	PEAK3_Mut	P01859	IGHG2_HUMAN	2|2|2|2	8	2	4	1|2|2	0.01	0.01	0.01	0.01	0.01	-4.2	1.2	0.67	NA	PEAK3_Mut	P01859	IGHG2_HUMAN	13.265|13.138|10.250|13.984	50.636	12.659	4	10.979|9.392|8.997	0	0	0	0	0	-14.339	1.298	0.78	NA
PEAK3_WT-P01859	PEAK3_WT	P01859	IGHG2_HUMAN	2|1|2	5	1.67	3	1|2|2	0.01	0.01	0.01	0.01	0.01	-5.71	1	0.69	NA	PEAK3_WT	P01859	IGHG2_HUMAN	12.295|10.320|12.385	34.999	11.666	3	10.979|9.392|8.997	0	0	0	0	0	-14.319	1.196	0.821	NA
PEAK3_WT-P01860	PEAK3_WT	P01860	IGHG3_HUMAN	1|1|0	2	0.67	3	1|1|1	0	0	0	0	0	-4.71	0.67	0.81	NA	PEAK3_WT	P01860	IGHG3_HUMAN	.|0.690|.	1.401	0.467	3	0.810|0.785|0.730	0	0	0	0	0	-14.409	0.603	0.867	NA
PEAK3_Mut-P01860	PEAK3_Mut	P01860	IGHG3_HUMAN	0|0|1|0	1	0.25	4	1|1|1	0	0	0	0	0	-4.71	0.25	0.81	NA	PEAK3_Mut	P01860	IGHG3_HUMAN	.|.|0.773|.	1.841	0.46	4	0.810|0.785|0.730	0	0	0	0	0	-14.409	0.594	0.871	NA
PEAK3_Mut-Q70UQ0-4	PEAK3_Mut	Q70UQ0-4	IKIP_HUMAN	1|2|2|3	8	2	4	0|2|1	0.16	0.37	0.16	0.37	0.16	-3.31	2	0.52	NA	PEAK3_Mut	Q70UQ0-4	IKIP_HUMAN	1.357|1.457|1.207|1.604	5.625	1.406	4	0.780|0.909|0.514	0.234	0.702	0.234	0.702	0.234	-5.94	1.969	0.382	NA
PEAK3_WT-Q70UQ0-4	PEAK3_WT	Q70UQ0-4	IKIP_HUMAN	3|1|3	7	2.33	3	0|2|1	0.25	0.37	0.25	0.37	0.25	-3.31	2.33	0.42	NA	PEAK3_WT	Q70UQ0-4	IKIP_HUMAN	0.875|0.857|1.246	2.978	0.993	3	0.780|0.909|0.514	0.002	0.006	0.002	0.006	0.002	-14.124	1.389	0.638	NA
PEAK3_Mut-Q70UQ0	PEAK3_Mut	Q70UQ0	IKIP_HUMAN	1|0|1|0	2	0.5	4	0|0|0	0	0	0	0	0	-1.68	5	0.81	NA	PEAK3_Mut	Q70UQ0	IKIP_HUMAN	.|.|0.448|0.521	1.681	0.42	4	.|.|.	0	0	0	0	0	-14.409	1.181	0.781	NA
PEAK3_WT-Q70UQ0	PEAK3_WT	Q70UQ0	IKIP_HUMAN	0|1|1	2	0.67	3	0|0|0	0	0	0	0	0	-1.68	6.67	0.81	NA	PEAK3_WT	Q70UQ0	IKIP_HUMAN	.|.|0.418	1.129	0.376	3	.|.|.	0	0	0	0	0	-14.409	1.058	0.86	NA
PEAK3_Mut-Q12905	PEAK3_Mut	Q12905	ILF2_HUMAN	2|2|1|1	6	1.5	4	1|2|2	0.01	0.01	0.01	0.01	0.01	-5.71	0.9	0.7	NA	PEAK3_Mut	Q12905	ILF2_HUMAN	1.300|1.162|0.761|1.234	4.456	1.114	4	0.897|0.910|0.607	0	0	0	0	0	-14.409	1.408	0.762	NA
PEAK3_WT-Q12905	PEAK3_WT	Q12905	ILF2_HUMAN	2|1|1	4	1.33	3	1|2|2	0	0.01	0	0.01	0	-5.71	0.8	0.71	NA	PEAK3_WT	Q12905	ILF2_HUMAN	1.121|1.031|1.080	3.232	1.077	3	0.897|0.910|0.607	0	0	0	0	0	-13.414	1.362	0.816	NA
PEAK3_Mut-Q12906	PEAK3_Mut	Q12906	ILF3_HUMAN	2|2|3|1	8	2	4	3|2|3	0	0	0	0	0	-9.47	0.75	0.75	NA	PEAK3_Mut	Q12906	ILF3_HUMAN	1.305|1.199|1.176|1.533	5.214	1.303	4	0.889|0.978|0.762	0.001	0.004	0.001	0.004	0.001	-11.876	1.495	0.659	NA
PEAK3_WT-Q12906	PEAK3_WT	Q12906	ILF3_HUMAN	2|2|0	4	1.33	3	3|2|3	0	0	0	0	0	-11.85	0.5	0.81	NA	PEAK3_WT	Q12906	ILF3_HUMAN	1.184|1.037|0.840	3.06	1.02	3	0.889|0.978|0.762	0	0	0	0	0	-14.409	1.17	0.807	NA
PEAK3_Mut-P52292	PEAK3_Mut	P52292	IMA1_HUMAN	4|6|6|6	22	5.5	4	4|6|4	0	0	0	0	0	-11.89	1.18	0.76	NA	PEAK3_Mut	P52292	IMA1_HUMAN	1.349|1.364|1.314|1.453	5.48	1.37	4	1.149|1.128|0.627	0.001	0.002	0.001	0.002	0.001	-8.053	1.468	0.668	NA
PEAK3_WT-P52292	PEAK3_WT	P52292	IMA1_HUMAN	3|6|4	13	4.33	3	4|6|4	0	0	0	0	0	-13.48	0.93	0.76	NA	PEAK3_WT	P52292	IMA1_HUMAN	1.018|1.342|1.303	3.663	1.221	3	1.149|1.128|0.627	0	0	0	0	0	-12.533	1.308	0.7	NA
PEAK3_WT-O00629	PEAK3_WT	O00629	IMA3_HUMAN	0|0|0	0	0	3	0|1|0	0	0	0	0	0	-2.48	0	0.81	NA	PEAK3_WT	O00629	IMA3_HUMAN	0.539|0.417|0.456	1.412	0.471	3	0.415|0.156|0.164	0.208	0.374	0.208	0.374	0.208	-2.29	2.138	0.396	NA
PEAK3_Mut-O00629	PEAK3_Mut	O00629	IMA3_HUMAN	0|0|1|0	1	0.25	4	0|1|0	0	0	0	0	0	-2.48	0.75	0.81	NA	PEAK3_Mut	O00629	IMA3_HUMAN	0.412|.|0.338|0.516	1.621	0.405	4	0.415|0.156|0.164	0.104	0.306	0.104	0.306	0.104	-3.735	1.841	0.468	NA
PEAK3_Mut-O00505	PEAK3_Mut	O00505	IMA4_HUMAN	2|2|1|0	5	1.25	4	1|0|0	0.34	0.67	0.34	0.67	0.34	-2.48	3.75	0.27	NA	PEAK3_Mut	O00505	IMA4_HUMAN	0.612|0.419|0.281|0.268	1.58	0.395	4	0.202|0.174|0.136	0.5	1	0.5	1	0.5	-10.347	2.343	0.154	NA
PEAK3_WT-O00505	PEAK3_WT	O00505	IMA4_HUMAN	2|1|2	5	1.67	3	1|0|0	0.45	0.67	0.45	0.67	0.45	-1.08	5	0.23	NA	PEAK3_WT	O00505	IMA4_HUMAN	0.446|0.301|0.190	0.937	0.312	3	0.202|0.174|0.136	0.333	0.999	0.333	0.999	0.333	-14.142	1.853	0.273	NA
PEAK3_Mut-P52294	PEAK3_Mut	P52294	IMA5_HUMAN	1|1|1|1	4	1	4	1|1|1	0	0	0	0	0	-3.31	1	0.81	NA	PEAK3_Mut	P52294	IMA5_HUMAN	0.462|0.438|0.415|0.429	1.744	0.436	4	0.242|0.233|0.211	0.065	0.129	0.065	0.129	0.065	-4.411	1.907	0.496	NA
PEAK3_WT-P52294	PEAK3_WT	P52294	IMA5_HUMAN	1|1|1	3	1	3	1|1|1	0	0	0	0	0	-3.31	1	0.81	NA	PEAK3_WT	P52294	IMA5_HUMAN	0.384|0.306|0.338	1.028	0.343	3	0.242|0.233|0.211	0	0.001	0	0.001	0	-12.001	1.499	0.692	NA
PEAK3_Mut-Q14974	PEAK3_Mut	Q14974	IMB1_HUMAN	7|7|6|7	27	6.75	4	7|4|5	0	0	0	0	0	-11.32	1.27	0.76	NA	PEAK3_Mut	Q14974	IMB1_HUMAN	1.961|1.819|2.115|2.276	8.171	2.043	4	1.584|0.816|0.992	0.092	0.254	0.092	0.254	0.092	-5.098	1.88	0.473	NA
PEAK3_WT-Q14974	PEAK3_WT	Q14974	IMB1_HUMAN	6|6|4	16	5.33	3	7|4|5	0	0	0	0	0	-14.28	1	0.77	NA	PEAK3_WT	Q14974	IMB1_HUMAN	1.877|1.675|1.704	5.256	1.752	3	1.584|0.816|0.992	0.005	0.011	0.005	0.011	0.005	-6.57	1.613	0.61	NA
PEAK3_Mut-P12268	PEAK3_Mut	P12268	IMDH2_HUMAN	1|4|5|4	14	3.5	4	7|4|7	0	0	0	0	0	-23.19	0.58	0.81	NA	PEAK3_Mut	P12268	IMDH2_HUMAN	1.337|1.722|1.436|1.787	6.282	1.57	4	1.645|1.284|1.421	0	0	0	0	0	-14.409	1.089	0.835	NA
PEAK3_WT-P12268	PEAK3_WT	P12268	IMDH2_HUMAN	5|0|4	9	3	3	7|4|7	0	0	0	0	0	-26.38	0.5	0.81	NA	PEAK3_WT	P12268	IMDH2_HUMAN	1.692|0.422|1.703	3.818	1.273	3	1.645|1.284|1.421	0	0	0	0	0	-14.409	0.882	0.838	NA
PEAK3_Mut-Q9BT40-2	PEAK3_Mut	Q9BT40-2	INP5K_HUMAN	0|0|0|1	1	0.25	4	0|0|0	0	0	0	0	0	-1.68	2.5	0.81	NA	PEAK3_Mut	Q9BT40-2	INP5K_HUMAN	0.791|0.613|0.665|0.894	2.963	0.741	4	.|.|.	0.433	0.989	0.433	0.989	0.433	-6.06	2.082	0.181	NA
PEAK3_WT-Q9BT40-2	PEAK3_WT	Q9BT40-2	INP5K_HUMAN	1|0|0	1	0.33	3	0|0|0	0	0	0	0	0	-1.68	3.33	0.81	NA	PEAK3_WT	Q9BT40-2	INP5K_HUMAN	0.499|0.612|0.484	1.595	0.532	3	.|.|.	0.001	0.002	0.001	0.002	0.001	-11.748	1.495	0.67	NA
PEAK3_Mut-O00410	PEAK3_Mut	O00410	IPO5_HUMAN	4|5|5|8	22	5.5	4	0|2|1	0.84	1	0.84	1	0.84	0.67	5.5	0.02	NA	PEAK3_Mut	O00410	IPO5_HUMAN	1.635|1.765|1.219|1.740	6.36	1.59	4	0.786|0.902|0.682	0.416	0.778	0.416	0.778	0.416	-8.951	2.026	0.185	NA
PEAK3_WT-O00410	PEAK3_WT	O00410	IPO5_HUMAN	6|5|4	15	5	3	0|2|1	0.82	0.95	0.82	0.95	0.82	0.67	5	0.02	NA	PEAK3_WT	O00410	IPO5_HUMAN	1.445|1.319|1.313	4.077	1.359	3	0.786|0.902|0.682	0.007	0.02	0.007	0.02	0.007	-6.934	1.732	0.596	NA
PEAK3_Mut-O95373	PEAK3_Mut	O95373	IPO7_HUMAN	1|1|0|2	4	1	4	0|0|1	0.17	0.67	0.17	0.67	0.17	-2.48	3	0.5	NA	PEAK3_Mut	O95373	IPO7_HUMAN	0.404|.|.|0.781	1.897	0.474	4	0.306|0.399|0.236	0.249	0.995	0.249	0.995	0.249	-14.169	1.547	0.361	NA
PEAK3_WT-O95373	PEAK3_WT	O95373	IPO7_HUMAN	1|1|1	3	1	3	0|0|1	0	0	0	0	0	-1.08	3	0.81	NA	PEAK3_WT	O95373	IPO7_HUMAN	0.236|0.393|0.400	1.029	0.343	3	0.306|0.399|0.236	0	0	0	0	0	-14.409	1.119	0.838	NA
PEAK3_Mut-O15397	PEAK3_Mut	O15397	IPO8_HUMAN	6|7|3|3	19	4.75	4	5|5|4	0	0	0	0	0	-13.48	1.02	0.76	NA	PEAK3_Mut	O15397	IPO8_HUMAN	1.594|1.399|0.814|1.399	5.206	1.302	4	1.379|1.405|0.942	0	0	0	0	0	-14.409	1.065	0.84	NA
PEAK3_WT-O15397	PEAK3_WT	O15397	IPO8_HUMAN	3|5|3	11	3.67	3	5|5|4	0	0	0	0	0	-13.48	0.79	0.77	NA	PEAK3_WT	O15397	IPO8_HUMAN	1.308|1.210|1.311	3.829	1.276	3	1.379|1.405|0.942	0	0	0	0	0	-14.409	1.045	0.85	NA
PEAK3_WT-P46940	PEAK3_WT	P46940	IQGA1_HUMAN	1|0|1	2	0.67	3	1|1|0	0	0	0	0	0	-3.72	1	0.81	NA	PEAK3_WT	P46940	IQGA1_HUMAN	0.374|.|.	1.086	0.362	3	.|0.214|.	0	0	0	0	0	-10.158	1.691	0.72	NA
PEAK3_Mut-P46940	PEAK3_Mut	P46940	IQGA1_HUMAN	1|1|0|1	3	0.75	4	1|1|0	0	0	0	0	0	-3.72	1.12	0.81	NA	PEAK3_Mut	P46940	IQGA1_HUMAN	0.308|0.204|0.237|0.341	1.09	0.272	4	.|0.214|.	0	0	0	0	0	-14.409	1.272	0.789	NA
PEAK3_Mut-P51617-4	PEAK3_Mut	P51617-4	IRAK1_HUMAN	1|0|1|0	2	0.5	4	0|0|0	0	0	0	0	0	-1.68	5	0.81	NA	NA	NA	NA	NA	NA	NA	NA	NA	NA	NA	NA	NA	NA	NA	NA	NA	NA
PEAK3_Mut-Q96ST2-2	PEAK3_Mut	Q96ST2-2	IWS1_HUMAN	0|0|0|1	1	0.25	4	0|0|0	0	0	0	0	0	-1.68	2.5	0.81	NA	PEAK3_Mut	Q96ST2-2	IWS1_HUMAN	0.660|0.562|0.290|0.598	2.11	0.528	4	0.319|0.433|0.217	0.098	0.296	0.098	0.296	0.098	-14.409	1.697	0.471	NA
PEAK3_WT-Q96ST2-2	PEAK3_WT	Q96ST2-2	IWS1_HUMAN	0|2|1	3	1	3	0|0|0	0.32	0.95	0.32	0.95	0.32	-1.68	10	0.33	NA	PEAK3_WT	Q96ST2-2	IWS1_HUMAN	0.435|0.275|0.465	1.176	0.392	3	0.319|0.433|0.217	0	0.001	0	0.001	0	-14.409	1.261	0.687	NA
PEAK3_Mut-P23458	PEAK3_Mut	P23458	JAK1_HUMAN	0|0|1|1	2	0.5	4	1|0|0	0	0	0	0	0	-2.48	1.5	0.81	NA	PEAK3_Mut	P23458	JAK1_HUMAN	0.443|0.343|0.263|0.326	1.375	0.344	4	0.213|.|0.202	0.183	0.732	0.183	0.732	0.183	-13.486	1.656	0.416	NA
PEAK3_WT-P23458	PEAK3_WT	P23458	JAK1_HUMAN	1|1|0	2	0.67	3	1|0|0	0	0	0	0	0	-2.48	2	0.81	NA	PEAK3_WT	P23458	JAK1_HUMAN	0.337|.|.	1.049	0.35	3	0.213|.|0.202	0	0	0	0	0	-10.566	1.685	0.782	NA
PEAK3_Mut-O60271-9	PEAK3_Mut	O60271-9	JIP4_HUMAN	1|1|1|2	5	1.25	4	1|1|1	0.03	0.14	0.03	0.14	0.03	-3.31	1.25	0.63	NA	PEAK3_Mut	O60271-9	JIP4_HUMAN	0.357|0.381|0.301|0.413	1.452	0.363	4	0.236|0.183|0.164	0.251	0.915	0.251	0.915	0.251	-10.059	1.892	0.353	NA
PEAK3_WT-O60271-9	PEAK3_WT	O60271-9	JIP4_HUMAN	1|1|2	4	1.33	3	1|1|1	0.05	0.14	0.05	0.14	0.05	-3.31	1.33	0.6	NA	PEAK3_WT	O60271-9	JIP4_HUMAN	0.308|0.281|0.313	0.902	0.301	3	0.236|0.183|0.164	0	0	0	0	0	-11.287	1.567	0.737	NA
PEAK3_WT-P05783	PEAK3_WT	P05783	K1C18_HUMAN	2|2|1	5	1.67	3	0|0|0	0.63	0.95	0.63	0.95	0.63	0.83	16.67	0.12	NA	PEAK3_WT	P05783	K1C18_HUMAN	1.704|0.494|0.343	2.541	0.847	3	.|.|.	0.333	1	0.333	1	0.333	-14.409	2.381	0.241	NA
PEAK3_Mut-P05783	PEAK3_Mut	P05783	K1C18_HUMAN	1|0|0|0	1	0.25	4	0|0|0	0	0	0	0	0	-1.68	2.5	0.81	NA	PEAK3_Mut	P05783	K1C18_HUMAN	0.367|.|0.186|.	1.264	0.316	4	.|.|.	0	0	0	0	0	-14.409	0.888	0.864	NA
PEAK3_WT-P35527	PEAK3_WT	P35527	K1C9_HUMAN	0|1|0	1	0.33	3	0|0|0	0	0	0	0	0	-1.68	3.33	0.81	NA	PEAK3_WT	P35527	K1C9_HUMAN	.|1.161|0.368	1.885	0.628	3	.|.|.	0.333	1	0.333	1	0.333	-14.409	1.766	0.265	NA
PEAK3_WT-P04264	PEAK3_WT	P04264	K2C1_HUMAN	0|0|0	0	0	3	1|1|1	0	0	0	0	0	-4.71	0	0.81	NA	PEAK3_WT	P04264	K2C1_HUMAN	1.943|3.180|1.812	6.935	2.312	3	1.263|1.845|1.677	0.066	0.198	0.066	0.198	0.066	-14.029	1.468	0.494	NA
PEAK3_Mut-P04264	PEAK3_Mut	P04264	K2C1_HUMAN	1|0|0|0	1	0.25	4	1|1|1	0	0	0	0	0	-4.71	0.25	0.81	NA	PEAK3_Mut	P04264	K2C1_HUMAN	1.981|1.513|1.898|1.598	6.99	1.748	4	1.263|1.845|1.677	0	0	0	0	0	-14.409	1.109	0.838	NA
PEAK3_WT-P54819-4	PEAK3_WT	P54819-4	KAD2_HUMAN	1|0|0	1	0.33	3	0|0|0	0	0	0	0	0	-1.68	3.33	0.81	NA	PEAK3_WT	P54819-4	KAD2_HUMAN	0.240|.|.	0.952	0.317	3	.|.|.	0	0	0	0	0	-14.409	0.892	0.867	NA
PEAK3_Mut-P13861	PEAK3_Mut	P13861	KAP2_HUMAN	0|0|1|0	1	0.25	4	0|0|1	0	0	0	0	0	-2.48	0.75	0.81	NA	PEAK3_Mut	P13861	KAP2_HUMAN	0.601|0.686|0.570|0.579	2.436	0.609	4	0.443|0.362|0.321	0.005	0.02	0.005	0.02	0.005	-9.265	1.637	0.606	NA
PEAK3_WT-P13861	PEAK3_WT	P13861	KAP2_HUMAN	1|0|0	1	0.33	3	0|0|1	0	0	0	0	0	-2.48	1	0.81	NA	PEAK3_WT	P13861	KAP2_HUMAN	0.519|0.424|.	1.298	0.433	3	0.443|0.362|0.321	0	0	0	0	0	-14.409	1.163	0.799	NA
PEAK3_Mut-Q8IYT4-2	PEAK3_Mut	Q8IYT4-2	KATL2_HUMAN	1|1|1|1	4	1	4	1|1|1	0	0	0	0	0	-3.31	1	0.81	NA	PEAK3_Mut	Q8IYT4-2	KATL2_HUMAN	1.092|1.107|1.013|1.173	4.385	1.096	4	0.929|0.837|0.637	0	0	0	0	0	-13.211	1.385	0.793	NA
PEAK3_WT-Q8IYT4-2	PEAK3_WT	Q8IYT4-2	KATL2_HUMAN	1|1|1	3	1	3	1|1|1	0	0	0	0	0	-3.31	1	0.81	NA	PEAK3_WT	Q8IYT4-2	KATL2_HUMAN	1.150|1.116|1.025	3.29	1.097	3	0.929|0.837|0.637	0	0	0	0	0	-13.092	1.386	0.795	NA
PEAK3_Mut-Q8N5Z5-2	PEAK3_Mut	Q8N5Z5-2	KCD17_HUMAN	2|2|3|2	9	2.25	4	1|1|3	0.03	0.06	0.03	0.06	0.03	-4.2	1.35	0.64	NA	PEAK3_Mut	Q8N5Z5-2	KCD17_HUMAN	1.726|1.550|1.585|1.743	6.604	1.651	4	1.122|1.059|0.864	0.001	0.003	0.001	0.003	0.001	-9.204	1.637	0.655	NA
PEAK3_WT-Q8N5Z5-2	PEAK3_WT	Q8N5Z5-2	KCD17_HUMAN	2|2|4	8	2.67	3	1|1|3	0.07	0.19	0.07	0.19	0.07	-4.2	1.6	0.58	NA	PEAK3_WT	Q8N5Z5-2	KCD17_HUMAN	1.396|1.542|1.445	4.383	1.461	3	1.122|1.059|0.864	0	0	0	0	0	-11.437	1.448	0.745	NA
PEAK3_WT-Q14681	PEAK3_WT	Q14681	KCTD2_HUMAN	1|2|1	4	1.33	3	1|1|1	0.05	0.14	0.05	0.14	0.05	-3.31	1.33	0.6	NA	PEAK3_WT	Q14681	KCTD2_HUMAN	0.612|0.967|1.018	2.598	0.866	3	0.481|0.519|0.353	0.631	0.992	0.631	0.992	0.631	-12.588	1.945	0.095	NA
PEAK3_Mut-Q14681	PEAK3_Mut	Q14681	KCTD2_HUMAN	1|1|2|1	5	1.25	4	1|1|1	0.03	0.14	0.03	0.14	0.03	-3.31	1.25	0.63	NA	PEAK3_Mut	Q14681	KCTD2_HUMAN	0.959|0.858|0.541|1.054	3.412	0.853	4	0.481|0.519|0.353	0.469	0.996	0.469	0.996	0.469	-13.727	1.916	0.17	NA
PEAK3_WT-Q9NXV2	PEAK3_WT	Q9NXV2	KCTD5_HUMAN	4|3|4	11	3.67	3	2|3|3	0.01	0.01	0.01	0.01	0.01	-6.27	1.38	0.71	NA	PEAK3_WT	Q9NXV2	KCTD5_HUMAN	2.196|2.220|2.066	6.483	2.161	3	1.260|0.960|1.195	0.088	0.129	0.088	0.129	0.088	-4.161	1.911	0.476	NA
PEAK3_Mut-Q9NXV2	PEAK3_Mut	Q9NXV2	KCTD5_HUMAN	4|5|2|3	14	3.5	4	2|3|3	0.01	0.03	0.01	0.03	0.01	-7.76	1.31	0.69	NA	PEAK3_Mut	Q9NXV2	KCTD5_HUMAN	1.889|1.948|1.038|1.904	6.78	1.695	4	1.260|0.960|1.195	0.001	0.002	0.001	0.002	0.001	-14.409	1.499	0.659	NA
PEAK3_WT-Q9UGL1	PEAK3_WT	Q9UGL1	KDM5B_HUMAN	1|0|0	1	0.33	3	0|0|0	0	0	0	0	0	-1.68	3.33	0.81	NA	PEAK3_WT	Q9UGL1	KDM5B_HUMAN	0.619|0.538|0.539	1.696	0.565	3	0.553|.|.	0	0	0	0	0	-14.409	1.022	0.848	NA
PEAK3_Mut-Q9UGL1	PEAK3_Mut	Q9UGL1	KDM5B_HUMAN	0|0|0|0	0	0	4	0|0|0	0	0	0	0	0	-1.68	0	0.81	NA	PEAK3_Mut	Q9UGL1	KDM5B_HUMAN	.|0.531|0.487|.	1.73	0.433	4	0.553|.|.	0	0	0	0	0	-14.409	0.782	0.865	NA
PEAK3_Mut-Q07666-2	PEAK3_Mut	Q07666-2	KHDR1_HUMAN	8|6|7|9	30	7.5	4	6|4|4	0	0.01	0	0.01	0	-8.99	1.61	0.72	NA	PEAK3_Mut	Q07666-2	KHDR1_HUMAN	3.964|3.724|3.262|3.812	14.763	3.691	4	1.869|2.081|1.546	0.231	0.551	0.231	0.551	0.231	-4.782	2.029	0.383	NA
PEAK3_WT-Q07666-2	PEAK3_WT	Q07666-2	KHDR1_HUMAN	3|5|5	13	4.33	3	6|4|4	0	0	0	0	0	-13.48	0.93	0.77	NA	PEAK3_WT	Q07666-2	KHDR1_HUMAN	2.987|2.069|2.381	7.437	2.479	3	1.869|2.081|1.546	0	0.001	0	0.001	0	-13.94	1.363	0.705	NA
PEAK3_Mut-P52732	PEAK3_Mut	P52732	KIF11_HUMAN	11|10|12|14	47	11.75	4	19|21|16	0	0	0	0	0	-54.52	0.63	0.81	NA	PEAK3_Mut	P52732	KIF11_HUMAN	3.092|3.221|2.819|3.506	12.639	3.16	4	3.872|3.304|2.987	0	0	0	0	0	-14.409	0.938	0.852	NA
PEAK3_WT-P52732	PEAK3_WT	P52732	KIF11_HUMAN	7|11|5	23	7.67	3	19|21|16	0	0	0	0	0	-65.94	0.41	0.81	NA	PEAK3_WT	P52732	KIF11_HUMAN	2.682|2.237|2.291	7.209	2.403	3	3.872|3.304|2.987	0	0	0	0	0	-14.409	0.713	0.854	NA
PEAK3_Mut-P33176	PEAK3_Mut	P33176	KINH_HUMAN	5|4|3|4	16	4	4	4|4|3	0	0	0	0	0	-9.83	1.09	0.75	NA	PEAK3_Mut	P33176	KINH_HUMAN	1.861|1.673|1.459|1.782	6.775	1.694	4	1.434|1.169|0.959	0	0	0	0	0	-13.511	1.446	0.771	NA
PEAK3_WT-P33176	PEAK3_WT	P33176	KINH_HUMAN	4|5|5	14	4.67	3	4|4|3	0	0	0	0	0	-8.35	1.27	0.74	NA	PEAK3_WT	P33176	KINH_HUMAN	1.617|1.517|1.689	4.824	1.608	3	1.434|1.169|0.959	0	0	0	0	0	-13.163	1.373	0.801	NA
PEAK3_Mut-P04183	PEAK3_Mut	P04183	KITH_HUMAN	4|3|2|4	13	3.25	4	0|0|0	0.98	1	0.98	1	0.98	2.86	32.5	0	NA	PEAK3_Mut	P04183	KITH_HUMAN	1.329|1.106|0.837|1.181	4.453	1.113	4	.|.|.	0.984	1	0.984	1	0.984	2.661	3.129	0.001	NA
PEAK3_WT-P04183	PEAK3_WT	P04183	KITH_HUMAN	3|4|0	7	2.33	3	0|0|0	0.66	1	0.66	1	0.66	-1.68	23.33	0.1	NA	PEAK3_WT	P04183	KITH_HUMAN	0.696|1.144|.	2.195	0.732	3	.|.|.	0.376	1	0.376	1	0.376	-14.409	2.057	0.203	NA
PEAK3_WT-Q07866-8	PEAK3_WT	Q07866-8	KLC1_HUMAN	1|3|2	6	2	3	2|0|1	0.17	0.37	0.17	0.37	0.17	-3.31	2	0.5	NA	PEAK3_WT	Q07866-8	KLC1_HUMAN	0.202|0.852|0.192	1.245	0.415	3	0.668|.|.	0	0	0	0	0	-14.409	0.621	0.833	NA
PEAK3_Mut-Q07866-8	PEAK3_Mut	Q07866-8	KLC1_HUMAN	1|1|1|1	4	1	4	2|0|1	0	0	0	0	0	-3.31	1	0.81	NA	PEAK3_Mut	Q07866-8	KLC1_HUMAN	0.761|0.621|0.772|0.232	2.386	0.596	4	0.668|.|.	0	0	0	0	0	-14.409	0.892	0.844	NA
PEAK3_Mut-Q9H0B6-2	PEAK3_Mut	Q9H0B6-2	KLC2_HUMAN	0|1|0|0	1	0.25	4	0|0|0	0	0	0	0	0	-1.68	2.5	0.81	NA	NA	NA	NA	NA	NA	NA	NA	NA	NA	NA	NA	NA	NA	NA	NA	NA	NA
PEAK3_Mut-Q9NVR0	PEAK3_Mut	Q9NVR0	KLH11_HUMAN	1|0|0|1	2	0.5	4	0|0|0	0	0	0	0	0	-1.68	5	0.81	NA	PEAK3_Mut	Q9NVR0	KLH11_HUMAN	0.401|.|.|.	1.469	0.367	4	.|.|.	0	0	0	0	0	-14.409	1.032	0.866	NA
PEAK3_Mut-Q15139	PEAK3_Mut	Q15139	KPCD1_HUMAN	16|16|14|15	61	15.25	4	0|0|0	1	1	1	1	1	22.14	152.5	0	NA	PEAK3_Mut	Q15139	KPCD1_HUMAN	5.336|4.831|4.230|5.452	19.849	4.962	4	.|.|.	1	1	1	1	1	9.917	13.948	0	NA
PEAK3_Mut-Q9BZL6-3	PEAK3_Mut	Q9BZL6-3	KPCD2_HUMAN	14|18|11|20	63	15.75	4	0|0|0	1	1	1	1	1	17.6	157.5	0	NA	PEAK3_Mut	Q9BZL6-3	KPCD2_HUMAN	4.558|4.336|3.414|4.829	17.137	4.284	4	.|.|.	1	1	1	1	1	10.457	12.042	0	NA
PEAK3_WT-Q9BZL6-3	PEAK3_WT	Q9BZL6-3	KPCD2_HUMAN	0|0|0	0	0	3	0|0|0	0	0	0	0	0	-1.68	0	0.81	NA	PEAK3_WT	Q9BZL6-3	KPCD2_HUMAN	0.425|0.686|0.422	1.534	0.511	3	.|.|.	0.029	0.086	0.029	0.086	0.029	-13.712	1.437	0.55	NA
PEAK3_Mut-O94806	PEAK3_Mut	O94806	KPCD3_HUMAN	8|7|8|9	32	8	4	0|0|0	1	1	1	1	1	11.37	80	0	NA	PEAK3_Mut	O94806	KPCD3_HUMAN	2.723|2.420|1.983|2.745	9.871	2.468	4	.|.|.	1	1	1	1	1	9.5	6.937	0	NA
PEAK3_WT-P14618	PEAK3_WT	P14618	KPYM_HUMAN	12|2|2	16	5.33	3	1|0|0	0.78	1	0.78	1	0.78	0.71	16	0.04	NA	PEAK3_WT	P14618	KPYM_HUMAN	5.698|1.772|1.172	8.642	2.881	3	0.523|0.579|0.324	0.988	1	0.988	1	0.988	3.25	6.248	0.001	NA
PEAK3_Mut-P14618	PEAK3_Mut	P14618	KPYM_HUMAN	2|2|1|0	5	1.25	4	1|0|0	0.34	0.67	0.34	0.67	0.34	-2.48	3.75	0.27	NA	PEAK3_Mut	P14618	KPYM_HUMAN	0.935|0.854|0.762|0.370	2.92	0.73	4	0.523|0.579|0.324	0.049	0.165	0.049	0.165	0.049	-14.409	1.583	0.512	NA
PEAK3_Mut-A0A075B6R9	PEAK3_Mut	A0A075B6R9	KVD24_HUMAN	2|3|2|2	9	2.25	4	2|3|2	0	0.01	0	0.01	0	-6.57	0.96	0.73	NA	PEAK3_Mut	A0A075B6R9	KVD24_HUMAN	8.025|7.403|7.468|8.748	31.644	7.911	4	6.395|6.850|6.120	0	0	0	0	0	-13.871	1.227	0.81	NA
PEAK3_WT-A0A075B6R9	PEAK3_WT	A0A075B6R9	KVD24_HUMAN	2|3|3	8	2.67	3	2|3|2	0	0.01	0	0.01	0	-6.57	1.14	0.71	NA	PEAK3_WT	A0A075B6R9	KVD24_HUMAN	8.401|7.504|8.058	23.962	7.987	3	6.395|6.850|6.120	0	0	0	0	0	-13.761	1.239	0.815	NA
PEAK3_Mut-Q9UNZ5	PEAK3_Mut	Q9UNZ5	L10K_HUMAN	3|4|4|4	15	3.75	4	4|3|1	0.01	0.01	0.01	0.01	0.01	-6.27	1.41	0.7	NA	PEAK3_Mut	Q9UNZ5	L10K_HUMAN	3.365|3.698|3.159|3.689	13.912	3.478	4	2.346|1.802|1.259	0.185	0.335	0.185	0.335	0.185	-4.038	1.992	0.414	NA
PEAK3_WT-Q9UNZ5	PEAK3_WT	Q9UNZ5	L10K_HUMAN	4|3|3	10	3.33	3	4|3|1	0	0.01	0	0.01	0	-6.27	1.25	0.71	NA	PEAK3_WT	Q9UNZ5	L10K_HUMAN	2.958|2.651|3.155	8.763	2.921	3	2.346|1.802|1.259	0.007	0.017	0.007	0.017	0.007	-7.773	1.673	0.597	NA
PEAK3_WT-P05455	PEAK3_WT	P05455	LA_HUMAN	0|0|0	0	0	3	0|0|0	0	0	0	0	0	-1.68	0	0.81	NA	PEAK3_WT	P05455	LA_HUMAN	0.280|.|.	0.992	0.331	3	.|.|.	0	0	0	0	0	-14.409	0.929	0.867	NA
PEAK3_Mut-P42167	PEAK3_Mut	P42167	LAP2B_HUMAN	5|5|3|2	15	3.75	4	4|4|3	0	0	0	0	0	-11.45	1.02	0.75	NA	PEAK3_Mut	P42167	LAP2B_HUMAN	1.367|0.979|1.119|1.255	4.72	1.18	4	0.819|0.863|0.687	0.001	0.003	0.001	0.003	0.001	-13.053	1.501	0.667	NA
PEAK3_WT-P42167	PEAK3_WT	P42167	LAP2B_HUMAN	3|2|2	7	2.33	3	4|4|3	0	0	0	0	0	-11.45	0.64	0.81	NA	PEAK3_WT	P42167	LAP2B_HUMAN	1.234|1.025|1.251	3.51	1.17	3	0.819|0.863|0.687	0	0	0	0	0	-12.425	1.488	0.713	NA
PEAK3_Mut-Q9Y383	PEAK3_Mut	Q9Y383	LC7L2_HUMAN	1|1|1|1	4	1	4	2|1|1	0	0	0	0	0	-4.51	0.75	0.81	NA	PEAK3_Mut	Q9Y383	LC7L2_HUMAN	3.391|3.041|2.934|3.420	12.786	3.197	4	3.314|2.663|2.219	0	0	0	0	0	-14.276	1.186	0.835	NA
PEAK3_WT-Q9Y383	PEAK3_WT	Q9Y383	LC7L2_HUMAN	1|1|1	3	1	3	2|1|1	0	0	0	0	0	-4.51	0.75	0.81	NA	PEAK3_WT	Q9Y383	LC7L2_HUMAN	3.106|2.740|3.067	8.913	2.971	3	3.314|2.663|2.219	0	0	0	0	0	-14.404	1.102	0.845	NA
PEAK3_Mut-O95232	PEAK3_Mut	O95232	LC7L3_HUMAN	12|14|13|14	53	13.25	4	12|18|15	0	0	0	0	0	-36.88	0.88	0.81	NA	PEAK3_Mut	O95232	LC7L3_HUMAN	4.887|4.918|4.639|5.670	20.114	5.028	4	3.627|4.362|3.628	0	0	0	0	0	-13.451	1.303	0.777	NA
PEAK3_WT-O95232	PEAK3_WT	O95232	LC7L3_HUMAN	11|11|15	37	12.33	3	12|18|15	0	0	0	0	0	-38.54	0.82	0.81	NA	PEAK3_WT	O95232	LC7L3_HUMAN	4.435|4.013|4.728	13.176	4.392	3	3.627|4.362|3.628	0	0	0	0	0	-14.365	1.138	0.835	NA
PEAK3_Mut-Q6UWP7-2	PEAK3_Mut	Q6UWP7-2	LCLT1_HUMAN	1|0|0|0	1	0.25	4	0|0|0	0	0	0	0	0	-1.68	2.5	0.81	NA	PEAK3_Mut	Q6UWP7-2	LCLT1_HUMAN	7.610|7.580|7.110|0.482	22.782	5.695	4	7.142|6.853|6.431	0	0	0	0	0	-14.409	0.837	0.846	NA
PEAK3_WT-Q6UWP7-2	PEAK3_WT	Q6UWP7-2	LCLT1_HUMAN	0|0|0	0	0	3	0|0|0	0	0	0	0	0	-1.68	0	0.81	NA	PEAK3_WT	Q6UWP7-2	LCLT1_HUMAN	6.915|6.502|6.560	19.977	6.659	3	7.142|6.853|6.431	0	0	0	0	0	-14.409	0.979	0.853	NA
PEAK3_WT-P00338-4	PEAK3_WT	P00338-4	LDHA_HUMAN	3|0|0	3	1	3	0|0|0	0.33	0.99	0.33	0.99	0.33	-1.68	10	0.3	NA	PEAK3_WT	P00338-4	LDHA_HUMAN	0.999|0.240|0.401	1.64	0.547	3	.|.|.	0.333	0.999	0.333	0.999	0.333	-14.409	1.537	0.278	NA
PEAK3_Mut-P00338-4	PEAK3_Mut	P00338-4	LDHA_HUMAN	0|0|0|0	0	0	4	0|0|0	0	0	0	0	0	-1.68	0	0.81	NA	PEAK3_Mut	P00338-4	LDHA_HUMAN	.|.|0.242|.	1.309	0.327	4	.|.|.	0	0	0	0	0	-14.409	0.92	0.871	NA
PEAK3_WT-P07195	PEAK3_WT	P07195	LDHB_HUMAN	0|0|0	0	0	3	0|0|0	0	0	0	0	0	-1.68	0	0.81	NA	PEAK3_WT	P07195	LDHB_HUMAN	0.407|.|.	1.118	0.373	3	.|.|.	0	0	0	0	0	-14.409	1.048	0.864	NA
PEAK3_WT-P09382	PEAK3_WT	P09382	LEG1_HUMAN	2|1|1	4	1.33	3	0|0|0	0.32	0.95	0.32	0.95	0.32	0.83	13.33	0.33	NA	PEAK3_WT	P09382	LEG1_HUMAN	1.155|0.397|0.320	1.872	0.624	3	.|.|.	0.333	1	0.333	1	0.333	-14.409	1.754	0.267	NA
PEAK3_Mut-Q8WVC0-2	PEAK3_Mut	Q8WVC0-2	LEO1_HUMAN	1|1|1|2	5	1.25	4	1|1|1	0.03	0.14	0.03	0.14	0.03	-3.31	1.25	0.63	NA	PEAK3_Mut	Q8WVC0-2	LEO1_HUMAN	1.037|0.605|0.832|1.125	3.6	0.9	4	0.419|0.679|0.550	0.11	0.404	0.11	0.404	0.11	-14.235	1.67	0.46	NA
PEAK3_WT-Q8WVC0-2	PEAK3_WT	Q8WVC0-2	LEO1_HUMAN	2|1|1	4	1.33	3	1|1|1	0.05	0.14	0.05	0.14	0.05	-3.31	1.33	0.6	NA	PEAK3_WT	Q8WVC0-2	LEO1_HUMAN	0.990|0.554|0.620	2.163	0.721	3	0.419|0.679|0.550	0.002	0.007	0.002	0.007	0.002	-14.399	1.339	0.626	NA
PEAK3_Mut-O95202	PEAK3_Mut	O95202	LETM1_HUMAN	1|0|0|0	1	0.25	4	0|0|0	0	0	0	0	0	-1.68	2.5	0.81	NA	NA	NA	NA	NA	NA	NA	NA	NA	NA	NA	NA	NA	NA	NA	NA	NA	NA
PEAK3_Mut-Q9UGP4	PEAK3_Mut	Q9UGP4	LIMD1_HUMAN	0|0|1|1	2	0.5	4	0|0|0	0	0	0	0	0	-1.68	5	0.81	NA	PEAK3_Mut	Q9UGP4	LIMD1_HUMAN	.|.|0.281|0.399	1.392	0.348	4	.|.|.	0	0	0	0	0	-14.409	0.978	0.863	NA
PEAK3_WT-P02545-3	PEAK3_WT	P02545-3	LMNA_HUMAN	2|0|1	3	1	3	0|0|2	0.13	0.38	0.13	0.38	0.13	-3.84	1.5	0.53	NA	PEAK3_WT	P02545-3	LMNA_HUMAN	1.356|0.526|0.563	2.445	0.815	3	0.422|0.405|0.351	0.333	1	0.333	1	0.333	-11.939	2.083	0.243	NA
PEAK3_Mut-P02545-3	PEAK3_Mut	P02545-3	LMNA_HUMAN	1|1|1|2	5	1.25	4	0|0|2	0.09	0.38	0.09	0.38	0.09	-1.8	1.88	0.55	NA	PEAK3_Mut	P02545-3	LMNA_HUMAN	0.929|0.568|0.521|0.693	2.711	0.678	4	0.422|0.405|0.351	0.239	0.949	0.239	0.949	0.239	-12.103	1.733	0.376	NA
PEAK3_WT-P02545-2	PEAK3_WT	P02545-2	LMNA_HUMAN	1|1|1	3	1	3	0|0|0	0	0	0	0	0	0.83	10	0.81	NA	PEAK3_WT	P02545-2	LMNA_HUMAN	0.600|0.463|0.626	1.689	0.563	3	.|0.426|0.305	0	0	0	0	0	-13.147	1.562	0.717	NA
PEAK3_Mut-P02545-2	PEAK3_Mut	P02545-2	LMNA_HUMAN	0|0|1|0	1	0.25	4	0|0|0	0	0	0	0	0	-1.68	2.5	0.81	NA	PEAK3_Mut	P02545-2	LMNA_HUMAN	0.503|.|0.504|.	1.718	0.43	4	.|0.426|0.305	0	0	0	0	0	-14.409	1.192	0.812	NA
PEAK3_Mut-P20700	PEAK3_Mut	P20700	LMNB1_HUMAN	16|13|11|15	55	13.75	4	13|11|11	0	0	0	0	0	-26.4	1.18	0.79	NA	PEAK3_Mut	P20700	LMNB1_HUMAN	4.194|3.998|3.375|4.533	16.1	4.025	4	2.447|2.794|2.083	0.009	0.034	0.009	0.034	0.009	-11.32	1.661	0.587	NA
PEAK3_WT-P20700	PEAK3_WT	P20700	LMNB1_HUMAN	14|11|11	36	12	3	13|11|11	0	0	0	0	0	-26.4	1.03	0.8	NA	PEAK3_WT	P20700	LMNB1_HUMAN	3.807|3.046|3.608	10.461	3.487	3	2.447|2.794|2.083	0	0	0	0	0	-12.939	1.439	0.731	NA
PEAK3_Mut-P42704	PEAK3_Mut	P42704	LPPRC_HUMAN	4|1|2|3	10	2.5	4	0|1|1	0.45	0.85	0.45	0.85	0.45	-2.11	3.75	0.23	NA	PEAK3_Mut	P42704	LPPRC_HUMAN	0.779|0.625|0.732|0.872	3.008	0.752	4	.|.|0.154	1	1	1	1	1	10.229	4.871	0	NA
PEAK3_WT-P42704	PEAK3_WT	P42704	LPPRC_HUMAN	1|3|2	6	2	3	0|1|1	0.32	0.62	0.32	0.62	0.32	-2.11	3	0.32	NA	PEAK3_WT	P42704	LPPRC_HUMAN	0.602|0.741|0.805	2.148	0.716	3	.|.|0.154	1	1	1	1	1	9.867	4.64	0	NA
PEAK3_Mut-Q9P2M1	PEAK3_Mut	Q9P2M1	LR2BP_HUMAN	0|1|0|0	1	0.25	4	0|0|0	0	0	0	0	0	-1.68	2.5	0.81	NA	NA	NA	NA	NA	NA	NA	NA	NA	NA	NA	NA	NA	NA	NA	NA	NA	NA
PEAK3_WT-Q8N1G4	PEAK3_WT	Q8N1G4	LRC47_HUMAN	0|0|0	0	0	3	0|2|0	0	0	0	0	0	-3.84	0	0.81	NA	PEAK3_WT	Q8N1G4	LRC47_HUMAN	0.539|0.405|0.516	1.46	0.487	3	.|0.388|0.281	0	0	0	0	0	-13.596	1.474	0.751	NA
PEAK3_Mut-Q8N1G4	PEAK3_Mut	Q8N1G4	LRC47_HUMAN	0|0|0|0	0	0	4	0|2|0	0	0	0	0	0	-3.84	0	0.81	NA	PEAK3_Mut	Q8N1G4	LRC47_HUMAN	0.500|.|0.308|0.479	1.643	0.411	4	.|0.388|0.281	0	0	0	0	0	-14.409	1.244	0.79	NA
PEAK3_Mut-Q96AG4	PEAK3_Mut	Q96AG4	LRC59_HUMAN	1|2|1|1	5	1.25	4	1|2|0	0.03	0.14	0.03	0.14	0.03	-3.31	1.25	0.63	NA	PEAK3_Mut	Q96AG4	LRC59_HUMAN	1.135|0.654|0.666|1.172	3.627	0.907	4	0.850|0.980|0.424	0.009	0.021	0.009	0.021	0.009	-9.912	1.283	0.588	NA
PEAK3_WT-Q96AG4	PEAK3_WT	Q96AG4	LRC59_HUMAN	4|1|1	6	2	3	1|2|0	0.22	0.66	0.22	0.66	0.22	-3.31	2	0.48	NA	PEAK3_WT	Q96AG4	LRC59_HUMAN	1.083|0.912|1.046	3.04	1.013	3	0.850|0.980|0.424	0.006	0.009	0.006	0.009	0.006	-6.45	1.434	0.605	NA
PEAK3_WT-Q32MZ4-3	PEAK3_WT	Q32MZ4-3	LRRF1_HUMAN	0|1|0	1	0.33	3	0|1|0	0	0	0	0	0	-2.48	1	0.81	NA	NA	NA	NA	NA	NA	NA	NA	NA	NA	NA	NA	NA	NA	NA	NA	NA	NA
PEAK3_Mut-Q8ND56	PEAK3_Mut	Q8ND56	LS14A_HUMAN	17|15|17|16	65	16.25	4	15|16|13	0	0	0	0	0	-31.17	1.11	0.8	NA	PEAK3_Mut	Q8ND56	LS14A_HUMAN	5.524|4.968|5.241|5.941	21.673	5.418	4	5.970|6.141|5.499	0	0	0	0	0	-14.409	0.924	0.853	NA
PEAK3_WT-Q8ND56	PEAK3_WT	Q8ND56	LS14A_HUMAN	14|15|14	43	14.33	3	15|16|13	0	0	0	0	0	-32.62	0.98	0.8	NA	PEAK3_WT	Q8ND56	LS14A_HUMAN	5.745|5.261|5.207	16.213	5.404	3	5.970|6.141|5.499	0	0	0	0	0	-14.409	0.922	0.857	NA
PEAK3_Mut-Q9BX40	PEAK3_Mut	Q9BX40	LS14B_HUMAN	2|2|1|2	7	1.75	4	2|3|1	0	0	0	0	0	-6.81	0.88	0.81	NA	PEAK3_Mut	Q9BX40	LS14B_HUMAN	0.616|0.855|0.545|0.725	2.741	0.685	4	0.651|0.696|0.301	0.008	0.024	0.008	0.024	0.008	-8.003	1.331	0.592	NA
PEAK3_WT-Q9BX40	PEAK3_WT	Q9BX40	LS14B_HUMAN	2|0|2	4	1.33	3	2|3|1	0	0	0	0	0	-8.9	0.67	0.81	NA	PEAK3_WT	Q9BX40	LS14B_HUMAN	0.826|0.497|0.554	1.878	0.626	3	0.651|0.696|0.301	0.006	0.018	0.006	0.018	0.006	-8.892	1.216	0.602	NA
PEAK3_WT-Q9Y4Z0	PEAK3_WT	Q9Y4Z0	LSM4_HUMAN	2|2|2	6	2	3	0|0|0	0.95	0.95	0.95	0.95	0.95	2.86	20	0.01	NA	PEAK3_WT	Q9Y4Z0	LSM4_HUMAN	1.685|1.075|1.530	4.291	1.43	3	1.350|1.139|1.074	0	0	0	0	0	-14.409	1.21	0.784	NA
PEAK3_Mut-Q9Y4Z0	PEAK3_Mut	Q9Y4Z0	LSM4_HUMAN	2|3|0|2	7	1.75	4	0|0|0	0.72	0.99	0.72	0.99	0.72	-1.68	17.5	0.07	NA	PEAK3_Mut	Q9Y4Z0	LSM4_HUMAN	1.541|1.457|1.174|1.699	5.871	1.468	4	1.350|1.139|1.074	0	0	0	0	0	-14.409	1.242	0.785	NA
PEAK3_Mut-Q9NQ29	PEAK3_Mut	Q9NQ29	LUC7L_HUMAN	6|6|7|7	26	6.5	4	6|5|4	0	0	0	0	0	-10.15	1.3	0.76	NA	PEAK3_Mut	Q9NQ29	LUC7L_HUMAN	3.688|3.523|2.951|3.563	13.725	3.431	4	2.142|2.687|2.007	0	0	0	0	0	-12.41	1.518	0.704	NA
PEAK3_WT-Q9NQ29	PEAK3_WT	Q9NQ29	LUC7L_HUMAN	6|4|5	15	5	3	6|5|4	0	0	0	0	0	-13.04	1	0.77	NA	PEAK3_WT	Q9NQ29	LUC7L_HUMAN	3.315|2.678|3.241	9.234	3.078	3	2.142|2.687|2.007	0	0	0	0	0	-13.6	1.361	0.763	NA
PEAK3_WT-Q02978	PEAK3_WT	Q02978	M2OM_HUMAN	3|2|1	6	2	3	0|1|1	0.32	0.62	0.32	0.62	0.32	-2.11	3	0.32	NA	PEAK3_WT	Q02978	M2OM_HUMAN	0.610|0.723|0.787	2.12	0.707	3	.|0.299|0.235	0.998	1	0.998	1	0.998	5.06	2.665	0	NA
PEAK3_Mut-Q02978	PEAK3_Mut	Q02978	M2OM_HUMAN	1|2|2|2	7	1.75	4	0|1|1	0.25	0.33	0.25	0.33	0.25	-2.11	2.62	0.42	NA	PEAK3_Mut	Q02978	M2OM_HUMAN	0.887|0.883|0.604|0.929	3.304	0.826	4	.|0.299|0.235	0.997	1	0.997	1	0.997	4.593	3.115	0	NA
PEAK3_Mut-O43318-2	PEAK3_Mut	O43318-2	M3K7_HUMAN	12|11|11|13	47	11.75	4	9|11|9	0	0	0	0	0	-19.35	1.22	0.79	NA	PEAK3_Mut	O43318-2	M3K7_HUMAN	2.929|2.734|2.514|3.075	11.252	2.813	4	2.220|1.634|1.734	0	0.001	0	0.001	0	-11.723	1.524	0.696	NA
PEAK3_WT-O43318-2	PEAK3_WT	O43318-2	M3K7_HUMAN	8|12|12	32	10.67	3	9|11|9	0	0	0	0	0	-23.77	1.1	0.79	NA	PEAK3_WT	O43318-2	M3K7_HUMAN	2.271|2.979|2.958	8.209	2.736	3	2.220|1.634|1.734	0	0	0	0	0	-13.199	1.482	0.703	NA
PEAK3_WT-Q8IWC1-2	PEAK3_WT	Q8IWC1-2	MA7D3_HUMAN	0|0|1	1	0.33	3	0|0|0	0	0	0	0	0	-1.68	3.33	0.81	NA	PEAK3_WT	Q8IWC1-2	MA7D3_HUMAN	.|0.420|0.676	1.452	0.484	3	0.632|.|0.684	0	0	0	0	0	-14.409	0.736	0.861	NA
PEAK3_Mut-Q8IWC1-2	PEAK3_Mut	Q8IWC1-2	MA7D3_HUMAN	0|0|0|0	0	0	4	0|0|0	0	0	0	0	0	-1.68	0	0.81	NA	PEAK3_Mut	Q8IWC1-2	MA7D3_HUMAN	0.632|0.700|.|.	2.043	0.511	4	0.632|.|0.684	0	0	0	0	0	-14.409	0.777	0.864	NA
PEAK3_WT-Q8N5G2-2	PEAK3_WT	Q8N5G2-2	MACOI_HUMAN	2|2|2	6	2	3	0|0|0	0.95	0.95	0.95	0.95	0.95	2.86	20	0.01	NA	PEAK3_WT	Q8N5G2-2	MACOI_HUMAN	4.220|3.817|3.912	11.949	3.983	3	.|.|.	1	1	1	1	1	10.542	11.196	0	NA
PEAK3_Mut-Q8WWC4	PEAK3_Mut	Q8WWC4	MAIP1_HUMAN	0|1|0|1	2	0.5	4	0|0|0	0	0	0	0	0	-1.68	5	0.81	NA	PEAK3_Mut	Q8WWC4	MAIP1_HUMAN	0.525|0.499|.|0.529	1.909	0.477	4	.|.|.	0	0	0	0	0	-14.409	1.341	0.756	NA
PEAK3_WT-Q8WWC4	PEAK3_WT	Q8WWC4	MAIP1_HUMAN	0|0|0	0	0	3	0|0|0	0	0	0	0	0	-1.68	0	0.81	NA	PEAK3_WT	Q8WWC4	MAIP1_HUMAN	0.471|0.514|0.384	1.369	0.456	3	.|.|.	0	0	0	0	0	-14.246	1.283	0.777	NA
PEAK3_Mut-P46821	PEAK3_Mut	P46821	MAP1B_HUMAN	1|3|1|2	7	1.75	4	4|2|1	0	0.01	0	0.01	0	-8.15	0.75	0.73	NA	PEAK3_Mut	P46821	MAP1B_HUMAN	0.571|0.550|0.396|0.658	2.176	0.544	4	0.731|0.479|0.362	0	0	0	0	0	-14.409	1.082	0.747	NA
PEAK3_WT-P46821	PEAK3_WT	P46821	MAP1B_HUMAN	0|1|1	2	0.67	3	4|2|1	0	0	0	0	0	-10.4	0.29	0.81	NA	PEAK3_WT	P46821	MAP1B_HUMAN	.|0.460|0.435	1.251	0.417	3	0.731|0.479|0.362	0	0	0	0	0	-14.409	0.83	0.861	NA
PEAK3_WT-P27816-2	PEAK3_WT	P27816-2	MAP4_HUMAN	3|2|1	6	2	3	1|2|2	0.02	0.06	0.02	0.06	0.02	-5.71	1.2	0.65	NA	PEAK3_WT	P27816-2	MAP4_HUMAN	0.988|0.824|0.620	2.432	0.811	3	0.672|0.662|0.306	0.035	0.089	0.035	0.089	0.035	-7.087	1.576	0.54	NA
PEAK3_Mut-P27816-2	PEAK3_Mut	P27816-2	MAP4_HUMAN	2|1|3|2	8	2	4	1|2|2	0.02	0.06	0.02	0.06	0.02	-5.71	1.2	0.65	NA	PEAK3_Mut	P27816-2	MAP4_HUMAN	0.784|0.771|0.600|0.371	2.528	0.632	4	0.672|0.662|0.306	0.004	0.009	0.004	0.009	0.004	-12.73	1.229	0.613	NA
PEAK3_Mut-Q14244	PEAK3_Mut	Q14244	MAP7_HUMAN	2|2|2|3	9	2.25	4	2|2|3	0	0.01	0	0.01	0	-6.57	0.96	0.73	NA	PEAK3_Mut	Q14244	MAP7_HUMAN	1.207|0.630|0.743|1.065	3.644	0.911	4	0.855|0.735|0.725	0	0	0	0	0	-14.409	1.184	0.742	NA
PEAK3_WT-Q14244	PEAK3_WT	Q14244	MAP7_HUMAN	3|3|4	10	3.33	3	2|2|3	0.01	0.02	0.01	0.02	0.01	-5.1	1.43	0.68	NA	PEAK3_WT	Q14244	MAP7_HUMAN	0.892|0.809|0.855	2.557	0.852	3	0.855|0.735|0.725	0	0	0	0	0	-14.338	1.107	0.842	NA
PEAK3_Mut-P43243	PEAK3_Mut	P43243	MATR3_HUMAN	9|7|6|8	30	7.5	4	5|3|4	0.02	0.07	0.02	0.07	0.02	-6.67	1.88	0.65	NA	PEAK3_Mut	P43243	MATR3_HUMAN	2.539|2.524|2.255|2.821	10.138	2.535	4	1.312|1.356|1.118	0.257	0.763	0.257	0.763	0.257	-4.795	2.016	0.347	NA
PEAK3_WT-P43243	PEAK3_WT	P43243	MATR3_HUMAN	4|7|5	16	5.33	3	5|3|4	0	0.01	0	0.01	0	-9.53	1.33	0.73	NA	PEAK3_WT	P43243	MATR3_HUMAN	1.738|1.794|1.627	5.159	1.72	3	1.312|1.356|1.118	0	0	0	0	0	-12.534	1.368	0.775	NA
PEAK3_WT-P56270-3	PEAK3_WT	P56270-3	MAZ_HUMAN	0|1|1	2	0.67	3	0|1|0	0	0	0	0	0	-2.48	2	0.81	NA	PEAK3_WT	P56270-3	MAZ_HUMAN	0.720|0.337|.	1.413	0.471	3	0.285|0.702|.	0	0	0	0	0	-14.409	1.053	0.753	NA
PEAK3_Mut-P56270-3	PEAK3_Mut	P56270-3	MAZ_HUMAN	1|1|1|0	3	0.75	4	0|1|0	0	0	0	0	0	-2.48	2.25	0.81	NA	PEAK3_Mut	P56270-3	MAZ_HUMAN	0.641|0.479|0.710|.	2.186	0.546	4	0.285|0.702|.	0	0	0	0	0	-14.409	1.221	0.764	NA
PEAK3_Mut-O95983-2	PEAK3_Mut	O95983-2	MBD3_HUMAN	1|2|2|0	5	1.25	4	1|0|1	0.16	0.33	0.16	0.33	0.16	-3.72	1.88	0.51	NA	PEAK3_Mut	O95983-2	MBD3_HUMAN	0.568|0.619|0.524|0.649	2.36	0.59	4	0.402|0.422|0.404	0	0	0	0	0	-12.697	1.442	0.731	NA
PEAK3_WT-O95983-2	PEAK3_WT	O95983-2	MBD3_HUMAN	0|1|1	2	0.67	3	1|0|1	0	0	0	0	0	-3.72	1	0.81	NA	PEAK3_WT	O95983-2	MBD3_HUMAN	0.529|0.510|0.587	1.626	0.542	3	0.402|0.422|0.404	0	0	0	0	0	-13.05	1.324	0.781	NA
PEAK3_Mut-O43324-2	PEAK3_Mut	O43324-2	MCA3_HUMAN	1|1|1|1	4	1	4	1|1|0	0	0	0	0	0	-2.11	1.5	0.81	NA	PEAK3_Mut	O43324-2	MCA3_HUMAN	0.226|0.186|0.188|0.264	0.864	0.216	4	0.211|0.183|0.121	0	0	0	0	0	-14.312	1.289	0.721	NA
PEAK3_WT-O43324-2	PEAK3_WT	O43324-2	MCA3_HUMAN	1|1|1	3	1	3	1|1|0	0	0	0	0	0	-2.11	1.5	0.81	NA	PEAK3_WT	O43324-2	MCA3_HUMAN	0.200|0.159|0.184	0.543	0.181	3	0.211|0.183|0.121	0	0	0	0	0	-14.409	1.081	0.848	NA
PEAK3_Mut-Q9HCC0-2	PEAK3_Mut	Q9HCC0-2	MCCB_HUMAN	1|0|0|0	1	0.25	4	0|0|0	0	0	0	0	0	-1.68	2.5	0.81	NA	PEAK3_Mut	Q9HCC0-2	MCCB_HUMAN	0.232|.|0.264|0.503	1.354	0.339	4	.|.|.	0	0	0	0	0	-14.409	0.952	0.799	NA
PEAK3_WT-Q9HCC0-2	PEAK3_WT	Q9HCC0-2	MCCB_HUMAN	0|1|0	1	0.33	3	0|0|0	0	0	0	0	0	-1.68	3.33	0.81	NA	PEAK3_WT	Q9HCC0-2	MCCB_HUMAN	0.205|0.287|.	0.848	0.283	3	.|.|.	0	0	0	0	0	-14.409	0.795	0.861	NA
PEAK3_Mut-P49736	PEAK3_Mut	P49736	MCM2_HUMAN	2|1|2|2	7	1.75	4	1|1|1	0.1	0.14	0.1	0.14	0.1	-3.31	1.75	0.54	NA	PEAK3_Mut	P49736	MCM2_HUMAN	0.602|0.500|0.552|0.683	2.337	0.584	4	0.171|0.238|.	1	1	1	1	1	6.898	2.895	0	NA
PEAK3_WT-P49736	PEAK3_WT	P49736	MCM2_HUMAN	2|1|2	5	1.67	3	1|1|1	0.09	0.14	0.09	0.14	0.09	-3.31	1.67	0.55	NA	PEAK3_WT	P49736	MCM2_HUMAN	0.584|0.552|0.672	1.808	0.603	3	0.171|0.238|.	1	1	1	1	1	8.271	2.986	0	NA
PEAK3_Mut-P25205	PEAK3_Mut	P25205	MCM3_HUMAN	7|10|8|8	33	8.25	4	4|3|4	0.14	0.43	0.14	0.43	0.14	-4.15	2.25	0.52	NA	PEAK3_Mut	P25205	MCM3_HUMAN	2.202|2.298|1.515|2.250	8.265	2.066	4	1.059|0.839|0.825	0.739	0.992	0.739	0.992	0.739	-6.809	2.292	0.049	NA
PEAK3_WT-P25205	PEAK3_WT	P25205	MCM3_HUMAN	6|8|4	18	6	3	4|3|4	0.02	0.06	0.02	0.06	0.02	-8.35	1.64	0.66	NA	PEAK3_WT	P25205	MCM3_HUMAN	1.858|1.553|1.762	5.173	1.724	3	1.059|0.839|0.825	0.091	0.142	0.091	0.142	0.091	-6.078	1.913	0.474	NA
PEAK3_Mut-P33991	PEAK3_Mut	P33991	MCM4_HUMAN	5|4|3|3	15	3.75	4	4|2|2	0.01	0.03	0.01	0.03	0.01	-6.27	1.41	0.69	NA	PEAK3_Mut	P33991	MCM4_HUMAN	1.609|1.585|1.016|1.348	5.558	1.39	4	0.874|0.861|0.431	0.278	0.526	0.278	0.526	0.278	-5.767	2.022	0.334	NA
PEAK3_WT-P33991	PEAK3_WT	P33991	MCM4_HUMAN	4|4|3	11	3.67	3	4|2|2	0.01	0.01	0.01	0.01	0.01	-6.27	1.38	0.71	NA	PEAK3_WT	P33991	MCM4_HUMAN	1.292|1.161|1.345	3.799	1.266	3	0.874|0.861|0.431	0.061	0.102	0.061	0.102	0.061	-4.058	1.843	0.503	NA
PEAK3_Mut-P33992	PEAK3_Mut	P33992	MCM5_HUMAN	3|1|3|0	7	1.75	4	1|2|1	0.08	0.16	0.08	0.16	0.08	-6.2	1.31	0.58	NA	PEAK3_Mut	P33992	MCM5_HUMAN	1.205|0.725|0.544|0.845	3.319	0.83	4	0.464|0.580|0.532	0.221	0.884	0.221	0.884	0.221	-14.365	1.587	0.388	NA
PEAK3_WT-P33992	PEAK3_WT	P33992	MCM5_HUMAN	2|1|2	5	1.67	3	1|2|1	0.03	0.05	0.03	0.05	0.03	-4.51	1.25	0.63	NA	PEAK3_WT	P33992	MCM5_HUMAN	1.063|0.633|0.790	2.486	0.829	3	0.464|0.580|0.532	0.043	0.129	0.043	0.129	0.043	-13.374	1.585	0.522	NA
PEAK3_Mut-Q14566	PEAK3_Mut	Q14566	MCM6_HUMAN	4|5|8|7	24	6	4	4|4|5	0	0.01	0	0.01	0	-10.71	1.38	0.73	NA	PEAK3_Mut	Q14566	MCM6_HUMAN	1.393|1.645|1.637|2.002	6.678	1.669	4	1.037|0.992|1.025	0.032	0.129	0.032	0.129	0.032	-11.63	1.641	0.546	NA
PEAK3_WT-Q14566	PEAK3_WT	Q14566	MCM6_HUMAN	5|6|5	16	5.33	3	4|4|5	0	0	0	0	0	-9.25	1.23	0.75	NA	PEAK3_WT	Q14566	MCM6_HUMAN	1.787|1.667|1.698	5.153	1.718	3	1.037|0.992|1.025	0.002	0.004	0.002	0.004	0.002	-7.534	1.688	0.637	NA
PEAK3_Mut-P33993	PEAK3_Mut	P33993	MCM7_HUMAN	0|1|0|0	1	0.25	4	0|0|0	0	0	0	0	0	-1.68	2.5	0.81	NA	PEAK3_Mut	P33993	MCM7_HUMAN	.|0.198|.|.	1.265	0.316	4	.|.|.	0	0	0	0	0	-14.409	0.889	0.871	NA
PEAK3_Mut-Q9BTE3	PEAK3_Mut	Q9BTE3	MCMBP_HUMAN	1|2|1|1	5	1.25	4	0|0|0	0.24	0.95	0.24	0.95	0.24	0.83	12.5	0.43	NA	PEAK3_Mut	Q9BTE3	MCMBP_HUMAN	0.425|0.634|0.623|0.753	2.435	0.609	4	.|0.153|.	1	1	1	1	1	8.706	3.991	0	NA
PEAK3_WT-Q9BTE3	PEAK3_WT	Q9BTE3	MCMBP_HUMAN	0|0|0	0	0	3	0|0|0	0	0	0	0	0	-1.68	0	0.81	NA	PEAK3_WT	Q9BTE3	MCMBP_HUMAN	0.338|0.285|0.557	1.18	0.393	3	.|0.153|.	0.636	1	0.636	1	0.636	-4.66	2.578	0.093	NA
PEAK3_WT-Q9ULC4-2	PEAK3_WT	Q9ULC4-2	MCTS1_HUMAN	1|0|1	2	0.67	3	0|1|0	0	0	0	0	0	-2.48	2	0.81	NA	PEAK3_WT	Q9ULC4-2	MCTS1_HUMAN	0.578|0.495|0.436	1.51	0.503	3	0.565|0.551|0.412	0	0	0	0	0	-14.409	0.998	0.847	NA
PEAK3_Mut-Q9ULC4-2	PEAK3_Mut	Q9ULC4-2	MCTS1_HUMAN	0|1|1|0	2	0.5	4	0|1|0	0	0	0	0	0	-2.48	1.5	0.81	NA	PEAK3_Mut	Q9ULC4-2	MCTS1_HUMAN	0.511|0.479|0.548|0.556	2.095	0.524	4	0.565|0.551|0.412	0	0	0	0	0	-14.409	1.038	0.849	NA
PEAK3_Mut-Q9NU22	PEAK3_Mut	Q9NU22	MDN1_HUMAN	0|0|0|0	0	0	4	2|2|0	0	0	0	0	0	-6.27	0	0.81	NA	PEAK3_Mut	Q9NU22	MDN1_HUMAN	.|.|0.209|.	1.277	0.319	4	0.152|0.228|.	0	0	0	0	0	-14.187	1.717	0.871	NA
PEAK3_Mut-A0JLT2-2	PEAK3_Mut	A0JLT2-2	MED19_HUMAN	0|1|2|1	4	1	4	0|0|0	0.24	0.95	0.24	0.95	0.24	-1.68	10	0.43	NA	PEAK3_Mut	A0JLT2-2	MED19_HUMAN	.|0.183|0.249|0.271	1.059	0.265	4	0.260|.|.	0	0	0	0	0	-14.409	1.019	0.859	NA
PEAK3_WT-A0JLT2-2	PEAK3_WT	A0JLT2-2	MED19_HUMAN	1|0|0	1	0.33	3	0|0|0	0	0	0	0	0	-1.68	3.33	0.81	NA	PEAK3_WT	A0JLT2-2	MED19_HUMAN	0.276|.|.	0.987	0.329	3	0.260|.|.	0	0	0	0	0	-14.345	1.267	0.866	NA
PEAK3_Mut-Q9BQA1	PEAK3_Mut	Q9BQA1	MEP50_HUMAN	12|8|11|9	40	10	4	15|13|16	0	0	0	0	0	-42.76	0.68	0.81	NA	PEAK3_Mut	Q9BQA1	MEP50_HUMAN	4.909|3.887|4.703|5.652	19.151	4.788	4	5.544|4.691|3.992	0	0	0	0	0	-14.409	1.019	0.843	NA
PEAK3_WT-Q9BQA1	PEAK3_WT	Q9BQA1	MEP50_HUMAN	12|11|12	35	11.67	3	15|13|16	0	0	0	0	0	-37.31	0.8	0.81	NA	PEAK3_WT	Q9BQA1	MEP50_HUMAN	4.102|4.720|4.586	13.407	4.469	3	5.544|4.691|3.992	0	0	0	0	0	-14.409	0.951	0.853	NA
PEAK3_Mut-P31153	PEAK3_Mut	P31153	METK2_HUMAN	1|1|1|2	5	1.25	4	1|2|1	0.01	0.05	0.01	0.05	0.01	-4.51	0.94	0.68	NA	PEAK3_Mut	P31153	METK2_HUMAN	0.544|0.549|0.959|0.986	3.038	0.759	4	0.409|0.758|0.367	0.068	0.159	0.068	0.159	0.068	-9.769	1.567	0.492	NA
PEAK3_WT-P31153	PEAK3_WT	P31153	METK2_HUMAN	1|1|1	3	1	3	1|2|1	0	0	0	0	0	-4.51	0.75	0.81	NA	PEAK3_WT	P31153	METK2_HUMAN	0.476|0.521|0.439	1.436	0.479	3	0.409|0.758|0.367	0	0	0	0	0	-12.728	0.988	0.768	NA
PEAK3_Mut-P55081	PEAK3_Mut	P55081	MFAP1_HUMAN	11|15|9|12	47	11.75	4	9|10|12	0	0	0	0	0	-24.62	1.14	0.79	NA	PEAK3_Mut	P55081	MFAP1_HUMAN	4.008|4.421|3.692|3.997	16.118	4.03	4	2.939|2.972|2.401	0	0	0	0	0	-12.01	1.461	0.727	NA
PEAK3_WT-P55081	PEAK3_WT	P55081	MFAP1_HUMAN	7|9|11	27	9	3	9|10|12	0	0	0	0	0	-27.89	0.87	0.8	NA	PEAK3_WT	P55081	MFAP1_HUMAN	3.001|3.162|3.646	9.809	3.27	3	2.939|2.972|2.401	0	0	0	0	0	-14.208	1.186	0.818	NA
PEAK3_Mut-Q8IWI9-3	PEAK3_Mut	Q8IWI9-3	MGAP_HUMAN	1|1|1|1	4	1	4	2|2|3	0	0	0	0	0	-8.15	0.43	0.81	NA	PEAK3_Mut	Q8IWI9-3	MGAP_HUMAN	0.538|0.394|0.347|0.433	1.712	0.428	4	.|0.424|0.470	0	0	0	0	0	-14.409	0.959	0.845	NA
PEAK3_WT-Q8IWI9-3	PEAK3_WT	Q8IWI9-3	MGAP_HUMAN	1|1|0	2	0.67	3	2|2|3	0	0	0	0	0	-10.4	0.29	0.81	NA	NA	NA	NA	NA	NA	NA	NA	NA	NA	NA	NA	NA	NA	NA	NA	NA	NA
PEAK3_WT-P14174	PEAK3_WT	P14174	MIF_HUMAN	2|1|2	5	1.67	3	1|1|2	0.03	0.05	0.03	0.05	0.03	-4.51	1.25	0.63	NA	PEAK3_WT	P14174	MIF_HUMAN	0.858|0.457|0.504	1.819	0.606	3	0.662|0.500|0.473	0	0	0	0	0	-14.409	1.125	0.754	NA
PEAK3_Mut-P14174	PEAK3_Mut	P14174	MIF_HUMAN	1|2|2|2	7	1.75	4	1|1|2	0.03	0.05	0.03	0.05	0.03	-4.51	1.31	0.62	NA	PEAK3_Mut	P14174	MIF_HUMAN	0.589|0.462|0.471|0.526	2.047	0.512	4	0.662|0.500|0.473	0	0	0	0	0	-14.409	0.95	0.851	NA
PEAK3_Mut-P28482-2	PEAK3_Mut	P28482-2	MK01_HUMAN	1|2|2|1	6	1.5	4	0|0|0	0.47	0.95	0.47	0.95	0.47	0.83	15	0.2	NA	PEAK3_Mut	P28482-2	MK01_HUMAN	1.026|0.709|0.817|1.205	3.756	0.939	4	.|.|.	0.749	1	0.749	1	0.749	-1.909	2.639	0.032	NA
PEAK3_WT-P28482-2	PEAK3_WT	P28482-2	MK01_HUMAN	0|1|0	1	0.33	3	0|0|0	0	0	0	0	0	-1.68	3.33	0.81	NA	NA	NA	NA	NA	NA	NA	NA	NA	NA	NA	NA	NA	NA	NA	NA	NA	NA
PEAK3_Mut-P27361-2	PEAK3_Mut	P27361-2	MK03_HUMAN	1|1|0|0	2	0.5	4	0|0|0	0	0	0	0	0	-1.68	5	0.81	NA	NA	NA	NA	NA	NA	NA	NA	NA	NA	NA	NA	NA	NA	NA	NA	NA	NA
PEAK3_WT-Q15759	PEAK3_WT	Q15759	MK11_HUMAN	0|0|1	1	0.33	3	0|0|0	0	0	0	0	0	-1.68	3.33	0.81	NA	NA	NA	NA	NA	NA	NA	NA	NA	NA	NA	NA	NA	NA	NA	NA	NA	NA
PEAK3_WT-Q9BYG3	PEAK3_WT	Q9BYG3	MK67I_HUMAN	1|0|0	1	0.33	3	1|2|0	0	0	0	0	0	-4.71	0.33	0.81	NA	PEAK3_WT	Q9BYG3	MK67I_HUMAN	0.489|0.355|0.467	1.311	0.437	3	0.563|0.340|0.236	0.001	0.002	0.001	0.002	0.001	-9.532	1.228	0.651	NA
PEAK3_Mut-Q9BYG3	PEAK3_Mut	Q9BYG3	MK67I_HUMAN	0|0|1|0	1	0.25	4	1|2|0	0	0	0	0	0	-4.71	0.25	0.81	NA	PEAK3_Mut	Q9BYG3	MK67I_HUMAN	.|0.453|0.427|0.486	1.722	0.43	4	0.563|0.340|0.236	0.001	0.002	0.001	0.002	0.001	-9.506	1.209	0.663	NA
PEAK3_Mut-Q9BU76-4	PEAK3_Mut	Q9BU76-4	MMTA2_HUMAN	7|5|7|5	24	6	4	7|7|7	0	0	0	0	0	-18.78	0.86	0.81	NA	PEAK3_Mut	Q9BU76-4	MMTA2_HUMAN	3.263|3.129|2.734|3.547	12.674	3.169	4	3.004|2.680|2.235	0	0	0	0	0	-14.358	1.209	0.811	NA
PEAK3_WT-Q9BU76-4	PEAK3_WT	Q9BU76-4	MMTA2_HUMAN	9|7|8	24	8	3	7|7|7	0	0	0	0	0	-15.75	1.14	0.78	NA	PEAK3_WT	Q9BU76-4	MMTA2_HUMAN	2.361|3.003|3.227	8.591	2.864	3	3.004|2.680|2.235	0	0	0	0	0	-14.409	1.093	0.834	NA
PEAK3_Mut-Q15014	PEAK3_Mut	Q15014	MO4L2_HUMAN	1|1|2|1	5	1.25	4	2|2|2	0	0	0	0	0	-6.81	0.62	0.81	NA	PEAK3_Mut	Q15014	MO4L2_HUMAN	1.707|1.899|1.517|1.931	7.053	1.763	4	1.516|1.409|1.103	0	0	0	0	0	-13.943	1.325	0.775	NA
PEAK3_WT-Q15014	PEAK3_WT	Q15014	MO4L2_HUMAN	1|2|2	5	1.67	3	2|2|2	0	0	0	0	0	-6.81	0.83	0.81	NA	PEAK3_WT	Q15014	MO4L2_HUMAN	1.677|1.475|1.733	4.884	1.628	3	1.516|1.409|1.103	0	0	0	0	0	-14.123	1.224	0.817	NA
PEAK3_Mut-Q70IA6-2	PEAK3_Mut	Q70IA6-2	MOB2_HUMAN	0|0|0|1	1	0.25	4	0|0|0	0	0	0	0	0	-1.68	2.5	0.81	NA	PEAK3_Mut	Q70IA6-2	MOB2_HUMAN	0.539|0.571|0.604|0.514	2.228	0.557	4	.|.|.	0	0.002	0	0.002	0	-10.582	1.566	0.684	NA
PEAK3_WT-Q70IA6-2	PEAK3_WT	Q70IA6-2	MOB2_HUMAN	0|2|0	2	0.67	3	0|0|0	0.32	0.95	0.32	0.95	0.32	-1.68	6.67	0.33	NA	PEAK3_WT	Q70IA6-2	MOB2_HUMAN	.|0.533|0.552	1.442	0.481	3	.|.|.	0	0	0	0	0	-14.409	1.351	0.735	NA
PEAK3_WT-P26038	PEAK3_WT	P26038	MOES_HUMAN	1|0|0	1	0.33	3	0|0|0	0	0	0	0	0	-1.68	3.33	0.81	NA	PEAK3_WT	P26038	MOES_HUMAN	0.494|.|.	1.205	0.402	3	.|.|.	0	0	0	0	0	-14.409	1.129	0.802	NA
PEAK3_WT-P46734	PEAK3_WT	P46734	MP2K3_HUMAN	2|0|2	4	1.33	3	0|0|0	0.63	0.95	0.63	0.95	0.63	-1.68	13.33	0.12	NA	PEAK3_WT	P46734	MP2K3_HUMAN	0.373|.|0.184	0.912	0.304	3	0.199|0.161|.	0.16	0.481	0.16	0.481	0.16	-14.397	1.702	0.424	NA
PEAK3_Mut-P46734	PEAK3_Mut	P46734	MP2K3_HUMAN	1|0|0|2	3	0.75	4	0|0|0	0.24	0.95	0.24	0.95	0.24	-1.68	7.5	0.43	NA	PEAK3_Mut	P46734	MP2K3_HUMAN	0.212|0.139|.|0.268	0.975	0.244	4	0.199|0.161|.	0	0	0	0	0	-14.409	1.365	0.819	NA
PEAK3_Mut-Q00325-2	PEAK3_Mut	Q00325-2	MPCP_HUMAN	5|5|3|6	19	4.75	4	2|2|3	0.11	0.26	0.11	0.26	0.11	-5.1	2.04	0.54	NA	PEAK3_Mut	Q00325-2	MPCP_HUMAN	2.625|1.896|2.161|3.205	9.887	2.472	4	1.333|1.020|0.988	0.522	1	0.522	1	0.522	-6.271	2.24	0.135	NA
PEAK3_WT-Q00325-2	PEAK3_WT	Q00325-2	MPCP_HUMAN	3|4|4	11	3.67	3	2|2|3	0.02	0.02	0.02	0.02	0.02	-5.1	1.57	0.66	NA	PEAK3_WT	Q00325-2	MPCP_HUMAN	1.962|2.158|2.277	6.397	2.132	3	1.333|1.020|0.988	0.103	0.176	0.103	0.176	0.103	-5.221	1.933	0.47	NA
PEAK3_Mut-O75439	PEAK3_Mut	O75439	MPPB_HUMAN	0|1|0|1	2	0.5	4	0|0|0	0	0	0	0	0	-1.68	5	0.81	NA	PEAK3_Mut	O75439	MPPB_HUMAN	.|.|.|0.463	1.53	0.383	4	.|.|.	0	0	0	0	0	-14.409	1.075	0.837	NA
PEAK3_Mut-P49959-2	PEAK3_Mut	P49959-2	MRE11_HUMAN	1|1|1|0	3	0.75	4	0|0|0	0	0	0	0	0	-1.68	7.5	0.81	NA	PEAK3_Mut	P49959-2	MRE11_HUMAN	0.604|0.515|0.446|.	1.922	0.48	4	0.342|0.371|.	0	0	0	0	0	-14.409	1.349	0.744	NA
PEAK3_Mut-P49006	PEAK3_Mut	P49006	MRP_HUMAN	1|1|1|1	4	1	4	1|1|1	0	0	0	0	0	-3.31	1	0.81	NA	PEAK3_Mut	P49006	MRP_HUMAN	0.358|0.353|0.373|0.418	1.502	0.375	4	0.203|0.254|0.152	0.114	0.427	0.114	0.427	0.114	-5.586	1.891	0.455	NA
PEAK3_WT-P49006	PEAK3_WT	P49006	MRP_HUMAN	1|1|1	3	1	3	1|1|1	0	0	0	0	0	-3.31	1	0.81	NA	PEAK3_WT	P49006	MRP_HUMAN	0.391|0.356|.	1.103	0.368	3	0.203|0.254|0.152	0.03	0.084	0.03	0.084	0.03	-5.332	1.852	0.549	NA
PEAK3_Mut-P52701-4	PEAK3_Mut	P52701-4	MSH6_HUMAN	0|1|0|0	1	0.25	4	0|0|0	0	0	0	0	0	-1.68	2.5	0.81	NA	PEAK3_Mut	P52701-4	MSH6_HUMAN	0.408|0.380|0.427|0.387	1.603	0.401	4	.|0.198|.	0.321	0.82	0.321	0.82	0.321	-3.614	2.027	0.298	NA
PEAK3_WT-P52701-4	PEAK3_WT	P52701-4	MSH6_HUMAN	0|0|0	0	0	3	0|0|0	0	0	0	0	0	-1.68	0	0.81	NA	PEAK3_WT	P52701-4	MSH6_HUMAN	.|.|0.271	0.983	0.328	3	.|0.198|.	0	0	0	0	0	-12.82	1.657	0.839	NA
PEAK3_Mut-Q13330-3	PEAK3_Mut	Q13330-3	MTA1_HUMAN	3|4|2|4	13	3.25	4	3|3|3	0	0	0	0	0	-8.89	1.08	0.73	NA	PEAK3_Mut	Q13330-3	MTA1_HUMAN	1.289|1.023|0.869|1.048	4.229	1.057	4	0.683|0.961|0.666	0	0	0	0	0	-14.078	1.393	0.758	NA
PEAK3_WT-Q13330-3	PEAK3_WT	Q13330-3	MTA1_HUMAN	3|2|1	6	2	3	3|3|3	0	0	0	0	0	-10.71	0.67	0.81	NA	PEAK3_WT	Q13330-3	MTA1_HUMAN	0.510|0.473|0.862	1.845	0.615	3	0.683|0.961|0.666	0	0	0	0	0	-14.409	0.81	0.849	NA
PEAK3_Mut-O94776	PEAK3_Mut	O94776	MTA2_HUMAN	6|6|3|6	21	5.25	4	6|3|3	0	0	0	0	0	-10.96	1.31	0.74	NA	PEAK3_Mut	O94776	MTA2_HUMAN	1.550|1.386|1.338|1.704	5.979	1.495	4	1.121|1.033|1.008	0	0	0	0	0	-12.787	1.42	0.72	NA
PEAK3_WT-O94776	PEAK3_WT	O94776	MTA2_HUMAN	2|4|4	10	3.33	3	6|3|3	0	0	0	0	0	-12.68	0.83	0.81	NA	PEAK3_WT	O94776	MTA2_HUMAN	1.105|1.045|1.247	3.397	1.132	3	1.121|1.033|1.008	0	0	0	0	0	-14.409	1.076	0.842	NA
PEAK3_Mut-P13995	PEAK3_Mut	P13995	MTDC_HUMAN	1|2|2|2	7	1.75	4	0|0|0	0.71	0.95	0.71	0.95	0.71	0.83	17.5	0.08	NA	PEAK3_Mut	P13995	MTDC_HUMAN	0.581|0.558|0.731|0.647	2.516	0.629	4	0.242|.|.	0.998	1	0.998	1	0.998	4.926	2.601	0	NA
PEAK3_WT-P13995	PEAK3_WT	P13995	MTDC_HUMAN	1|2|1	4	1.33	3	0|0|0	0.32	0.95	0.32	0.95	0.32	0.83	13.33	0.33	NA	PEAK3_WT	P13995	MTDC_HUMAN	0.469|0.482|0.412	1.363	0.454	3	0.242|.|.	0.049	0.115	0.049	0.115	0.049	-9.477	1.879	0.511	NA
PEAK3_WT-Q14764	PEAK3_WT	Q14764	MVP_HUMAN	0|0|0	0	0	3	0|0|0	0	0	0	0	0	-1.68	0	0.81	NA	PEAK3_WT	Q14764	MVP_HUMAN	0.170|.|.	0.881	0.294	3	.|.|.	0	0	0	0	0	-14.409	0.826	0.867	NA
PEAK3_WT-Q99417	PEAK3_WT	Q99417	MYCBP_HUMAN	0|1|2	3	1	3	3|3|3	0	0	0	0	0	-13.21	0.33	0.81	NA	PEAK3_WT	Q99417	MYCBP_HUMAN	.|0.453|1.538	2.347	0.782	3	0.896|0.627|0.728	0.198	0.595	0.198	0.595	0.198	-14.409	1.054	0.402	NA
PEAK3_Mut-Q99417	PEAK3_Mut	Q99417	MYCBP_HUMAN	2|2|1|2	7	1.75	4	3|3|3	0	0	0	0	0	-10.71	0.58	0.81	NA	PEAK3_Mut	Q99417	MYCBP_HUMAN	0.864|0.865|0.303|0.893	2.924	0.731	4	0.896|0.627|0.728	0	0	0	0	0	-14.409	0.985	0.839	NA
PEAK3_Mut-P35580	PEAK3_Mut	P35580	MYH10_HUMAN	11|7|9|6	33	8.25	4	6|8|5	0	0	0	0	0	-14.86	1.3	0.76	NA	PEAK3_Mut	P35580	MYH10_HUMAN	1.961|1.533|1.861|2.316	7.671	1.918	4	1.537|1.569|1.105	0	0	0	0	0	-14.213	1.383	0.756	NA
PEAK3_WT-P35580	PEAK3_WT	P35580	MYH10_HUMAN	7|5|8	20	6.67	3	6|8|5	0	0	0	0	0	-16.35	1.05	0.78	NA	PEAK3_WT	P35580	MYH10_HUMAN	1.647|1.481|1.807	4.935	1.645	3	1.537|1.569|1.105	0	0	0	0	0	-14.325	1.186	0.832	NA
PEAK3_Mut-P35579	PEAK3_Mut	P35579	MYH9_HUMAN	25|26|31|31	113	28.25	4	24|27|32	0	0	0	0	0	-62.55	1.02	0.81	NA	PEAK3_Mut	P35579	MYH9_HUMAN	4.768|4.850|4.271|5.493	19.382	4.846	4	4.055|3.905|3.488	0	0	0	0	0	-14.038	1.272	0.785	NA
PEAK3_WT-P35579	PEAK3_WT	P35579	MYH9_HUMAN	29|25|27	81	27	3	24|27|32	0	0	0	0	0	-62.55	0.98	0.81	NA	PEAK3_WT	P35579	MYH9_HUMAN	4.476|3.857|4.720	13.053	4.351	3	4.055|3.905|3.488	0	0	0	0	0	-14.404	1.143	0.832	NA
PEAK3_Mut-P60660	PEAK3_Mut	P60660	MYL6_HUMAN	6|5|4|5	20	5	4	3|4|3	0	0.01	0	0.01	0	-7.17	1.5	0.71	NA	PEAK3_Mut	P60660	MYL6_HUMAN	2.497|2.389|2.101|2.603	9.591	2.398	4	1.173|1.614|1.472	0.007	0.02	0.007	0.02	0.007	-9.949	1.704	0.6	NA
PEAK3_WT-P60660	PEAK3_WT	P60660	MYL6_HUMAN	5|6|4	15	5	3	3|4|3	0.01	0.01	0.01	0.01	0.01	-7.17	1.5	0.71	NA	PEAK3_WT	P60660	MYL6_HUMAN	2.210|1.888|2.166	6.264	2.088	3	1.173|1.614|1.472	0	0	0	0	0	-12.014	1.484	0.728	NA
PEAK3_WT-Q9NZM1-8	PEAK3_WT	Q9NZM1-8	MYOF_HUMAN	0|0|0	0	0	3	0|0|0	0	0	0	0	0	-1.68	0	0.81	NA	PEAK3_WT	Q9NZM1-8	MYOF_HUMAN	0.224|.|.	0.935	0.312	3	.|.|.	0	0	0	0	0	-14.409	0.876	0.867	NA
PEAK3_Mut-Q96HR8-2	PEAK3_Mut	Q96HR8-2	NAF1_HUMAN	0|0|0|0	0	0	4	0|0|0	0	0	0	0	0	-1.68	0	0.81	NA	PEAK3_Mut	Q96HR8-2	NAF1_HUMAN	.|0.230|0.298|0.288	1.172	0.293	4	.|.|.	0	0	0	0	0	-14.409	0.824	0.859	NA
PEAK3_WT-Q96HR8-2	PEAK3_WT	Q96HR8-2	NAF1_HUMAN	0|1|0	1	0.33	3	0|0|0	0	0	0	0	0	-1.68	3.33	0.81	NA	PEAK3_WT	Q96HR8-2	NAF1_HUMAN	.|0.289|.	1	0.333	3	.|.|.	0	0	0	0	0	-14.409	0.937	0.867	NA
PEAK3_Mut-Q86W26	PEAK3_Mut	Q86W26	NAL10_HUMAN	2|2|1|2	7	1.75	4	2|2|1	0.01	0.01	0.01	0.01	0.01	-5.71	1.05	0.68	NA	PEAK3_Mut	Q86W26	NAL10_HUMAN	7.213|6.618|4.094|6.725	24.65	6.162	4	5.077|4.896|4.575	0	0	0	0	0	-14.409	1.272	0.765	NA
PEAK3_WT-Q86W26	PEAK3_WT	Q86W26	NAL10_HUMAN	1|0|1	2	0.67	3	2|2|1	0	0	0	0	0	-7.62	0.4	0.81	NA	PEAK3_WT	Q86W26	NAL10_HUMAN	5.366|0.491|6.012	11.868	3.956	3	5.077|4.896|4.575	0	0	0	0	0	-14.409	0.817	0.834	NA
PEAK3_WT-P43490	PEAK3_WT	P43490	NAMPT_HUMAN	1|0|0	1	0.33	3	0|0|0	0	0	0	0	0	-1.68	3.33	0.81	NA	PEAK3_WT	P43490	NAMPT_HUMAN	0.514|.|.	1.225	0.408	3	.|.|.	0	0	0	0	0	-14.409	1.148	0.783	NA
PEAK3_WT-Q7Z5D8	PEAK3_WT	Q7Z5D8	NANGN_HUMAN	0|1|0	1	0.33	3	0|0|0	0	0	0	0	0	-1.68	3.33	0.81	NA	PEAK3_WT	Q7Z5D8	NANGN_HUMAN	.|0.953|0.420	1.729	0.576	3	0.420|.|.	0.325	0.974	0.325	0.974	0.325	-14.409	1.371	0.294	NA
PEAK3_Mut-Q7Z5D8	PEAK3_Mut	Q7Z5D8	NANGN_HUMAN	0|1|1|1	3	0.75	4	0|0|0	0	0	0	0	0	-1.68	7.5	0.81	NA	PEAK3_Mut	Q7Z5D8	NANGN_HUMAN	0.567|0.511|1.005|0.598	2.681	0.67	4	0.420|.|.	0.248	0.992	0.248	0.992	0.248	-13.59	1.594	0.366	NA
PEAK3_Mut-P49321	PEAK3_Mut	P49321	NASP_HUMAN	2|3|1|1	7	1.75	4	0|0|0	0.48	0.99	0.48	0.99	0.48	0.83	17.5	0.19	NA	PEAK3_Mut	P49321	NASP_HUMAN	0.855|0.842|0.306|1.239	3.241	0.81	4	.|0.252|0.559	0.74	1	0.74	1	0.74	-14.409	2.16	0.048	NA
PEAK3_WT-P49321	PEAK3_WT	P49321	NASP_HUMAN	0|0|0	0	0	3	0|0|0	0	0	0	0	0	-1.68	0	0.81	NA	PEAK3_WT	P49321	NASP_HUMAN	0.919|0.247|0.569	1.735	0.578	3	.|0.252|0.559	0.332	0.996	0.332	0.996	0.332	-14.409	1.542	0.285	NA
PEAK3_WT-Q53F19	PEAK3_WT	Q53F19	NCBP3_HUMAN	0|2|0	2	0.67	3	1|1|1	0.05	0.14	0.05	0.14	0.05	-4.71	0.67	0.6	NA	NA	NA	NA	NA	NA	NA	NA	NA	NA	NA	NA	NA	NA	NA	NA	NA	NA
PEAK3_Mut-P15531-2	PEAK3_Mut	P15531-2	NDKA_HUMAN	0|1|1|1	3	0.75	4	0|0|0	0	0	0	0	0	-1.68	7.5	0.81	NA	PEAK3_Mut	P15531-2	NDKA_HUMAN	0.549|0.607|0.603|.	2.115	0.529	4	.|.|.	0.001	0.002	0.001	0.002	0.001	-14.409	1.486	0.669	NA
PEAK3_WT-P15531-2	PEAK3_WT	P15531-2	NDKA_HUMAN	1|1|0	2	0.67	3	0|0|0	0	0	0	0	0	-1.68	6.67	0.81	NA	PEAK3_WT	P15531-2	NDKA_HUMAN	.|0.409|0.550	1.314	0.438	3	.|.|.	0	0	0	0	0	-14.409	1.231	0.746	NA
PEAK3_WT-P22392-2	PEAK3_WT	P22392-2	NDKB_HUMAN	1|0|0	1	0.33	3	0|0|0	0	0	0	0	0	-1.68	3.33	0.81	NA	PEAK3_WT	P22392-2	NDKB_HUMAN	0.653|.|.	1.365	0.455	3	.|.|.	0.006	0.018	0.006	0.018	0.006	-14.409	1.279	0.603	NA
PEAK3_Mut-O00483	PEAK3_Mut	O00483	NDUA4_HUMAN	3|4|3|4	14	3.5	4	0|0|0	0.99	1	0.99	1	0.99	4.71	35	0	NA	PEAK3_Mut	O00483	NDUA4_HUMAN	1.553|1.704|1.291|1.893	6.44	1.61	4	0.458|0.429|0.333	1	1	1	1	1	9.301	3.999	0	NA
PEAK3_WT-O00483	PEAK3_WT	O00483	NDUA4_HUMAN	2|4|3	9	3	3	0|0|0	0.98	1	0.98	1	0.98	2.86	30	0	NA	PEAK3_WT	O00483	NDUA4_HUMAN	1.549|1.606|1.392	4.548	1.516	3	0.458|0.429|0.333	1	1	1	1	1	10.031	3.765	0	NA
PEAK3_Mut-Q9P032	PEAK3_Mut	Q9P032	NDUF4_HUMAN	1|0|1|1	3	0.75	4	0|0|0	0	0	0	0	0	-1.68	7.5	0.81	NA	PEAK3_Mut	Q9P032	NDUF4_HUMAN	0.293|.|0.287|0.380	1.316	0.329	4	0.127|0.128|.	0.72	1	0.72	1	0.72	2.416	2.575	0.054	NA
PEAK3_Mut-Q96JN8-2	PEAK3_Mut	Q96JN8-2	NEUL4_HUMAN	1|1|0|1	3	0.75	4	0|0|0	0	0	0	0	0	-1.68	7.5	0.81	NA	PEAK3_Mut	Q96JN8-2	NEUL4_HUMAN	7.246|7.531|3.690|7.661	26.127	6.532	4	5.369|5.325|4.149	0	0	0	0	0	-14.409	1.329	0.734	NA
PEAK3_WT-Q96JN8-2	PEAK3_WT	Q96JN8-2	NEUL4_HUMAN	1|0|1	2	0.67	3	0|0|0	0	0	0	0	0	-1.68	6.67	0.81	NA	PEAK3_WT	Q96JN8-2	NEUL4_HUMAN	6.190|5.293|6.684	18.168	6.056	3	5.369|5.325|4.149	0	0	0	0	0	-14.252	1.233	0.803	NA
PEAK3_Mut-Q9NX24	PEAK3_Mut	Q9NX24	NHP2_HUMAN	1|1|1|1	4	1	4	1|1|1	0	0	0	0	0	-3.31	1	0.81	NA	PEAK3_Mut	Q9NX24	NHP2_HUMAN	.|0.403|0.371|0.458	1.589	0.397	4	0.275|0.267|0.231	0.002	0.007	0.002	0.007	0.002	-11.416	1.546	0.64	NA
PEAK3_WT-Q9NX24	PEAK3_WT	Q9NX24	NHP2_HUMAN	0|0|1	1	0.33	3	1|1|1	0	0	0	0	0	-4.71	0.33	0.81	NA	NA	NA	NA	NA	NA	NA	NA	NA	NA	NA	NA	NA	NA	NA	NA	NA	NA
PEAK3_WT-Q6KC79-2	PEAK3_WT	Q6KC79-2	NIPBL_HUMAN	1|0|1	2	0.67	3	1|0|1	0	0	0	0	0	-3.72	1	0.81	NA	PEAK3_WT	Q6KC79-2	NIPBL_HUMAN	1.454|.|1.306	3.116	1.039	3	1.046|.|1.074	0	0	0	0	0	-14.409	0.98	0.803	NA
PEAK3_Mut-Q6KC79-2	PEAK3_Mut	Q6KC79-2	NIPBL_HUMAN	0|1|1|0	2	0.5	4	1|0|1	0	0	0	0	0	-3.72	0.75	0.81	NA	PEAK3_Mut	Q6KC79-2	NIPBL_HUMAN	.|1.188|1.123|.	3.023	0.756	4	1.046|.|1.074	0	0	0	0	0	-14.409	0.713	0.863	NA
PEAK3_Mut-Q8N5F7	PEAK3_Mut	Q8N5F7	NKAP_HUMAN	0|0|1|0	1	0.25	4	1|2|1	0	0	0	0	0	-6.2	0.19	0.81	NA	PEAK3_Mut	Q8N5F7	NKAP_HUMAN	0.534|0.688|.|0.603	2.18	0.545	4	.|0.860|0.690	0	0	0	0	0	-14.409	0.708	0.86	NA
PEAK3_WT-Q8N5F7	PEAK3_WT	Q8N5F7	NKAP_HUMAN	0|2|0	2	0.67	3	1|2|1	0.02	0.05	0.02	0.05	0.02	-6.2	0.5	0.66	NA	PEAK3_WT	Q8N5F7	NKAP_HUMAN	0.600|0.466|.	1.422	0.474	3	.|0.860|0.690	0	0	0	0	0	-14.409	0.616	0.862	NA
PEAK3_Mut-Q6ZUT1-2	PEAK3_Mut	Q6ZUT1-2	NKAP1_HUMAN	1|1|2|1	5	1.25	4	2|1|1	0.01	0.05	0.01	0.05	0.01	-4.51	0.94	0.68	NA	PEAK3_Mut	Q6ZUT1-2	NKAP1_HUMAN	1.227|1.155|1.050|0.555	3.987	0.997	4	0.872|0.689|0.592	0	0	0	0	0	-14.409	1.407	0.733	NA
PEAK3_WT-Q6ZUT1-2	PEAK3_WT	Q6ZUT1-2	NKAP1_HUMAN	0|1|0	1	0.33	3	2|1|1	0	0	0	0	0	-6.2	0.25	0.81	NA	PEAK3_WT	Q6ZUT1-2	NKAP1_HUMAN	.|1.042|1.105	2.503	0.834	3	0.872|0.689|0.592	0	0	0	0	0	-14.409	1.178	0.772	NA
PEAK3_Mut-Q13224	PEAK3_Mut	Q13224	NMDE2_HUMAN	0|0|0|0	0	0	4	1|0|0	0	0	0	0	0	-2.48	0	0.81	NA	PEAK3_Mut	Q13224	NMDE2_HUMAN	.|.|.|0.883	1.95	0.488	4	1.021|.|.	0	0	0	0	0	-14.409	0.477	0.871	NA
PEAK3_Mut-Q9NP64-2	PEAK3_Mut	Q9NP64-2	NO40_HUMAN	9|9|8|9	35	8.75	4	9|8|7	0	0	0	0	0	-17.82	1.09	0.79	NA	PEAK3_Mut	Q9NP64-2	NO40_HUMAN	3.280|3.520|3.289|3.377	13.467	3.367	4	3.356|3.684|3.107	0	0	0	0	0	-14.409	0.998	0.852	NA
PEAK3_WT-Q9NP64-2	PEAK3_WT	Q9NP64-2	NO40_HUMAN	10|6|10	26	8.67	3	9|8|7	0	0	0	0	0	-20.84	1.08	0.79	NA	PEAK3_WT	Q9NP64-2	NO40_HUMAN	3.443|3.142|3.321	9.906	3.302	3	3.356|3.684|3.107	0	0	0	0	0	-14.409	0.979	0.853	NA
PEAK3_WT-Q9BVI4	PEAK3_WT	Q9BVI4	NOC4L_HUMAN	0|0|1	1	0.33	3	0|0|1	0	0	0	0	0	-2.48	1	0.81	NA	PEAK3_WT	Q9BVI4	NOC4L_HUMAN	.|0.142|0.991	1.489	0.496	3	0.646|.|0.605	0	0	0	0	0	-14.409	0.794	0.745	NA
PEAK3_Mut-Q9BVI4	PEAK3_Mut	Q9BVI4	NOC4L_HUMAN	0|0|1|0	1	0.25	4	0|0|1	0	0	0	0	0	-2.48	0.75	0.81	NA	PEAK3_Mut	Q9BVI4	NOC4L_HUMAN	0.941|0.742|0.829|0.797	3.309	0.827	4	0.646|.|0.605	0	0	0	0	0	-13.662	1.324	0.774	NA
PEAK3_Mut-Q9BSC4-2	PEAK3_Mut	Q9BSC4-2	NOL10_HUMAN	0|0|1|1	2	0.5	4	1|1|0	0	0	0	0	0	-3.72	0.75	0.81	NA	PEAK3_Mut	Q9BSC4-2	NOL10_HUMAN	.|.|0.573|0.684	1.969	0.492	4	0.454|0.445|0.352	0	0.001	0	0.001	0	-14.409	1.187	0.708	NA
PEAK3_WT-Q9BSC4-2	PEAK3_WT	Q9BSC4-2	NOL10_HUMAN	1|1|1	3	1	3	1|1|0	0	0	0	0	0	-2.11	1.5	0.81	NA	PEAK3_WT	Q9BSC4-2	NOL10_HUMAN	0.560|0.618|0.583	1.761	0.587	3	0.454|0.445|0.352	0	0	0	0	0	-11.847	1.416	0.757	NA
PEAK3_Mut-Q14978	PEAK3_Mut	Q14978	NOLC1_HUMAN	3|3|3|4	13	3.25	4	2|3|2	0.01	0.02	0.01	0.02	0.01	-5.1	1.39	0.69	NA	PEAK3_Mut	Q14978	NOLC1_HUMAN	1.747|1.814|1.216|1.775	6.552	1.638	4	1.373|1.336|0.882	0	0	0	0	0	-14.394	1.396	0.776	NA
PEAK3_WT-Q14978	PEAK3_WT	Q14978	NOLC1_HUMAN	3|1|3	7	2.33	3	2|3|2	0	0.01	0	0.01	0	-8.15	1	0.71	NA	PEAK3_WT	Q14978	NOLC1_HUMAN	1.749|1.444|1.623	4.816	1.605	3	1.373|1.336|0.882	0	0	0	0	0	-13.886	1.368	0.805	NA
PEAK3_Mut-Q15233	PEAK3_Mut	Q15233	NONO_HUMAN	12|9|12|13	46	11.5	4	9|11|10	0	0	0	0	0	-23.41	1.15	0.79	NA	PEAK3_Mut	Q15233	NONO_HUMAN	4.900|4.761|4.243|4.739	18.643	4.661	4	2.692|3.106|2.423	0.004	0.009	0.004	0.009	0.004	-8.896	1.71	0.616	NA
PEAK3_WT-Q15233	PEAK3_WT	Q15233	NONO_HUMAN	13|13|14	40	13.33	3	9|11|10	0	0	0	0	0	-17.67	1.33	0.79	NA	PEAK3_WT	Q15233	NONO_HUMAN	4.353|3.531|4.073	11.957	3.986	3	2.692|3.106|2.423	0	0	0	0	0	-12.523	1.462	0.72	NA
PEAK3_Mut-P78316-2	PEAK3_Mut	P78316-2	NOP14_HUMAN	1|3|2|1	7	1.75	4	2|1|4	0	0.01	0	0.01	0	-8.15	0.75	0.73	NA	PEAK3_Mut	P78316-2	NOP14_HUMAN	0.814|0.843|0.519|0.999	3.174	0.794	4	0.699|0.722|0.659	0	0	0	0	0	-14.409	1.146	0.788	NA
PEAK3_WT-P78316-2	PEAK3_WT	P78316-2	NOP14_HUMAN	1|1|0	2	0.67	3	2|1|4	0	0	0	0	0	-10.4	0.29	0.81	NA	PEAK3_WT	P78316-2	NOP14_HUMAN	0.604|0.854|0.274	1.732	0.577	3	0.699|0.722|0.659	0	0	0	0	0	-14.409	0.834	0.837	NA
PEAK3_WT-Q9Y314	PEAK3_WT	Q9Y314	NOSIP_HUMAN	2|2|2	6	2	3	1|2|0	0.14	0.14	0.14	0.14	0.14	-1.85	2	0.52	NA	PEAK3_WT	Q9Y314	NOSIP_HUMAN	0.602|0.434|0.526	1.561	0.52	3	0.825|0.667|0.394	0	0	0	0	0	-14.409	0.866	0.809	NA
PEAK3_Mut-Q9Y314	PEAK3_Mut	Q9Y314	NOSIP_HUMAN	2|0|2|2	6	1.5	4	1|2|0	0.1	0.14	0.1	0.14	0.1	-4.71	1.5	0.54	NA	PEAK3_Mut	Q9Y314	NOSIP_HUMAN	0.584|0.519|0.242|0.549	1.893	0.473	4	0.825|0.667|0.394	0	0	0	0	0	-14.409	0.788	0.82	NA
PEAK3_Mut-P55209	PEAK3_Mut	P55209	NP1L1_HUMAN	2|2|1|2	7	1.75	4	1|2|1	0.03	0.05	0.03	0.05	0.03	-4.51	1.31	0.62	NA	PEAK3_Mut	P55209	NP1L1_HUMAN	0.955|0.781|0.872|0.970	3.579	0.895	4	0.914|0.899|0.705	0	0	0	0	0	-14.409	1.073	0.842	NA
PEAK3_WT-P55209	PEAK3_WT	P55209	NP1L1_HUMAN	1|1|1	3	1	3	1|2|1	0	0	0	0	0	-4.51	0.75	0.81	NA	PEAK3_WT	P55209	NP1L1_HUMAN	0.760|0.873|0.778	2.411	0.804	3	0.914|0.899|0.705	0	0	0	0	0	-14.409	0.964	0.852	NA
PEAK3_Mut-Q99733	PEAK3_Mut	Q99733	NP1L4_HUMAN	1|1|0|0	2	0.5	4	0|0|1	0	0	0	0	0	-2.48	1.5	0.81	NA	PEAK3_Mut	Q99733	NP1L4_HUMAN	.|0.302|.|.	1.37	0.342	4	.|.|0.167	0.001	0.002	0.001	0.002	0.001	-6.025	2.05	0.677	NA
PEAK3_WT-Q99733	PEAK3_WT	Q99733	NP1L4_HUMAN	1|1|1	3	1	3	0|0|1	0	0	0	0	0	-1.08	3	0.81	NA	PEAK3_WT	Q99733	NP1L4_HUMAN	.|0.219|.	0.931	0.31	3	.|.|0.167	0	0	0	0	0	-13.3	1.858	0.853	NA
PEAK3_Mut-P06748	PEAK3_Mut	P06748	NPM_HUMAN	7|4|4|4	19	4.75	4	4|3|3	0.01	0.05	0.01	0.05	0.01	-7.17	1.43	0.68	NA	PEAK3_Mut	P06748	NPM_HUMAN	2.635|2.667|2.409|2.838	10.549	2.637	4	1.636|1.595|1.194	0.009	0.027	0.009	0.027	0.009	-8.264	1.806	0.59	NA
PEAK3_WT-P06748	PEAK3_WT	P06748	NPM_HUMAN	5|4|4	13	4.33	3	4|3|3	0	0	0	0	0	-7.17	1.3	0.73	NA	PEAK3_WT	P06748	NPM_HUMAN	2.828|1.951|2.293	7.073	2.358	3	1.636|1.595|1.194	0.008	0.025	0.008	0.025	0.008	-12.349	1.614	0.591	NA
PEAK3_WT-Q12980	PEAK3_WT	Q12980	NPRL3_HUMAN	1|1|0	2	0.67	3	0|0|0	0	0	0	0	0	-1.68	6.67	0.81	NA	PEAK3_WT	Q12980	NPRL3_HUMAN	0.822|0.743|0.789	2.354	0.785	3	.|0.807|1.047	0	0	0	0	0	-14.409	0.854	0.854	NA
PEAK3_Mut-Q12980	PEAK3_Mut	Q12980	NPRL3_HUMAN	1|1|1|1	4	1	4	0|0|0	0	0	0	0	0	0.83	10	0.81	NA	PEAK3_Mut	Q12980	NPRL3_HUMAN	.|0.887|0.843|0.899	2.985	0.746	4	.|0.807|1.047	0	0	0	0	0	-14.409	0.812	0.859	NA
PEAK3_WT-P15559	PEAK3_WT	P15559	NQO1_HUMAN	2|0|0	2	0.67	3	0|0|0	0.32	0.95	0.32	0.95	0.32	-1.68	6.67	0.33	NA	PEAK3_WT	P15559	NQO1_HUMAN	0.525|.|.	1.237	0.412	3	.|.|.	0	0	0	0	0	-14.409	1.159	0.77	NA
PEAK3_Mut-Q9H7Z3	PEAK3_Mut	Q9H7Z3	NRDE2_HUMAN	0|1|1|0	2	0.5	4	0|0|0	0	0	0	0	0	-1.68	5	0.81	NA	PEAK3_Mut	Q9H7Z3	NRDE2_HUMAN	.|0.536|0.387|.	1.634	0.409	4	.|.|0.250	0.205	0.819	0.205	0.819	0.205	-12.213	1.636	0.399	NA
PEAK3_Mut-Q9Y6Y0	PEAK3_Mut	Q9Y6Y0	NS1BP_HUMAN	6|4|7|4	21	5.25	4	7|4|4	0	0	0	0	0	-13.04	1.05	0.76	NA	PEAK3_Mut	Q9Y6Y0	NS1BP_HUMAN	2.455|2.161|1.764|2.494	8.875	2.219	4	1.773|1.756|1.516	0	0	0	0	0	-14.337	1.323	0.76	NA
PEAK3_WT-Q9Y6Y0	PEAK3_WT	Q9Y6Y0	NS1BP_HUMAN	3|9|4	16	5.33	3	7|4|4	0	0	0	0	0	-14.69	1.07	0.74	NA	PEAK3_WT	Q9Y6Y0	NS1BP_HUMAN	1.892|2.036|2.125	6.054	2.018	3	1.773|1.756|1.516	0	0	0	0	0	-14	1.203	0.824	NA
PEAK3_Mut-Q9H0G5	PEAK3_Mut	Q9H0G5	NSRP1_HUMAN	4|3|4|3	14	3.5	4	3|3|2	0	0.01	0	0.01	0	-6.27	1.31	0.71	NA	PEAK3_Mut	Q9H0G5	NSRP1_HUMAN	1.547|1.444|1.439|1.399	5.83	1.457	4	1.153|1.188|0.964	0	0	0	0	0	-12.743	1.329	0.788	NA
PEAK3_WT-Q9H0G5	PEAK3_WT	Q9H0G5	NSRP1_HUMAN	3|2|3	8	2.67	3	3|3|2	0	0	0	0	0	-7.76	1	0.73	NA	PEAK3_WT	Q9H0G5	NSRP1_HUMAN	1.189|1.003|1.242	3.435	1.145	3	1.153|1.188|0.964	0	0	0	0	0	-14.409	1.044	0.846	NA
PEAK3_WT-Q08J23	PEAK3_WT	Q08J23	NSUN2_HUMAN	1|1|0	2	0.67	3	0|1|1	0	0	0	0	0	-3.72	1	0.81	NA	PEAK3_WT	Q08J23	NSUN2_HUMAN	0.632|0.370|.	1.357	0.452	3	.|0.254|0.258	0.333	0.998	0.333	0.998	0.333	-12.508	1.765	0.283	NA
PEAK3_Mut-Q08J23	PEAK3_Mut	Q08J23	NSUN2_HUMAN	0|1|1|0	2	0.5	4	0|1|1	0	0	0	0	0	-3.72	0.75	0.81	NA	PEAK3_Mut	Q08J23	NSUN2_HUMAN	0.553|0.465|0.468|.	1.841	0.46	4	.|0.254|0.258	0.216	0.862	0.216	0.862	0.216	-12.508	1.796	0.392	NA
PEAK3_Mut-Q96CB9-4	PEAK3_Mut	Q96CB9-4	NSUN4_HUMAN	0|0|1|0	1	0.25	4	2|2|2	0	0	0	0	0	-8.9	0.12	0.81	NA	PEAK3_Mut	Q96CB9-4	NSUN4_HUMAN	0.519|0.837|0.667|0.971	2.993	0.748	4	0.747|0.661|0.488	0	0	0	0	0	-14.409	1.202	0.802	NA
PEAK3_WT-Q96CB9-4	PEAK3_WT	Q96CB9-4	NSUN4_HUMAN	1|2|1	4	1.33	3	2|2|2	0	0	0	0	0	-6.81	0.67	0.81	NA	PEAK3_WT	Q96CB9-4	NSUN4_HUMAN	0.785|0.696|0.897	2.377	0.792	3	0.747|0.661|0.488	0	0	0	0	0	-14.217	1.273	0.819	NA
PEAK3_Mut-Q9H857-4	PEAK3_Mut	Q9H857-4	NT5D2_HUMAN	0|0|1|2	3	0.75	4	0|0|0	0.24	0.95	0.24	0.95	0.24	-1.68	7.5	0.43	NA	PEAK3_Mut	Q9H857-4	NT5D2_HUMAN	0.326|0.097|0.268|0.174	0.866	0.216	4	.|0.131|.	0.31	0.998	0.31	0.998	0.31	-14.409	1.646	0.305	NA
PEAK3_WT-P57740-3	PEAK3_WT	P57740-3	NU107_HUMAN	3|2|3	8	2.67	3	0|0|2	0.52	0.59	0.52	0.59	0.52	-0.5	4	0.16	NA	PEAK3_WT	P57740-3	NU107_HUMAN	0.797|0.570|0.657	2.025	0.675	3	0.266|.|0.194	1	1	1	1	1	6.933	2.973	0	NA
PEAK3_Mut-P57740-3	PEAK3_Mut	P57740-3	NU107_HUMAN	3|2|2|3	10	2.5	4	0|0|2	0.48	0.59	0.48	0.59	0.48	-0.5	3.75	0.18	NA	PEAK3_Mut	P57740-3	NU107_HUMAN	1.129|0.759|0.689|1.251	3.828	0.957	4	0.266|.|0.194	1	1	1	1	1	9.302	4.215	0	NA
PEAK3_Mut-Q8WUM0	PEAK3_Mut	Q8WUM0	NU133_HUMAN	2|2|2|2	8	2	4	1|0|0	0.67	0.67	0.67	0.67	0.67	0.71	6	0.09	NA	PEAK3_Mut	Q8WUM0	NU133_HUMAN	0.693|0.430|0.634|0.548	2.305	0.576	4	0.469|.|.	0	0	0	0	0	-14.409	1.228	0.793	NA
PEAK3_WT-Q8WUM0	PEAK3_WT	Q8WUM0	NU133_HUMAN	2|1|2	5	1.67	3	1|0|0	0.45	0.67	0.45	0.67	0.45	-1.08	5	0.23	NA	PEAK3_WT	Q8WUM0	NU133_HUMAN	0.560|0.520|0.611	1.691	0.564	3	0.469|.|.	0	0	0	0	0	-14.17	1.201	0.828	NA
PEAK3_Mut-O75694-2	PEAK3_Mut	O75694-2	NU155_HUMAN	6|8|4|8	26	6.5	4	0|0|0	1	1	1	1	1	6.45	65	0	NA	PEAK3_Mut	O75694-2	NU155_HUMAN	1.693|1.681|1.372|1.872	6.619	1.655	4	.|.|.	1	1	1	1	1	10.553	4.651	0	NA
PEAK3_WT-O75694-2	PEAK3_WT	O75694-2	NU155_HUMAN	1|0|0	1	0.33	3	0|0|0	0	0	0	0	0	-1.68	3.33	0.81	NA	PEAK3_WT	O75694-2	NU155_HUMAN	0.557|0.595|0.606	1.759	0.586	3	.|.|.	0.001	0.002	0.001	0.002	0.001	-8.725	1.648	0.663	NA
PEAK3_Mut-Q12769	PEAK3_Mut	Q12769	NU160_HUMAN	7|5|6|6	24	6	4	2|2|2	0.5	0.77	0.5	0.77	0.5	-1.23	3	0.17	NA	PEAK3_Mut	Q12769	NU160_HUMAN	1.280|1.358|0.946|1.288	4.871	1.218	4	0.291|0.661|0.458	0.766	0.964	0.766	0.964	0.766	-1.166	2.736	0.023	NA
PEAK3_WT-Q12769	PEAK3_WT	Q12769	NU160_HUMAN	2|2|2	6	2	3	2|2|2	0	0	0	0	0	-5.38	1	0.81	NA	PEAK3_WT	Q12769	NU160_HUMAN	0.900|0.799|0.569	2.268	0.756	3	0.291|0.661|0.458	0.061	0.145	0.061	0.145	0.061	-7.423	1.698	0.502	NA
PEAK3_Mut-P19338	PEAK3_Mut	P19338	NUCL_HUMAN	8|8|4|6	26	6.5	4	3|6|6	0	0	0	0	0	-13.04	1.3	0.75	NA	PEAK3_Mut	P19338	NUCL_HUMAN	2.316|1.653|1.381|1.425	6.776	1.694	4	1.568|1.455|1.106	0	0	0	0	0	-14.404	1.244	0.732	NA
PEAK3_WT-P19338	PEAK3_WT	P19338	NUCL_HUMAN	4|4|5	13	4.33	3	3|6|6	0	0	0	0	0	-13.04	0.87	0.81	NA	PEAK3_WT	P19338	NUCL_HUMAN	1.743|1.243|1.583	4.569	1.523	3	1.568|1.455|1.106	0	0	0	0	0	-14.409	1.119	0.833	NA
PEAK3_WT-O95848	PEAK3_WT	O95848	NUD14_HUMAN	1|0|1	2	0.67	3	0|0|0	0	0	0	0	0	-1.68	6.67	0.81	NA	PEAK3_WT	O95848	NUD14_HUMAN	0.507|0.414|0.470	1.391	0.464	3	.|.|.	0	0	0	0	0	-13.763	1.303	0.783	NA
PEAK3_Mut-Q9Y266	PEAK3_Mut	Q9Y266	NUDC_HUMAN	6|5|5|6	22	5.5	4	2|3|1	0.37	0.51	0.37	0.51	0.37	-1.23	2.75	0.26	NA	PEAK3_Mut	Q9Y266	NUDC_HUMAN	2.128|2.091|1.582|2.070	7.87	1.968	4	0.917|1.026|0.710	0.745	0.995	0.745	0.995	0.745	-7.004	2.251	0.041	NA
PEAK3_WT-Q9Y266	PEAK3_WT	Q9Y266	NUDC_HUMAN	5|4|5	14	4.67	3	2|3|1	0.17	0.23	0.17	0.23	0.17	-2.55	2.33	0.5	NA	PEAK3_WT	Q9Y266	NUDC_HUMAN	1.977|1.492|1.720	5.19	1.73	3	0.917|1.026|0.710	0.343	0.977	0.343	0.977	0.343	-8.387	1.979	0.226	NA
PEAK3_WT-Q14980-4	PEAK3_WT	Q14980-4	NUMA1_HUMAN	0|1|0	1	0.33	3	0|0|0	0	0	0	0	0	-1.68	3.33	0.81	NA	NA	NA	NA	NA	NA	NA	NA	NA	NA	NA	NA	NA	NA	NA	NA	NA	NA
PEAK3_Mut-Q9UKX7-2	PEAK3_Mut	Q9UKX7-2	NUP50_HUMAN	0|1|0|0	1	0.25	4	0|0|0	0	0	0	0	0	-1.68	2.5	0.81	NA	PEAK3_Mut	Q9UKX7-2	NUP50_HUMAN	0.451|0.476|0.408|.	1.691	0.423	4	.|.|0.240	0.023	0.086	0.023	0.086	0.023	-11.76	1.758	0.556	NA
PEAK3_Mut-Q9BW27	PEAK3_Mut	Q9BW27	NUP85_HUMAN	3|3|1|3	10	2.5	4	0|0|0	0.74	0.99	0.74	0.99	0.74	0.83	25	0.06	NA	PEAK3_Mut	Q9BW27	NUP85_HUMAN	0.785|0.636|0.203|0.403	2.027	0.507	4	.|.|0.249	0.5	1	0.5	1	0.5	-14.409	2.033	0.152	NA
PEAK3_WT-Q9BW27	PEAK3_WT	Q9BW27	NUP85_HUMAN	0|0|0	0	0	3	0|0|0	0	0	0	0	0	-1.68	0	0.81	NA	PEAK3_WT	Q9BW27	NUP85_HUMAN	0.293|0.296|.	0.944	0.315	3	.|.|0.249	0	0	0	0	0	-13.958	1.263	0.85	NA
PEAK3_Mut-P52948-6	PEAK3_Mut	P52948-6	NUP98_HUMAN	3|3|2|3	11	2.75	4	0|0|0	0.98	0.99	0.98	0.99	0.98	2.86	27.5	0	NA	PEAK3_Mut	P52948-6	NUP98_HUMAN	0.637|0.391|0.391|0.338	1.757	0.439	4	.|.|.	0.002	0.008	0.002	0.008	0.002	-14.409	1.235	0.636	NA
PEAK3_Mut-Q9BR26	PEAK3_Mut	Q9BR26	OCSTP_HUMAN	0|0|0|0	0	0	4	0|1|1	0	0	0	0	0	-3.72	0	0.81	NA	PEAK3_Mut	Q9BR26	OCSTP_HUMAN	0.601|0.431|.|.	1.744	0.436	4	0.424|0.446|0.374	0	0	0	0	0	-14.409	1.054	0.785	NA
PEAK3_WT-Q9BR26	PEAK3_WT	Q9BR26	OCSTP_HUMAN	1|1|1	3	1	3	0|1|1	0	0	0	0	0	-2.11	1.5	0.81	NA	PEAK3_WT	Q9BR26	OCSTP_HUMAN	.|0.384|0.456	1.196	0.399	3	0.424|0.446|0.374	0	0	0	0	0	-14.409	0.964	0.859	NA
PEAK3_WT-P13725	PEAK3_WT	P13725	ONCM_HUMAN	1|0|0	1	0.33	3	0|0|0	0	0	0	0	0	-1.68	3.33	0.81	NA	PEAK3_WT	P13725	ONCM_HUMAN	0.880|.|0.764	2	0.667	3	0.700|0.691|0.781	0	0	0	0	0	-14.409	0.922	0.843	NA
PEAK3_Mut-P13725	PEAK3_Mut	P13725	ONCM_HUMAN	0|0|0|0	0	0	4	0|0|0	0	0	0	0	0	-1.68	0	0.81	NA	PEAK3_Mut	P13725	ONCM_HUMAN	.|.|0.909|.	1.976	0.494	4	0.700|0.691|0.781	0	0	0	0	0	-14.409	0.684	0.849	NA
PEAK3_Mut-Q9HC10-5	PEAK3_Mut	Q9HC10-5	OTOF_HUMAN	0|0|0|0	0	0	4	0|0|0	0	0	0	0	0	-1.68	0	0.81	NA	PEAK3_Mut	Q9HC10-5	OTOF_HUMAN	0.878|.|0.487|.	2.077	0.519	4	.|0.537|.	0	0	0	0	0	-14.409	0.967	0.742	NA
PEAK3_WT-Q9HC10-5	PEAK3_WT	Q9HC10-5	OTOF_HUMAN	0|0|1	1	0.33	3	0|0|0	0	0	0	0	0	-1.68	3.33	0.81	NA	PEAK3_WT	Q9HC10-5	OTOF_HUMAN	.|.|0.862	1.573	0.524	3	.|0.537|.	0	0	0	0	0	-14.409	0.976	0.747	NA
PEAK3_Mut-Q01804	PEAK3_Mut	Q01804	OTUD4_HUMAN	4|3|2|4	13	3.25	4	3|2|2	0.01	0.02	0.01	0.02	0.01	-6.57	1.39	0.67	NA	PEAK3_Mut	Q01804	OTUD4_HUMAN	1.340|1.570|1.396|1.530	5.836	1.459	4	0.802|0.895|0.942	0.003	0.008	0.003	0.008	0.003	-9.364	1.662	0.624	NA
PEAK3_WT-Q01804	PEAK3_WT	Q01804	OTUD4_HUMAN	3|2|3	8	2.67	3	3|2|2	0	0.01	0	0.01	0	-6.57	1.14	0.71	NA	PEAK3_WT	Q01804	OTUD4_HUMAN	1.453|1.198|1.311	3.962	1.321	3	0.802|0.895|0.942	0	0.001	0	0.001	0	-11.688	1.505	0.698	NA
PEAK3_Mut-O00443	PEAK3_Mut	O00443	P3C2A_HUMAN	0|1|0|0	1	0.25	4	0|0|0	0	0	0	0	0	-1.68	2.5	0.81	NA	PEAK3_Mut	O00443	P3C2A_HUMAN	.|0.622|.|.	1.689	0.422	4	.|.|.	0.001	0.004	0.001	0.004	0.001	-14.409	1.187	0.666	NA
PEAK3_WT-O00443	PEAK3_WT	O00443	P3C2A_HUMAN	0|1|0	1	0.33	3	0|0|0	0	0	0	0	0	-1.68	3.33	0.81	NA	PEAK3_WT	O00443	P3C2A_HUMAN	.|0.403|.	1.115	0.372	3	.|.|.	0	0	0	0	0	-14.409	1.044	0.864	NA
PEAK3_Mut-Q6IN85-4	PEAK3_Mut	Q6IN85-4	P4R3A_HUMAN	1|1|1|1	4	1	4	0|0|0	0	0	0	0	0	0.83	10	0.81	NA	PEAK3_Mut	Q6IN85-4	P4R3A_HUMAN	0.437|.|.|0.620	1.768	0.442	4	0.399|0.212|.	0.199	0.797	0.199	0.797	0.199	-13.65	1.52	0.401	NA
PEAK3_WT-Q6IN85-4	PEAK3_WT	Q6IN85-4	P4R3A_HUMAN	1|0|1	2	0.67	3	0|0|0	0	0	0	0	0	-1.68	6.67	0.81	NA	NA	NA	NA	NA	NA	NA	NA	NA	NA	NA	NA	NA	NA	NA	NA	NA	NA
PEAK3_Mut-P54886-2	PEAK3_Mut	P54886-2	P5CS_HUMAN	0|1|0|2	3	0.75	4	0|0|0	0.24	0.95	0.24	0.95	0.24	-1.68	7.5	0.43	NA	PEAK3_Mut	P54886-2	P5CS_HUMAN	0.367|0.465|0.592|0.592	2.017	0.504	4	.|.|.	0	0.001	0	0.001	0	-14.38	1.417	0.689	NA
PEAK3_WT-P54886-2	PEAK3_WT	P54886-2	P5CS_HUMAN	0|0|0	0	0	3	0|0|0	0	0	0	0	0	-1.68	0	0.81	NA	PEAK3_WT	P54886-2	P5CS_HUMAN	0.321|.|0.366	1.043	0.348	3	.|.|.	0	0	0	0	0	-14.409	0.977	0.86	NA
PEAK3_Mut-Q86YP4-2	PEAK3_Mut	Q86YP4-2	P66A_HUMAN	2|1|2|2	7	1.75	4	3|2|1	0	0	0	0	0	-6.81	0.88	0.81	NA	PEAK3_Mut	Q86YP4-2	P66A_HUMAN	0.553|0.650|0.490|0.614	2.306	0.577	4	0.553|0.409|0.356	0	0	0	0	0	-14.17	1.335	0.809	NA
PEAK3_WT-Q86YP4-2	PEAK3_WT	Q86YP4-2	P66A_HUMAN	2|1|2	5	1.67	3	3|2|1	0	0	0	0	0	-6.81	0.83	0.81	NA	PEAK3_WT	Q86YP4-2	P66A_HUMAN	0.386|.|0.408	1.149	0.383	3	0.553|0.409|0.356	0	0	0	0	0	-14.409	0.887	0.862	NA
PEAK3_WT-Q9UQ80-2	PEAK3_WT	Q9UQ80-2	PA2G4_HUMAN	1|0|0	1	0.33	3	0|0|0	0	0	0	0	0	-1.68	3.33	0.81	NA	NA	NA	NA	NA	NA	NA	NA	NA	NA	NA	NA	NA	NA	NA	NA	NA	NA
PEAK3_WT-Q9H8K7	PEAK3_WT	Q9H8K7	PAAT_HUMAN	0|0|2	2	0.67	3	1|1|0	0.11	0.33	0.11	0.33	0.11	-3.72	1	0.54	NA	PEAK3_WT	Q9H8K7	PAAT_HUMAN	1.915|1.196|1.611	4.722	1.574	3	1.064|0.977|1.027	0.012	0.036	0.012	0.036	0.012	-13.713	1.54	0.579	NA
PEAK3_Mut-Q9H8K7	PEAK3_Mut	Q9H8K7	PAAT_HUMAN	1|1|0|0	2	0.5	4	1|1|0	0	0	0	0	0	-3.72	0.75	0.81	NA	PEAK3_Mut	Q9H8K7	PAAT_HUMAN	1.166|1.639|1.463|1.415	5.683	1.421	4	1.064|0.977|1.027	0	0	0	0	0	-13.918	1.39	0.729	NA
PEAK3_Mut-Q8N7H5	PEAK3_Mut	Q8N7H5	PAF1_HUMAN	2|3|1|1	7	1.75	4	4|1|2	0	0.01	0	0.01	0	-8.15	0.75	0.73	NA	PEAK3_Mut	Q8N7H5	PAF1_HUMAN	1.025|1.025|1.041|0.827	3.918	0.979	4	0.904|0.612|0.554	0	0	0	0	0	-13.942	1.453	0.752	NA
PEAK3_WT-Q8N7H5	PEAK3_WT	Q8N7H5	PAF1_HUMAN	1|1|2	4	1.33	3	4|1|2	0	0	0	0	0	-8.15	0.57	0.81	NA	PEAK3_WT	Q8N7H5	PAF1_HUMAN	0.800|0.787|0.926	2.513	0.838	3	0.904|0.612|0.554	0	0	0	0	0	-14.143	1.243	0.837	NA
PEAK3_Mut-Q15004	PEAK3_Mut	Q15004	PAF15_HUMAN	0|2|0|0	2	0.5	4	1|1|0	0.08	0.33	0.08	0.33	0.08	-3.72	0.75	0.56	NA	PEAK3_Mut	Q15004	PAF15_HUMAN	0.511|0.678|0.436|0.518	2.142	0.536	4	0.511|0.523|0.376	0	0	0	0	0	-14.409	1.152	0.804	NA
PEAK3_WT-Q15004	PEAK3_WT	Q15004	PAF15_HUMAN	1|0|1	2	0.67	3	1|1|0	0	0	0	0	0	-3.72	1	0.81	NA	PEAK3_WT	Q15004	PAF15_HUMAN	0.617|0.513|0.538	1.669	0.556	3	0.511|0.523|0.376	0	0	0	0	0	-14.195	1.197	0.826	NA
PEAK3_Mut-Q8NC51	PEAK3_Mut	Q8NC51	PAIRB_HUMAN	9|18|13|11	51	12.75	4	10|11|15	0	0	0	0	0	-30.71	1.06	0.79	NA	PEAK3_Mut	Q8NC51	PAIRB_HUMAN	5.794|6.673|5.846|7.019	25.332	6.333	4	4.014|4.990|4.173	0	0	0	0	0	-12.176	1.448	0.724	NA
PEAK3_WT-Q8NC51	PEAK3_WT	Q8NC51	PAIRB_HUMAN	15|15|14	44	14.67	3	10|11|15	0	0	0	0	0	-23.24	1.22	0.8	NA	PEAK3_WT	Q8NC51	PAIRB_HUMAN	6.079|5.795|6.468	18.341	6.114	3	4.014|4.990|4.173	0	0	0	0	0	-12.173	1.398	0.762	NA
PEAK3_WT-Q8NC51-2	PEAK3_WT	Q8NC51-2	PAIRB_HUMAN	0|1|0	1	0.33	3	0|0|0	0	0	0	0	0	-1.68	3.33	0.81	NA	NA	NA	NA	NA	NA	NA	NA	NA	NA	NA	NA	NA	NA	NA	NA	NA	NA
PEAK3_WT-Q99497	PEAK3_WT	Q99497	PARK7_HUMAN	1|0|0	1	0.33	3	0|0|0	0	0	0	0	0	-1.68	3.33	0.81	NA	PEAK3_WT	Q99497	PARK7_HUMAN	0.673|.|.	1.385	0.462	3	.|.|.	0.017	0.05	0.017	0.05	0.017	-14.409	1.297	0.568	NA
PEAK3_Mut-Q8NF37	PEAK3_Mut	Q8NF37	PCAT1_HUMAN	1|1|1|0	3	0.75	4	0|0|0	0	0	0	0	0	-1.68	7.5	0.81	NA	PEAK3_Mut	Q8NF37	PCAT1_HUMAN	0.327|.|0.316|.	1.355	0.339	4	.|.|.	0	0	0	0	0	-14.409	0.952	0.865	NA
PEAK3_Mut-Q15365	PEAK3_Mut	Q15365	PCBP1_HUMAN	6|7|8|5	26	6.5	4	6|3|5	0	0	0	0	0	-10.42	1.39	0.74	NA	PEAK3_Mut	Q15365	PCBP1_HUMAN	4.111|4.181|3.853|3.981	16.125	4.031	4	3.378|2.921|2.285	0	0	0	0	0	-12.561	1.427	0.787	NA
PEAK3_WT-Q15365	PEAK3_WT	Q15365	PCBP1_HUMAN	7|4|7	18	6	3	6|3|5	0	0	0	0	0	-11.89	1.29	0.75	NA	PEAK3_WT	Q15365	PCBP1_HUMAN	3.573|3.286|3.311	10.169	3.39	3	3.378|2.921|2.285	0	0	0	0	0	-13.971	1.2	0.835	NA
PEAK3_Mut-Q15366-6	PEAK3_Mut	Q15366-6	PCBP2_HUMAN	7|6|7|8	28	7	4	2|3|2	0.54	0.8	0.54	0.8	0.54	-1.04	3	0.16	NA	PEAK3_Mut	Q15366-6	PCBP2_HUMAN	4.358|4.206|4.000|4.786	17.349	4.337	4	1.772|1.713|1.225	1	1	1	1	1	7.139	2.8	0	NA
PEAK3_WT-Q15366-6	PEAK3_WT	Q15366-6	PCBP2_HUMAN	5|6|4	15	5	3	2|3|2	0.12	0.26	0.12	0.26	0.12	-3.69	2.14	0.53	NA	PEAK3_WT	Q15366-6	PCBP2_HUMAN	2.574|3.326|2.528	8.428	2.809	3	1.772|1.713|1.225	0.279	0.837	0.279	0.837	0.279	-10.087	1.814	0.333	NA
PEAK3_WT-Q9HC56-2	PEAK3_WT	Q9HC56-2	PCDH9_HUMAN	0|0|0	0	0	3	1|1|0	0	0	0	0	0	-3.72	0	0.81	NA	PEAK3_WT	Q9HC56-2	PCDH9_HUMAN	1.853|1.331|1.876	5.059	1.686	3	1.467|1.391|.	0	0	0	0	0	-14.409	1.18	0.81	NA
PEAK3_Mut-Q9HC56-2	PEAK3_Mut	Q9HC56-2	PCDH9_HUMAN	1|0|1|1	3	0.75	4	1|1|0	0	0	0	0	0	-3.72	1.12	0.81	NA	PEAK3_Mut	Q9HC56-2	PCDH9_HUMAN	1.531|.|.|1.672	3.915	0.979	4	1.467|1.391|.	0	0	0	0	0	-14.409	0.685	0.858	NA
PEAK3_Mut-Q15645	PEAK3_Mut	Q15645	PCH2_HUMAN	1|0|0|0	1	0.25	4	0|0|0	0	0	0	0	0	-1.68	2.5	0.81	NA	PEAK3_Mut	Q15645	PCH2_HUMAN	0.407|0.475|.|0.290	1.528	0.382	4	.|.|.	0	0	0	0	0	-14.409	1.074	0.822	NA
PEAK3_WT-P07237	PEAK3_WT	P07237	PDIA1_HUMAN	2|1|0	3	1	3	0|0|1	0.22	0.67	0.22	0.67	0.22	-2.48	3	0.47	NA	PEAK3_WT	P07237	PDIA1_HUMAN	1.109|0.390|0.373	1.872	0.624	3	0.202|.|.	0.344	1	0.344	1	0.344	-5.474	3.09	0.222	NA
PEAK3_Mut-P07237	PEAK3_Mut	P07237	PDIA1_HUMAN	1|0|0|0	1	0.25	4	0|0|1	0	0	0	0	0	-2.48	0.75	0.81	NA	PEAK3_Mut	P07237	PDIA1_HUMAN	0.236|0.160|0.187|0.266	0.85	0.212	4	0.202|.|.	0	0	0	0	0	-14.409	1.052	0.838	NA
PEAK3_Mut-P30101	PEAK3_Mut	P30101	PDIA3_HUMAN	6|4|2|3	15	3.75	4	5|9|3	0	0	0	0	0	-19.23	0.66	0.78	NA	PEAK3_Mut	P30101	PDIA3_HUMAN	1.419|1.486|1.174|1.714	5.794	1.449	4	1.292|1.408|1.068	0	0	0	0	0	-14.409	1.161	0.809	NA
PEAK3_WT-P30101	PEAK3_WT	P30101	PDIA3_HUMAN	4|2|4	10	3.33	3	5|9|3	0	0	0	0	0	-19.23	0.59	0.81	NA	PEAK3_WT	P30101	PDIA3_HUMAN	1.577|1.380|1.514	4.471	1.49	3	1.292|1.408|1.068	0	0	0	0	0	-14.124	1.194	0.825	NA
PEAK3_Mut-P13667	PEAK3_Mut	P13667	PDIA4_HUMAN	1|0|0|0	1	0.25	4	0|0|0	0	0	0	0	0	-1.68	2.5	0.81	NA	NA	NA	NA	NA	NA	NA	NA	NA	NA	NA	NA	NA	NA	NA	NA	NA	NA
PEAK3_Mut-Q15084-3	PEAK3_Mut	Q15084-3	PDIA6_HUMAN	5|3|4|3	15	3.75	4	5|4|4	0	0	0	0	0	-12.22	0.87	0.77	NA	PEAK3_Mut	Q15084-3	PDIA6_HUMAN	1.343|0.808|0.698|0.966	3.816	0.954	4	1.038|1.004|0.937	0	0	0	0	0	-14.409	0.962	0.817	NA
PEAK3_WT-Q15084-3	PEAK3_WT	Q15084-3	PDIA6_HUMAN	2|1|1	4	1.33	3	5|4|4	0	0	0	0	0	-16.2	0.31	0.81	NA	PEAK3_WT	Q15084-3	PDIA6_HUMAN	1.194|0.774|0.909	2.876	0.959	3	1.038|1.004|0.937	0	0	0	0	0	-14.409	0.966	0.84	NA
PEAK3_Mut-Q9Y2S7	PEAK3_Mut	Q9Y2S7	PDIP2_HUMAN	0|1|0|0	1	0.25	4	0|0|0	0	0	0	0	0	-1.68	2.5	0.81	NA	NA	NA	NA	NA	NA	NA	NA	NA	NA	NA	NA	NA	NA	NA	NA	NA	NA
PEAK3_Mut-Q9BY77	PEAK3_Mut	Q9BY77	PDIP3_HUMAN	27|28|29|32	116	29	4	25|26|24	0	0	0	0	0	-50.19	1.16	0.81	NA	PEAK3_Mut	Q9BY77	PDIP3_HUMAN	9.880|9.538|9.063|10.191	38.673	9.668	4	7.336|7.531|6.579	0	0	0	0	0	-12.799	1.355	0.779	NA
PEAK3_WT-Q9BY77	PEAK3_WT	Q9BY77	PDIP3_HUMAN	27|23|25	75	25	3	25|26|24	0	0	0	0	0	-56.01	1	0.81	NA	PEAK3_WT	Q9BY77	PDIP3_HUMAN	9.238|8.333|9.194	26.765	8.922	3	7.336|7.531|6.579	0	0	0	0	0	-13.732	1.25	0.812	NA
PEAK3_Mut-Q96HC4-7	PEAK3_Mut	Q96HC4-7	PDLI5_HUMAN	1|0|1|1	3	0.75	4	0|0|0	0	0	0	0	0	-1.68	7.5	0.81	NA	PEAK3_Mut	Q96HC4-7	PDLI5_HUMAN	0.609|0.695|0.610|0.730	2.645	0.661	4	.|.|.	0.066	0.129	0.066	0.129	0.066	-6.273	1.858	0.495	NA
PEAK3_WT-Q29RF7	PEAK3_WT	Q29RF7	PDS5A_HUMAN	1|0|0	1	0.33	3	0|0|0	0	0	0	0	0	-1.68	3.33	0.81	NA	PEAK3_WT	Q29RF7	PDS5A_HUMAN	0.282|.|.	0.993	0.331	3	.|.|.	0	0	0	0	0	-14.409	0.931	0.867	NA
PEAK3_Mut-Q29RF7	PEAK3_Mut	Q29RF7	PDS5A_HUMAN	0|0|0|1	1	0.25	4	0|0|0	0	0	0	0	0	-1.68	2.5	0.81	NA	NA	NA	NA	NA	NA	NA	NA	NA	NA	NA	NA	NA	NA	NA	NA	NA	NA
PEAK3_Mut-Q9H792	PEAK3_Mut	Q9H792	PEAK1_HUMAN	2|1|1|1	5	1.25	4	0|0|0	0.24	0.95	0.24	0.95	0.24	0.83	12.5	0.43	NA	PEAK3_Mut	Q9H792	PEAK1_HUMAN	.|0.750|0.295|0.445	1.846	0.461	4	.|.|.	0.069	0.277	0.069	0.277	0.069	-14.409	1.297	0.49	NA
PEAK3_Mut-Q6ZS72	PEAK3_Mut	Q6ZS72	PEAK3_HUMAN	113|113|108|114	448	112	4	9|5|13	1	1	1	1	1	52	12.44	0	NA	PEAK3_Mut	Q6ZS72	PEAK3_HUMAN	158.413|154.180|153.689|177.697	643.98	160.995	4	3.059|1.597|2.929	1	1	1	1	1	11.317	66.315	0	NA
PEAK3_WT-Q6ZS72	PEAK3_WT	Q6ZS72	PEAK3_HUMAN	104|95|103	302	100.67	3	9|5|13	1	1	1	1	1	43.89	11.19	0	NA	PEAK3_WT	Q6ZS72	PEAK3_HUMAN	170.571|155.335|164.295	490.201	163.4	3	3.059|1.597|2.929	1	1	1	1	1	11.345	67.305	0	NA
PEAK3_Mut-Q9UBV8	PEAK3_Mut	Q9UBV8	PEF1_HUMAN	2|1|1|1	5	1.25	4	1|0|0	0.17	0.67	0.17	0.67	0.17	-1.08	3.75	0.5	NA	PEAK3_Mut	Q9UBV8	PEF1_HUMAN	0.667|0.660|0.697|0.768	2.793	0.698	4	0.407|0.362|0.293	0.222	0.692	0.222	0.692	0.222	-3.565	1.992	0.386	NA
PEAK3_WT-Q9UBV8	PEAK3_WT	Q9UBV8	PEF1_HUMAN	1|1|2	4	1.33	3	1|0|0	0.22	0.67	0.22	0.67	0.22	-1.08	4	0.47	NA	PEAK3_WT	Q9UBV8	PEF1_HUMAN	0.201|0.576|0.641	1.418	0.473	3	0.407|0.362|0.293	0.004	0.011	0.004	0.011	0.004	-14.409	1.349	0.617	NA
PEAK3_Mut-Q86TG7-2	PEAK3_Mut	Q86TG7-2	PEG10_HUMAN	2|2|2|2	8	2	4	0|1|1	0.33	0.33	0.33	0.33	0.33	-0.72	3	0.31	NA	PEAK3_Mut	Q86TG7-2	PEG10_HUMAN	0.595|0.295|0.270|0.640	1.801	0.45	4	0.194|0.170|.	0.5	1	0.5	1	0.5	-11.975	2.477	0.143	NA
PEAK3_WT-Q86TG7-2	PEAK3_WT	Q86TG7-2	PEG10_HUMAN	1|0|0	1	0.33	3	0|1|1	0	0	0	0	0	-3.72	0.5	0.81	NA	NA	NA	NA	NA	NA	NA	NA	NA	NA	NA	NA	NA	NA	NA	NA	NA	NA
PEAK3_Mut-Q9BRX2	PEAK3_Mut	Q9BRX2	PELO_HUMAN	2|1|1|1	5	1.25	4	1|0|1	0.08	0.33	0.08	0.33	0.08	-2.11	1.88	0.56	NA	PEAK3_Mut	Q9BRX2	PELO_HUMAN	.|.|0.418|.	1.485	0.371	4	0.342|.|0.294	0	0	0	0	0	-14.153	1.171	0.849	NA
PEAK3_Mut-Q9UHV9	PEAK3_Mut	Q9UHV9	PFD2_HUMAN	1|1|0|0	2	0.5	4	0|0|0	0	0	0	0	0	-1.68	5	0.81	NA	PEAK3_Mut	Q9UHV9	PFD2_HUMAN	0.607|0.557|0.452|0.582	2.197	0.549	4	.|.|.	0.001	0.002	0.001	0.002	0.001	-12.796	1.544	0.678	NA
PEAK3_Mut-Q01813	PEAK3_Mut	Q01813	PFKAP_HUMAN	2|3|3|3	11	2.75	4	0|0|0	0.98	0.99	0.98	0.99	0.98	2.86	27.5	0	NA	PEAK3_Mut	Q01813	PFKAP_HUMAN	1.121|0.972|1.145|1.355	4.592	1.148	4	0.499|0.200|0.231	0.975	0.997	0.975	0.997	0.975	2.709	4.033	0.001	NA
PEAK3_WT-Q01813	PEAK3_WT	Q01813	PFKAP_HUMAN	1|2|2	5	1.67	3	0|0|0	0.63	0.95	0.63	0.95	0.63	0.83	16.67	0.12	NA	PEAK3_WT	Q01813	PFKAP_HUMAN	1.088|1.032|1.107	3.226	1.075	3	0.499|0.200|0.231	0.972	0.979	0.972	0.979	0.972	3.224	3.778	0.001	NA
PEAK3_Mut-Q96HS1	PEAK3_Mut	Q96HS1	PGAM5_HUMAN	0|0|0|0	0	0	4	0|1|0	0	0	0	0	0	-2.48	0	0.81	NA	PEAK3_Mut	Q96HS1	PGAM5_HUMAN	.|0.492|.|0.602	1.806	0.451	4	.|0.438|0.432	0	0	0	0	0	-14.409	1.038	0.826	NA
PEAK3_WT-P00558-2	PEAK3_WT	P00558-2	PGK1_HUMAN	2|0|0	2	0.67	3	0|0|0	0.32	0.95	0.32	0.95	0.32	-1.68	6.67	0.33	NA	PEAK3_WT	P00558-2	PGK1_HUMAN	0.621|.|.	1.332	0.444	3	.|.|.	0.001	0.003	0.001	0.003	0.001	-14.409	1.248	0.657	NA
PEAK3_Mut-O00264	PEAK3_Mut	O00264	PGRC1_HUMAN	6|7|11|7	31	7.75	4	0|0|0	1	1	1	1	1	9.77	77.5	0	NA	PEAK3_Mut	O00264	PGRC1_HUMAN	3.109|2.800|2.547|3.352	11.808	2.952	4	0.345|0.252|0.225	1	1	1	1	1	10.585	10.969	0	NA
PEAK3_WT-O00264	PEAK3_WT	O00264	PGRC1_HUMAN	8|4|6	18	6	3	0|0|0	1	1	1	1	1	6.45	60	0	NA	PEAK3_WT	O00264	PGRC1_HUMAN	2.219|2.085|2.248	6.552	2.184	3	0.345|0.252|0.225	1	1	1	1	1	9.883	8.115	0	NA
PEAK3_Mut-Q9H814	PEAK3_Mut	Q9H814	PHAX_HUMAN	1|1|1|1	4	1	4	1|0|0	0	0	0	0	0	-1.08	3	0.81	NA	PEAK3_Mut	Q9H814	PHAX_HUMAN	0.515|0.557|0.419|0.494	1.985	0.496	4	0.367|0.251|0.226	0.051	0.182	0.051	0.182	0.051	-10.673	1.804	0.509	NA
PEAK3_WT-Q9H814	PEAK3_WT	Q9H814	PHAX_HUMAN	2|1|1	4	1.33	3	1|0|0	0.22	0.67	0.22	0.67	0.22	-1.08	4	0.47	NA	PEAK3_WT	Q9H814	PHAX_HUMAN	0.369|0.399|0.431	1.199	0.4	3	0.367|0.251|0.226	0	0	0	0	0	-13.407	1.453	0.759	NA
PEAK3_Mut-P35232	PEAK3_Mut	P35232	PHB_HUMAN	0|2|2|2	6	1.5	4	2|2|2	0	0	0	0	0	-8.9	0.75	0.81	NA	PEAK3_Mut	P35232	PHB_HUMAN	0.727|0.654|0.604|0.736	2.72	0.68	4	0.750|0.730|0.563	0	0	0	0	0	-14.409	1.006	0.849	NA
PEAK3_WT-P35232	PEAK3_WT	P35232	PHB_HUMAN	2|0|0	2	0.67	3	2|2|2	0	0	0	0	0	-8.9	0.33	0.81	NA	PEAK3_WT	P35232	PHB_HUMAN	0.731|.|0.677	1.764	0.588	3	0.750|0.730|0.563	0	0	0	0	0	-14.409	0.87	0.86	NA
PEAK3_WT-Q99623	PEAK3_WT	Q99623	PHB2_HUMAN	3|3|1	7	2.33	3	1|2|4	0	0.01	0	0.01	0	-8.15	1	0.71	NA	PEAK3_WT	Q99623	PHB2_HUMAN	1.006|0.868|.	2.23	0.743	3	0.743|0.577|0.480	0	0	0	0	0	-14.409	1.259	0.74	NA
PEAK3_Mut-Q99623	PEAK3_Mut	Q99623	PHB2_HUMAN	1|2|1|2	6	1.5	4	1|2|4	0	0	0	0	0	-8.15	0.64	0.81	NA	PEAK3_Mut	Q99623	PHB2_HUMAN	0.473|0.504|0.675|0.561	2.213	0.553	4	0.743|0.577|0.480	0	0	0	0	0	-14.409	0.937	0.85	NA
PEAK3_Mut-Q8IWS0-5	PEAK3_Mut	Q8IWS0-5	PHF6_HUMAN	3|2|2|2	9	2.25	4	4|3|5	0	0	0	0	0	-12.68	0.56	0.81	NA	PEAK3_Mut	Q8IWS0-5	PHF6_HUMAN	2.153|1.984|1.843|1.926	7.906	1.976	4	1.620|1.647|1.764	0	0	0	0	0	-14.153	1.18	0.827	NA
PEAK3_WT-Q8IWS0-5	PEAK3_WT	Q8IWS0-5	PHF6_HUMAN	3|4|4	11	3.67	3	4|3|5	0	0	0	0	0	-10.96	0.92	0.81	NA	PEAK3_WT	Q8IWS0-5	PHF6_HUMAN	1.815|1.590|1.917	5.323	1.774	3	1.620|1.647|1.764	0	0	0	0	0	-14.409	1.059	0.845	NA
PEAK3_WT-Q8WWQ0	PEAK3_WT	Q8WWQ0	PHIP_HUMAN	1|0|0	1	0.33	3	0|0|0	0	0	0	0	0	-1.68	3.33	0.81	NA	NA	NA	NA	NA	NA	NA	NA	NA	NA	NA	NA	NA	NA	NA	NA	NA	NA
PEAK3_Mut-Q99755-3	PEAK3_Mut	Q99755-3	PI51A_HUMAN	1|0|2|4	7	1.75	4	3|3|3	0	0	0	0	0	-13.21	0.58	0.74	NA	PEAK3_Mut	Q99755-3	PI51A_HUMAN	1.748|1.386|1.293|2.040	6.467	1.617	4	1.517|1.610|1.136	0	0	0	0	0	-14.409	1.151	0.805	NA
PEAK3_WT-Q99755-3	PEAK3_WT	Q99755-3	PI51A_HUMAN	2|2|3	7	2.33	3	3|3|3	0	0	0	0	0	-8.89	0.78	0.81	NA	PEAK3_WT	Q99755-3	PI51A_HUMAN	1.443|1.490|1.631	4.564	1.521	3	1.517|1.610|1.136	0	0	0	0	0	-14.393	1.083	0.846	NA
PEAK3_Mut-P22061	PEAK3_Mut	P22061	PIMT_HUMAN	3|3|4|5	15	3.75	4	5|6|5	0	0	0	0	0	-16	0.7	0.81	NA	PEAK3_Mut	P22061	PIMT_HUMAN	2.383|1.878|1.814|2.481	8.555	2.139	4	1.704|1.854|1.599	0	0	0	0	0	-14.322	1.247	0.779	NA
PEAK3_WT-P22061	PEAK3_WT	P22061	PIMT_HUMAN	2|2|2	6	2	3	5|6|5	0	0	0	0	0	-18	0.38	0.81	NA	PEAK3_WT	P22061	PIMT_HUMAN	1.805|1.598|2.185	5.587	1.862	3	1.704|1.854|1.599	0	0	0	0	0	-14.409	1.086	0.83	NA
PEAK3_Mut-Q9Y237	PEAK3_Mut	Q9Y237	PIN4_HUMAN	4|2|5|3	14	3.5	4	5|5|3	0	0	0	0	0	-14.02	0.81	0.77	NA	PEAK3_Mut	Q9Y237	PIN4_HUMAN	2.630|2.777|2.350|2.687	10.445	2.611	4	2.837|3.100|2.243	0	0	0	0	0	-14.409	0.966	0.853	NA
PEAK3_WT-Q9Y237	PEAK3_WT	Q9Y237	PIN4_HUMAN	4|6|4	14	4.67	3	5|5|3	0	0	0	0	0	-10.71	1.08	0.76	NA	PEAK3_WT	Q9Y237	PIN4_HUMAN	2.018|2.216|2.277	6.511	2.17	3	2.837|3.100|2.243	0	0	0	0	0	-14.409	0.803	0.854	NA
PEAK3_Mut-Q9H307	PEAK3_Mut	Q9H307	PININ_HUMAN	0|0|0|1	1	0.25	4	0|1|0	0	0	0	0	0	-2.48	0.75	0.81	NA	PEAK3_Mut	Q9H307	PININ_HUMAN	0.675|.|.|0.566	1.952	0.488	4	.|0.858|.	0	0	0	0	0	-14.409	0.569	0.865	NA
PEAK3_WT-Q9H307	PEAK3_WT	Q9H307	PININ_HUMAN	0|0|0	0	0	3	0|1|0	0	0	0	0	0	-2.48	0	0.81	NA	PEAK3_WT	Q9H307	PININ_HUMAN	.|0.536|.	1.247	0.416	3	.|0.858|.	0	0	0	0	0	-14.409	0.485	0.867	NA
PEAK3_Mut-Q96BK5	PEAK3_Mut	Q96BK5	PINX1_HUMAN	0|1|1|1	3	0.75	4	1|1|1	0	0	0	0	0	-4.71	0.75	0.81	NA	PEAK3_Mut	Q96BK5	PINX1_HUMAN	0.492|0.487|0.493|0.508	1.98	0.495	4	0.362|0.316|0.307	0	0	0	0	0	-9.988	1.511	0.733	NA
PEAK3_WT-Q96BK5	PEAK3_WT	Q96BK5	PINX1_HUMAN	0|0|0	0	0	3	1|1|1	0	0	0	0	0	-4.71	0	0.81	NA	PEAK3_WT	Q96BK5	PINX1_HUMAN	0.474|0.510|.	1.34	0.447	3	0.362|0.316|0.307	0	0	0	0	0	-14.217	1.364	0.738	NA
PEAK3_WT-Q9ULM0-2	PEAK3_WT	Q9ULM0-2	PKHH1_HUMAN	0|1|0	1	0.33	3	0|0|0	0	0	0	0	0	-1.68	3.33	0.81	NA	PEAK3_WT	Q9ULM0-2	PKHH1_HUMAN	.|0.759|.	1.47	0.49	3	.|.|.	0.122	0.366	0.122	0.366	0.122	-14.409	1.378	0.45	NA
PEAK3_WT-Q5SXH7	PEAK3_WT	Q5SXH7	PKHS1_HUMAN	0|0|0	0	0	3	1|1|1	0	0	0	0	0	-4.71	0	0.81	NA	PEAK3_WT	Q5SXH7	PKHS1_HUMAN	0.651|.|0.742	1.749	0.583	3	0.610|0.711|0.515	0	0	0	0	0	-14.409	0.96	0.842	NA
PEAK3_Mut-Q5SXH7	PEAK3_Mut	Q5SXH7	PKHS1_HUMAN	0|0|1|0	1	0.25	4	1|1|1	0	0	0	0	0	-4.71	0.25	0.81	NA	PEAK3_Mut	Q5SXH7	PKHS1_HUMAN	.|.|0.548|.	1.615	0.404	4	0.610|0.711|0.515	0	0	0	0	0	-14.409	0.665	0.871	NA
PEAK3_WT-Q15149-7	PEAK3_WT	Q15149-7	PLEC_HUMAN	2|0|1	3	1	3	1|1|1	0.05	0.14	0.05	0.14	0.05	-4.71	1	0.6	NA	PEAK3_WT	Q15149-7	PLEC_HUMAN	1.243|0.256|0.443	1.942	0.647	3	0.303|0.245|0.237	0.334	1	0.334	1	0.334	-14.409	2.49	0.238	NA
PEAK3_Mut-Q15149-7	PEAK3_Mut	Q15149-7	PLEC_HUMAN	0|0|0|1	1	0.25	4	1|1|1	0	0	0	0	0	-4.71	0.25	0.81	NA	PEAK3_Mut	Q15149-7	PLEC_HUMAN	.|0.183|.|0.300	1.195	0.299	4	0.303|0.245|0.237	0	0	0	0	0	-14.409	1.149	0.86	NA
PEAK3_Mut-P13797	PEAK3_Mut	P13797	PLST_HUMAN	7|7|7|7	28	7	4	13|8|14	0	0	0	0	0	-32.99	0.6	0.81	NA	PEAK3_Mut	P13797	PLST_HUMAN	4.492|3.271|4.609|4.879	17.251	4.313	4	4.928|4.234|3.256	0	0	0	0	0	-14.409	1.057	0.845	NA
PEAK3_WT-P13797	PEAK3_WT	P13797	PLST_HUMAN	11|8|12	31	10.33	3	13|8|14	0	0	0	0	0	-31.19	0.89	0.8	NA	PEAK3_WT	P13797	PLST_HUMAN	4.188|2.827|2.794	9.809	3.27	3	4.928|4.234|3.256	0	0	0	0	0	-14.409	0.801	0.853	NA
PEAK3_Mut-Q8TF01	PEAK3_Mut	Q8TF01	PNISR_HUMAN	1|1|1|0	3	0.75	4	1|1|1	0	0	0	0	0	-4.71	0.75	0.81	NA	PEAK3_Mut	Q8TF01	PNISR_HUMAN	0.515|0.443|0.365|0.473	1.796	0.449	4	0.404|0.384|0.238	0	0	0	0	0	-14.334	1.347	0.732	NA
PEAK3_Mut-Q8N490-2	PEAK3_Mut	Q8N490-2	PNKD_HUMAN	1|1|1|0	3	0.75	4	0|0|0	0	0	0	0	0	-1.68	7.5	0.81	NA	PEAK3_Mut	Q8N490-2	PNKD_HUMAN	0.494|0.421|0.467|0.543	1.925	0.481	4	.|.|.	0	0	0	0	0	-13.61	1.353	0.755	NA
PEAK3_WT-Q8N490-2	PEAK3_WT	Q8N490-2	PNKD_HUMAN	1|0|1	2	0.67	3	0|0|0	0	0	0	0	0	-1.68	6.67	0.81	NA	PEAK3_WT	Q8N490-2	PNKD_HUMAN	0.393|.|0.439	1.187	0.396	3	.|.|.	0	0	0	0	0	-14.409	1.112	0.84	NA
PEAK3_Mut-Q99575	PEAK3_Mut	Q99575	POP1_HUMAN	0|0|1|0	1	0.25	4	1|0|0	0	0	0	0	0	-2.48	0.75	0.81	NA	NA	NA	NA	NA	NA	NA	NA	NA	NA	NA	NA	NA	NA	NA	NA	NA	NA
PEAK3_Mut-P62140	PEAK3_Mut	P62140	PP1B_HUMAN	0|0|0|1	1	0.25	4	0|0|0	0	0	0	0	0	-1.68	2.5	0.81	NA	NA	NA	NA	NA	NA	NA	NA	NA	NA	NA	NA	NA	NA	NA	NA	NA	NA
PEAK3_WT-P62140	PEAK3_WT	P62140	PP1B_HUMAN	1|0|0	1	0.33	3	0|0|0	0	0	0	0	0	-1.68	3.33	0.81	NA	NA	NA	NA	NA	NA	NA	NA	NA	NA	NA	NA	NA	NA	NA	NA	NA	NA
PEAK3_Mut-Q08209-2	PEAK3_Mut	Q08209-2	PP2BA_HUMAN	2|3|4|4	13	3.25	4	0|0|0	0.98	1	0.98	1	0.98	2.86	32.5	0	NA	PEAK3_Mut	Q08209-2	PP2BA_HUMAN	1.189|1.014|1.186|1.649	5.038	1.259	4	.|.|.	1	1	1	1	1	7.354	3.54	0	NA
PEAK3_Mut-Q9NY27-2	PEAK3_Mut	Q9NY27-2	PP4R2_HUMAN	0|1|0|0	1	0.25	4	0|1|0	0	0	0	0	0	-2.48	0.75	0.81	NA	PEAK3_Mut	Q9NY27-2	PP4R2_HUMAN	0.810|0.630|0.627|.	2.422	0.606	4	0.427|0.209|0.316	0.335	0.937	0.335	0.937	0.335	-10.533	1.992	0.234	NA
PEAK3_WT-Q9NY27-2	PEAK3_WT	Q9NY27-2	PP4R2_HUMAN	0|1|0	1	0.33	3	0|1|0	0	0	0	0	0	-2.48	1	0.81	NA	PEAK3_WT	Q9NY27-2	PP4R2_HUMAN	.|0.337|0.480	1.172	0.391	3	0.427|0.209|0.316	0.001	0.003	0.001	0.003	0.001	-11.421	1.285	0.66	NA
PEAK3_WT-P24666-4	PEAK3_WT	P24666-4	PPAC_HUMAN	3|2|3	8	2.67	3	0|0|1	0.86	0.95	0.86	0.95	0.86	0.71	8	0.02	NA	PEAK3_WT	P24666-4	PPAC_HUMAN	1.159|1.128|1.447	3.735	1.245	3	0.431|.|0.504	0.996	1	0.996	1	0.996	4.913	2.67	0	NA
PEAK3_Mut-P24666-4	PEAK3_Mut	P24666-4	PPAC_HUMAN	3|2|2|3	10	2.5	4	0|0|1	0.81	0.95	0.81	0.95	0.81	0.71	7.5	0.03	NA	PEAK3_Mut	P24666-4	PPAC_HUMAN	1.634|1.558|1.493|1.749	6.435	1.609	4	0.431|.|0.504	1	1	1	1	1	9.483	3.451	0	NA
PEAK3_Mut-Q8NEY8-9	PEAK3_Mut	Q8NEY8-9	PPHLN_HUMAN	2|0|0|1	3	0.75	4	2|4|3	0	0	0	0	0	-13.21	0.25	0.81	NA	PEAK3_Mut	Q8NEY8-9	PPHLN_HUMAN	1.157|1.047|1.180|1.383	4.767	1.192	4	0.676|0.854|0.829	0.001	0.005	0.001	0.005	0.001	-12.007	1.524	0.65	NA
PEAK3_WT-Q8NEY8-9	PEAK3_WT	Q8NEY8-9	PPHLN_HUMAN	0|1|1	2	0.67	3	2|4|3	0	0	0	0	0	-13.21	0.22	0.81	NA	PEAK3_WT	Q8NEY8-9	PPHLN_HUMAN	1.197|0.820|1.071	3.088	1.029	3	0.676|0.854|0.829	0	0	0	0	0	-14.346	1.316	0.749	NA
PEAK3_WT-P62937	PEAK3_WT	P62937	PPIA_HUMAN	6|1|2	9	3	3	3|2|3	0.04	0.11	0.04	0.11	0.04	-9.47	1.12	0.62	NA	PEAK3_WT	P62937	PPIA_HUMAN	2.046|1.418|1.643	5.107	1.702	3	1.644|1.094|1.222	0	0	0	0	0	-14.281	1.31	0.789	NA
PEAK3_Mut-P62937	PEAK3_Mut	P62937	PPIA_HUMAN	2|2|3|3	10	2.5	4	3|2|3	0	0	0	0	0	-7.76	0.94	0.74	NA	PEAK3_Mut	P62937	PPIA_HUMAN	1.565|1.385|1.369|1.840	6.159	1.54	4	1.644|1.094|1.222	0	0	0	0	0	-14.364	1.184	0.826	NA
PEAK3_Mut-P23284	PEAK3_Mut	P23284	PPIB_HUMAN	7|5|6|5	23	5.75	4	4|4|4	0	0.01	0	0.01	0	-8.08	1.44	0.73	NA	PEAK3_Mut	P23284	PPIB_HUMAN	2.741|2.387|2.107|2.361	9.596	2.399	4	1.442|2.206|1.260	0.001	0.004	0.001	0.004	0.001	-11.916	1.51	0.661	NA
PEAK3_WT-P23284	PEAK3_WT	P23284	PPIB_HUMAN	3|6|3	12	4	3	4|4|4	0	0	0	0	0	-10.96	1	0.75	NA	PEAK3_WT	P23284	PPIB_HUMAN	2.263|2.275|2.190	6.728	2.243	3	1.442|2.206|1.260	0	0	0	0	0	-10.975	1.412	0.75	NA
PEAK3_WT-Q13427-2	PEAK3_WT	Q13427-2	PPIG_HUMAN	2|1|0	3	1	3	1|0|0	0.22	0.67	0.22	0.67	0.22	-2.48	3	0.47	NA	PEAK3_WT	Q13427-2	PPIG_HUMAN	0.364|0.574|0.623	1.561	0.52	3	0.319|0.408|0.350	0.001	0.003	0.001	0.003	0.001	-14.399	1.457	0.653	NA
PEAK3_Mut-Q13427-2	PEAK3_Mut	Q13427-2	PPIG_HUMAN	1|1|0|0	2	0.5	4	1|0|0	0	0	0	0	0	-2.48	1.5	0.81	NA	PEAK3_Mut	Q13427-2	PPIG_HUMAN	0.272|0.526|0.515|0.584	1.898	0.475	4	0.319|0.408|0.350	0	0.001	0	0.001	0	-14.409	1.328	0.711	NA
PEAK3_Mut-Q9Y3C6	PEAK3_Mut	Q9Y3C6	PPIL1_HUMAN	1|1|2|1	5	1.25	4	1|1|1	0.03	0.14	0.03	0.14	0.03	-3.31	1.25	0.63	NA	PEAK3_Mut	Q9Y3C6	PPIL1_HUMAN	0.781|0.979|0.856|0.806	3.421	0.855	4	0.692|0.618|0.592	0	0	0	0	0	-13.163	1.352	0.75	NA
PEAK3_WT-Q9Y3C6	PEAK3_WT	Q9Y3C6	PPIL1_HUMAN	1|1|1	3	1	3	1|1|1	0	0	0	0	0	-3.31	1	0.81	NA	PEAK3_WT	Q9Y3C6	PPIL1_HUMAN	0.735|0.889|0.706	2.33	0.777	3	0.692|0.618|0.592	0	0	0	0	0	-14.073	1.228	0.794	NA
PEAK3_Mut-Q13356	PEAK3_Mut	Q13356	PPIL2_HUMAN	1|1|1|1	4	1	4	0|0|0	0	0	0	0	0	0.83	10	0.81	NA	PEAK3_Mut	Q13356	PPIL2_HUMAN	0.456|0.499|0.284|0.404	1.644	0.411	4	.|0.117|.	0.998	1	0.998	1	0.998	5.094	3.511	0	NA
PEAK3_WT-Q13356	PEAK3_WT	Q13356	PPIL2_HUMAN	0|0|0	0	0	3	0|0|0	0	0	0	0	0	-1.68	0	0.81	NA	PEAK3_WT	Q13356	PPIL2_HUMAN	0.375|.|.	1.086	0.362	3	.|0.117|.	0.333	1	0.333	1	0.333	9.613	3.094	0.26	NA
PEAK3_Mut-Q9H2H8	PEAK3_Mut	Q9H2H8	PPIL3_HUMAN	0|1|0|0	1	0.25	4	1|0|0	0	0	0	0	0	-2.48	0.75	0.81	NA	PEAK3_Mut	Q9H2H8	PPIL3_HUMAN	0.376|0.308|0.410|0.459	1.554	0.388	4	0.380|0.335|0.216	0	0	0	0	0	-14.405	1.286	0.737	NA
PEAK3_WT-Q9H2H8	PEAK3_WT	Q9H2H8	PPIL3_HUMAN	0|0|0	0	0	3	1|0|0	0	0	0	0	0	-2.48	0	0.81	NA	PEAK3_WT	Q9H2H8	PPIL3_HUMAN	.|0.317|.	1.028	0.343	3	0.380|0.335|0.216	0	0	0	0	0	-14.389	1.135	0.867	NA
PEAK3_Mut-Q8WUA2	PEAK3_Mut	Q8WUA2	PPIL4_HUMAN	9|10|7|8	34	8.5	4	6|8|10	0	0	0	0	0	-19.27	1.06	0.79	NA	PEAK3_Mut	Q8WUA2	PPIL4_HUMAN	2.983|3.025|2.641|3.207	11.856	2.964	4	2.514|2.390|2.189	0	0	0	0	0	-14.055	1.256	0.804	NA
PEAK3_WT-Q8WUA2	PEAK3_WT	Q8WUA2	PPIL4_HUMAN	5|6|8	19	6.33	3	6|8|10	0	0	0	0	0	-22.56	0.79	0.81	NA	PEAK3_WT	Q8WUA2	PPIL4_HUMAN	2.642|2.349|2.778	7.769	2.59	3	2.514|2.390|2.189	0	0	0	0	0	-14.409	1.097	0.841	NA
PEAK3_Mut-O15355	PEAK3_Mut	O15355	PPM1G_HUMAN	3|0|0|3	6	1.5	4	0|0|0	0.5	0.99	0.5	0.99	0.5	-1.68	15	0.18	NA	PEAK3_Mut	O15355	PPM1G_HUMAN	0.470|0.403|0.255|0.468	1.596	0.399	4	0.249|.|0.223	0.052	0.113	0.052	0.113	0.052	-14.306	1.692	0.508	NA
PEAK3_WT-O15355	PEAK3_WT	O15355	PPM1G_HUMAN	0|1|0	1	0.33	3	0|0|0	0	0	0	0	0	-1.68	3.33	0.81	NA	PEAK3_WT	O15355	PPM1G_HUMAN	0.371|0.282|0.378	1.032	0.344	3	0.249|.|0.223	0	0	0	0	0	-13.851	1.458	0.768	NA
PEAK3_WT-P53041	PEAK3_WT	P53041	PPP5_HUMAN	2|0|2	4	1.33	3	0|0|0	0.63	0.95	0.63	0.95	0.63	-1.68	13.33	0.12	NA	PEAK3_WT	P53041	PPP5_HUMAN	0.571|0.601|0.864	2.036	0.679	3	.|.|.	0.325	0.973	0.325	0.973	0.325	-8.118	1.907	0.296	NA
PEAK3_Mut-P53041	PEAK3_Mut	P53041	PPP5_HUMAN	0|1|0|0	1	0.25	4	0|0|0	0	0	0	0	0	-1.68	2.5	0.81	NA	PEAK3_Mut	P53041	PPP5_HUMAN	0.738|0.565|0.564|0.582	2.448	0.612	4	.|.|.	0.043	0.172	0.043	0.172	0.043	-8.434	1.72	0.521	NA
PEAK3_Mut-O00743-2	PEAK3_Mut	O00743-2	PPP6_HUMAN	1|2|0|1	4	1	4	0|0|0	0.24	0.95	0.24	0.95	0.24	-1.68	10	0.43	NA	PEAK3_Mut	O00743-2	PPP6_HUMAN	0.741|0.602|0.591|0.404	2.338	0.584	4	.|.|.	0.049	0.193	0.049	0.193	0.049	-13.955	1.643	0.513	NA
PEAK3_WT-O00743-2	PEAK3_WT	O00743-2	PPP6_HUMAN	0|1|0	1	0.33	3	0|0|0	0	0	0	0	0	-1.68	3.33	0.81	NA	PEAK3_WT	O00743-2	PPP6_HUMAN	0.507|0.337|.	1.2	0.4	3	.|.|.	0	0	0	0	0	-14.409	1.124	0.789	NA
PEAK3_Mut-Q8NAV1	PEAK3_Mut	Q8NAV1	PR38A_HUMAN	8|10|10|7	35	8.75	4	11|11|11	0	0	0	0	0	-30.41	0.8	0.81	NA	PEAK3_Mut	Q8NAV1	PR38A_HUMAN	3.919|3.361|3.356|3.892	14.528	3.632	4	3.724|2.901|2.452	0	0	0	0	0	-14.171	1.218	0.83	NA
PEAK3_WT-Q8NAV1	PEAK3_WT	Q8NAV1	PR38A_HUMAN	7|8|11	26	8.67	3	11|11|11	0	0	0	0	0	-30.41	0.79	0.81	NA	PEAK3_WT	Q8NAV1	PR38A_HUMAN	3.052|2.868|3.693	9.613	3.204	3	3.724|2.901|2.452	0	0	0	0	0	-14.409	1.075	0.843	NA
PEAK3_Mut-Q5VTL8	PEAK3_Mut	Q5VTL8	PR38B_HUMAN	8|5|4|8	25	6.25	4	6|10|7	0	0	0	0	0	-23.17	0.82	0.79	NA	PEAK3_Mut	Q5VTL8	PR38B_HUMAN	2.292|2.342|2.160|3.004	9.798	2.449	4	2.308|2.744|2.060	0	0	0	0	0	-14.409	1.041	0.834	NA
PEAK3_WT-Q5VTL8	PEAK3_WT	Q5VTL8	PR38B_HUMAN	3|6|8	17	5.67	3	6|10|7	0	0	0	0	0	-25.24	0.74	0.79	NA	PEAK3_WT	Q5VTL8	PR38B_HUMAN	2.475|1.894|2.326	6.695	2.232	3	2.308|2.744|2.060	0	0	0	0	0	-14.409	0.948	0.851	NA
PEAK3_Mut-O75400-2	PEAK3_Mut	O75400-2	PR40A_HUMAN	3|4|2|3	12	3	4	2|3|2	0.01	0.02	0.01	0.02	0.01	-6.57	1.29	0.69	NA	PEAK3_Mut	O75400-2	PR40A_HUMAN	1.118|1.002|0.971|1.468	4.559	1.14	4	1.325|1.233|0.930	0	0	0	0	0	-14.409	0.991	0.839	NA
PEAK3_WT-O75400-2	PEAK3_WT	O75400-2	PR40A_HUMAN	1|3|2	6	2	3	2|3|2	0	0.01	0	0.01	0	-8.15	0.86	0.72	NA	PEAK3_WT	O75400-2	PR40A_HUMAN	0.998|1.204|0.988	3.19	1.063	3	1.325|1.233|0.930	0	0	0	0	0	-14.409	0.925	0.852	NA
PEAK3_Mut-P48634-4	PEAK3_Mut	P48634-4	PRC2A_HUMAN	0|0|0|1	1	0.25	4	1|1|0	0	0	0	0	0	-3.72	0.38	0.81	NA	PEAK3_Mut	P48634-4	PRC2A_HUMAN	.|0.445|0.647|.	1.804	0.451	4	0.368|0.340|.	0	0.001	0	0.001	0	-14.408	1.276	0.698	NA
PEAK3_WT-P48634-4	PEAK3_WT	P48634-4	PRC2A_HUMAN	0|0|1	1	0.33	3	1|1|0	0	0	0	0	0	-3.72	0.5	0.81	NA	PEAK3_WT	P48634-4	PRC2A_HUMAN	0.630|0.473|0.536	1.639	0.546	3	0.368|0.340|.	0	0	0	0	0	-12.709	1.545	0.709	NA
PEAK3_Mut-Q9Y520-3	PEAK3_Mut	Q9Y520-3	PRC2C_HUMAN	0|0|1|1	2	0.5	4	0|0|0	0	0	0	0	0	-1.68	5	0.81	NA	PEAK3_Mut	Q9Y520-3	PRC2C_HUMAN	.|0.118|0.813|0.933	2.22	0.555	4	.|.|.	0.462	0.996	0.462	0.996	0.462	-14.409	1.56	0.174	NA
PEAK3_Mut-Q06830	PEAK3_Mut	Q06830	PRDX1_HUMAN	11|12|10|8	41	10.25	4	11|7|7	0	0	0	0	0	-19	1.23	0.78	NA	PEAK3_Mut	Q06830	PRDX1_HUMAN	11.601|10.701|9.748|11.946	43.996	10.999	4	6.010|5.823|4.768	0.228	0.511	0.228	0.511	0.228	-5.208	1.998	0.384	NA
PEAK3_WT-Q06830	PEAK3_WT	Q06830	PRDX1_HUMAN	11|9|11	31	10.33	3	11|7|7	0	0	0	0	0	-17.55	1.24	0.78	NA	PEAK3_WT	Q06830	PRDX1_HUMAN	8.472|8.415|8.789	25.676	8.559	3	6.010|5.823|4.768	0	0	0	0	0	-9.336	1.555	0.71	NA
PEAK3_Mut-P32119	PEAK3_Mut	P32119	PRDX2_HUMAN	2|4|5|4	15	3.75	4	4|4|3	0	0	0	0	0	-11.45	1.02	0.75	NA	PEAK3_Mut	P32119	PRDX2_HUMAN	2.774|2.430|2.213|2.987	10.404	2.601	4	1.158|1.114|1.055	0.679	0.998	0.679	0.998	0.679	-1.909	2.347	0.064	NA
PEAK3_WT-P32119	PEAK3_WT	P32119	PRDX2_HUMAN	5|3|3	11	3.67	3	4|4|3	0	0	0	0	0	-9.83	1	0.75	NA	PEAK3_WT	P32119	PRDX2_HUMAN	2.035|1.797|1.896	5.728	1.909	3	1.158|1.114|1.055	0.007	0.018	0.007	0.018	0.007	-7.829	1.723	0.599	NA
PEAK3_Mut-P30048-2	PEAK3_Mut	P30048-2	PRDX3_HUMAN	1|2|1|1	5	1.25	4	0|0|0	0.24	0.95	0.24	0.95	0.24	0.83	12.5	0.43	NA	PEAK3_Mut	P30048-2	PRDX3_HUMAN	0.316|0.225|0.227|.	1.123	0.281	4	0.164|.|.	0.007	0.028	0.007	0.028	0.007	-12.961	1.707	0.598	NA
PEAK3_WT-P30048-2	PEAK3_WT	P30048-2	PRDX3_HUMAN	1|0|0	1	0.33	3	0|0|0	0	0	0	0	0	-1.68	3.33	0.81	NA	PEAK3_WT	P30048-2	PRDX3_HUMAN	0.294|.|.	1.005	0.335	3	0.164|.|.	0	0.001	0	0.001	0	-6.584	2.037	0.685	NA
PEAK3_WT-Q13162	PEAK3_WT	Q13162	PRDX4_HUMAN	0|0|1	1	0.33	3	0|0|0	0	0	0	0	0	-1.68	3.33	0.81	NA	PEAK3_WT	Q13162	PRDX4_HUMAN	8.902|8.258|8.836	25.996	8.665	3	.|0.507|0.533	1	1	1	1	1	10.683	16.659	0	NA
PEAK3_Mut-Q13162	PEAK3_Mut	Q13162	PRDX4_HUMAN	0|2|1|2	5	1.25	4	0|0|0	0.47	0.95	0.47	0.95	0.47	-1.68	12.5	0.2	NA	PEAK3_Mut	Q13162	PRDX4_HUMAN	1.236|1.157|1.121|1.185	4.699	1.175	4	.|0.507|0.533	0.14	0.14	0.14	0.14	0.14	-1.817	2.258	0.438	NA
PEAK3_WT-P30041	PEAK3_WT	P30041	PRDX6_HUMAN	6|7|6	19	6.33	3	8|6|8	0	0	0	0	0	-18.41	0.86	0.81	NA	PEAK3_WT	P30041	PRDX6_HUMAN	1.603|0.954|1.349	3.906	1.302	3	1.240|1.132|0.959	0	0	0	0	0	-14.409	1.179	0.778	NA
PEAK3_Mut-P30041	PEAK3_Mut	P30041	PRDX6_HUMAN	8|7|7|4	26	6.5	4	8|6|8	0	0	0	0	0	-21.86	0.89	0.79	NA	PEAK3_Mut	P30041	PRDX6_HUMAN	1.603|1.400|1.486|1.238	5.727	1.432	4	1.240|1.132|0.959	0	0	0	0	0	-14.038	1.297	0.78	NA
PEAK3_Mut-P78527-2	PEAK3_Mut	P78527-2	PRKDC_HUMAN	17|12|9|15	53	13.25	4	10|7|9	0	0	0	0	0	-18.72	1.53	0.76	NA	PEAK3_Mut	P78527-2	PRKDC_HUMAN	2.281|1.995|1.738|2.368	8.382	2.096	4	1.838|1.603|1.281	0	0	0	0	0	-14.136	1.346	0.773	NA
PEAK3_WT-P78527-2	PEAK3_WT	P78527-2	PRKDC_HUMAN	8|6|12	26	8.67	3	10|7|9	0	0	0	0	0	-23.35	1	0.79	NA	PEAK3_WT	P78527-2	PRKDC_HUMAN	1.730|1.507|1.846	5.083	1.694	3	1.838|1.603|1.281	0	0	0	0	0	-14.409	1.088	0.843	NA
PEAK3_WT-P07737	PEAK3_WT	P07737	PROF1_HUMAN	2|2|0	4	1.33	3	0|0|0	0.63	0.95	0.63	0.95	0.63	-1.68	13.33	0.12	NA	PEAK3_WT	P07737	PROF1_HUMAN	1.044|0.166|.	1.566	0.522	3	.|.|.	0.333	1	0.333	1	0.333	-14.409	1.467	0.275	NA
PEAK3_Mut-P07737	PEAK3_Mut	P07737	PROF1_HUMAN	0|0|0|0	0	0	4	0|0|0	0	0	0	0	0	-1.68	0	0.81	NA	PEAK3_Mut	P07737	PROF1_HUMAN	.|0.167|.|.	1.235	0.309	4	.|.|.	0	0	0	0	0	-14.409	0.868	0.871	NA
PEAK3_Mut-P35080-2	PEAK3_Mut	P35080-2	PROF2_HUMAN	2|1|1|0	4	1	4	1|0|1	0.08	0.33	0.08	0.33	0.08	-3.72	1.5	0.56	NA	PEAK3_Mut	P35080-2	PROF2_HUMAN	0.534|0.578|0.479|0.661	2.252	0.563	4	0.481|.|0.371	0	0	0	0	0	-14.073	1.332	0.772	NA
PEAK3_WT-Q92620	PEAK3_WT	Q92620	PRP16_HUMAN	5|4|2	11	3.67	3	4|7|4	0	0	0	0	0	-16.63	0.73	0.81	NA	PEAK3_WT	Q92620	PRP16_HUMAN	0.992|1.055|1.101	3.148	1.049	3	0.999|0.907|0.705	0	0	0	0	0	-13.943	1.218	0.827	NA
PEAK3_Mut-Q92620	PEAK3_Mut	Q92620	PRP16_HUMAN	4|5|7|5	21	5.25	4	4|7|4	0	0	0	0	0	-13.04	1.05	0.76	NA	PEAK3_Mut	Q92620	PRP16_HUMAN	0.787|0.872|0.894|1.034	3.586	0.897	4	0.999|0.907|0.705	0	0	0	0	0	-14.409	1.041	0.844	NA
PEAK3_Mut-Q9UMS4	PEAK3_Mut	Q9UMS4	PRP19_HUMAN	2|5|3|4	14	3.5	4	2|2|2	0.08	0.23	0.08	0.23	0.08	-5.38	1.75	0.58	NA	PEAK3_Mut	Q9UMS4	PRP19_HUMAN	1.127|2.362|2.339|2.152	7.98	1.995	4	0.746|1.743|1.517	0.044	0.075	0.044	0.075	0.044	-9.994	1.591	0.519	NA
PEAK3_WT-Q9UMS4	PEAK3_WT	Q9UMS4	PRP19_HUMAN	2|2|1	5	1.67	3	2|2|2	0	0	0	0	0	-6.81	0.83	0.81	NA	PEAK3_WT	Q9UMS4	PRP19_HUMAN	1.910|2.274|1.738	5.923	1.974	3	0.746|1.743|1.517	0.022	0.053	0.022	0.053	0.022	-5.595	1.574	0.559	NA
PEAK3_Mut-Q8WWY3	PEAK3_Mut	Q8WWY3	PRP31_HUMAN	17|15|18|15	65	16.25	4	17|16|14	0	0	0	0	0	-34.69	1.04	0.8	NA	PEAK3_Mut	Q8WWY3	PRP31_HUMAN	5.703|5.229|4.637|5.640	21.209	5.302	4	4.239|4.453|3.716	0	0	0	0	0	-14.021	1.286	0.792	NA
PEAK3_WT-Q8WWY3	PEAK3_WT	Q8WWY3	PRP31_HUMAN	12|18|12	42	14	3	17|16|14	0	0	0	0	0	-39.36	0.89	0.8	NA	PEAK3_WT	Q8WWY3	PRP31_HUMAN	5.069|5.154|4.729	14.952	4.984	3	4.239|4.453|3.716	0	0	0	0	0	-13.881	1.209	0.824	NA
PEAK3_Mut-O43172-2	PEAK3_Mut	O43172-2	PRP4_HUMAN	1|1|2|2	6	1.5	4	0|0|0	0.47	0.95	0.47	0.95	0.47	0.83	15	0.2	NA	PEAK3_Mut	O43172-2	PRP4_HUMAN	0.331|0.490|0.467|0.354	1.642	0.411	4	.|.|.	0	0	0	0	0	-14.409	1.154	0.802	NA
PEAK3_Mut-Q13523	PEAK3_Mut	Q13523	PRP4B_HUMAN	0|1|0|0	1	0.25	4	1|2|1	0	0	0	0	0	-6.2	0.19	0.81	NA	PEAK3_Mut	Q13523	PRP4B_HUMAN	.|0.134|0.139|0.163	0.792	0.198	4	0.510|0.570|0.471	0	0	0	0	0	-14.409	0.384	0.859	NA
PEAK3_WT-Q13523	PEAK3_WT	Q13523	PRP4B_HUMAN	1|0|0	1	0.33	3	1|2|1	0	0	0	0	0	-6.2	0.25	0.81	NA	PEAK3_WT	Q13523	PRP4B_HUMAN	0.138|.|0.176	0.67	0.223	3	0.510|0.570|0.471	0	0	0	0	0	-14.409	0.433	0.861	NA
PEAK3_Mut-Q6P2Q9	PEAK3_Mut	Q6P2Q9	PRP8_HUMAN	13|12|8|7	40	10	4	11|13|9	0	0	0	0	0	-30.41	0.91	0.8	NA	PEAK3_Mut	Q6P2Q9	PRP8_HUMAN	2.361|2.203|1.884|2.457	8.904	2.226	4	2.106|1.823|1.532	0	0	0	0	0	-14.358	1.233	0.804	NA
PEAK3_WT-Q6P2Q9	PEAK3_WT	Q6P2Q9	PRP8_HUMAN	6|8|8	22	7.33	3	11|13|9	0	0	0	0	0	-32.29	0.67	0.81	NA	PEAK3_WT	Q6P2Q9	PRP8_HUMAN	2.152|1.796|2.096	6.044	2.015	3	2.106|1.823|1.532	0	0	0	0	0	-14.409	1.116	0.837	NA
PEAK3_Mut-P60891	PEAK3_Mut	P60891	PRPS1_HUMAN	7|3|5|5	20	5	4	0|0|0	1	1	1	1	1	4.71	50	0	NA	PEAK3_Mut	P60891	PRPS1_HUMAN	2.197|2.137|1.941|2.154	8.428	2.107	4	0.575|0.478|0.388	1	1	1	1	1	10.591	4.444	0	NA
PEAK3_WT-P60891	PEAK3_WT	P60891	PRPS1_HUMAN	2|2|3	7	2.33	3	0|0|0	0.96	0.99	0.96	0.99	0.96	2.86	23.33	0.01	NA	PEAK3_WT	P60891	PRPS1_HUMAN	1.697|1.159|1.384	4.239	1.413	3	0.575|0.478|0.388	0.999	1	0.999	1	0.999	5.913	2.981	0	NA
PEAK3_Mut-P62333	PEAK3_Mut	P62333	PRS10_HUMAN	3|3|4|1	11	2.75	4	3|4|4	0	0	0	0	0	-13.48	0.75	0.76	NA	PEAK3_Mut	P62333	PRS10_HUMAN	1.140|0.638|0.991|1.228	3.996	0.999	4	1.008|1.071|1.016	0	0	0	0	0	-14.409	0.969	0.842	NA
PEAK3_WT-P62333	PEAK3_WT	P62333	PRS10_HUMAN	1|1|0	2	0.67	3	3|4|4	0	0	0	0	0	-16.18	0.18	0.81	NA	PEAK3_WT	P62333	PRS10_HUMAN	0.713|0.776|0.807	2.296	0.765	3	1.008|1.071|1.016	0	0	0	0	0	-14.409	0.742	0.854	NA
PEAK3_Mut-P62191	PEAK3_Mut	P62191	PRS4_HUMAN	7|4|4|5	20	5	4	5|5|5	0	0	0	0	0	-13.04	1	0.76	NA	PEAK3_Mut	P62191	PRS4_HUMAN	1.563|1.288|1.072|1.667	5.59	1.397	4	1.281|1.228|1.000	0	0	0	0	0	-14.409	1.202	0.786	NA
PEAK3_WT-P62191	PEAK3_WT	P62191	PRS4_HUMAN	2|4|4	10	3.33	3	5|5|5	0	0	0	0	0	-16.63	0.67	0.81	NA	PEAK3_WT	P62191	PRS4_HUMAN	1.255|1.145|1.188	3.588	1.196	3	1.281|1.228|1.000	0	0	0	0	0	-14.409	1.028	0.85	NA
PEAK3_Mut-P43686	PEAK3_Mut	P43686	PRS6B_HUMAN	2|1|2|0	5	1.25	4	0|4|1	0.01	0.02	0.01	0.02	0.01	-7.44	0.75	0.69	NA	PEAK3_Mut	P43686	PRS6B_HUMAN	1.118|0.747|0.900|1.187	3.952	0.988	4	1.079|0.906|0.620	0	0	0	0	0	-14.409	1.167	0.798	NA
PEAK3_WT-P43686	PEAK3_WT	P43686	PRS6B_HUMAN	2|1|0	3	1	3	0|4|1	0.01	0.02	0.01	0.02	0.01	-7.44	0.6	0.7	NA	PEAK3_WT	P43686	PRS6B_HUMAN	0.952|0.517|0.457	1.926	0.642	3	1.079|0.906|0.620	0	0	0	0	0	-14.409	0.758	0.851	NA
PEAK3_Mut-P35998	PEAK3_Mut	P35998	PRS7_HUMAN	1|3|2|4	10	2.5	4	3|7|3	0	0	0	0	0	-16.21	0.58	0.81	NA	PEAK3_Mut	P35998	PRS7_HUMAN	1.385|1.587|1.046|1.606	5.624	1.406	4	1.522|1.544|1.226	0	0	0	0	0	-14.409	0.988	0.846	NA
PEAK3_WT-P35998	PEAK3_WT	P35998	PRS7_HUMAN	2|4|2	8	2.67	3	3|7|3	0	0	0	0	0	-14.02	0.62	0.81	NA	PEAK3_WT	P35998	PRS7_HUMAN	1.209|1.227|1.167	3.603	1.201	3	1.522|1.544|1.226	0	0	0	0	0	-14.409	0.844	0.854	NA
PEAK3_Mut-P62195-2	PEAK3_Mut	P62195-2	PRS8_HUMAN	3|2|4|4	13	3.25	4	4|6|6	0	0	0	0	0	-18	0.61	0.81	NA	PEAK3_Mut	P62195-2	PRS8_HUMAN	1.234|0.642|1.460|1.265	4.601	1.15	4	1.010|1.023|0.960	0	0	0	0	0	-14.409	1.154	0.779	NA
PEAK3_WT-P62195-2	PEAK3_WT	P62195-2	PRS8_HUMAN	2|4|2	8	2.67	3	4|6|6	0	0	0	0	0	-18	0.5	0.81	NA	PEAK3_WT	P62195-2	PRS8_HUMAN	0.854|0.487|0.523	1.865	0.622	3	1.010|1.023|0.960	0	0	0	0	0	-14.409	0.623	0.854	NA
PEAK3_Mut-P25786	PEAK3_Mut	P25786	PSA1_HUMAN	3|2|4|3	12	3	4	2|1|2	0.08	0.19	0.08	0.19	0.08	-4.2	1.8	0.58	NA	PEAK3_Mut	P25786	PSA1_HUMAN	1.344|1.557|1.479|1.301	5.681	1.42	4	1.228|0.706|0.544	0.061	0.129	0.061	0.129	0.061	-4.068	1.824	0.5	NA
PEAK3_WT-P25786	PEAK3_WT	P25786	PSA1_HUMAN	1|2|4	7	2.33	3	2|1|2	0.07	0.19	0.07	0.19	0.07	-5.71	1.4	0.58	NA	PEAK3_WT	P25786	PSA1_HUMAN	1.362|1.148|1.238	3.748	1.249	3	1.228|0.706|0.544	0.014	0.029	0.014	0.029	0.014	-5.575	1.605	0.573	NA
PEAK3_Mut-P25787	PEAK3_Mut	P25787	PSA2_HUMAN	1|2|2|2	7	1.75	4	0|0|1	0.5	0.67	0.5	0.67	0.5	-1.08	5.25	0.17	NA	PEAK3_Mut	P25787	PSA2_HUMAN	0.996|1.091|0.899|1.234	4.22	1.055	4	0.377|0.582|0.294	0.836	0.996	0.836	0.996	0.836	0.067	2.628	0.011	NA
PEAK3_WT-P25787	PEAK3_WT	P25787	PSA2_HUMAN	0|1|1	2	0.67	3	0|0|1	0	0	0	0	0	-2.48	2	0.81	NA	PEAK3_WT	P25787	PSA2_HUMAN	0.734|1.011|0.976	2.721	0.907	3	0.377|0.582|0.294	0.579	0.892	0.579	0.892	0.579	-3.467	2.26	0.108	NA
PEAK3_WT-P25788-2	PEAK3_WT	P25788-2	PSA3_HUMAN	4|3|3	10	3.33	3	4|2|5	0	0	0	0	0	-9.83	0.91	0.76	NA	PEAK3_WT	P25788-2	PSA3_HUMAN	1.112|1.716|1.609	4.437	1.479	3	1.257|0.643|0.909	0.024	0.055	0.024	0.055	0.024	-10.867	1.639	0.555	NA
PEAK3_Mut-P25788-2	PEAK3_Mut	P25788-2	PSA3_HUMAN	1|3|3|3	10	2.5	4	4|2|5	0	0	0	0	0	-13.48	0.68	0.81	NA	PEAK3_Mut	P25788-2	PSA3_HUMAN	1.027|1.454|1.696|1.423	5.6	1.4	4	1.257|0.643|0.909	0.012	0.045	0.012	0.045	0.012	-12.324	1.552	0.579	NA
PEAK3_Mut-P25789	PEAK3_Mut	P25789	PSA4_HUMAN	4|5|4|3	16	4	4	3|2|3	0.01	0.03	0.01	0.03	0.01	-6.27	1.5	0.68	NA	PEAK3_Mut	P25789	PSA4_HUMAN	1.815|1.845|1.477|1.514	6.652	1.663	4	1.015|0.879|0.613	0.417	0.861	0.417	0.861	0.417	-5.058	2.034	0.183	NA
PEAK3_WT-P25789	PEAK3_WT	P25789	PSA4_HUMAN	6|5|4	15	5	3	3|2|3	0.05	0.11	0.05	0.11	0.05	-4.84	1.88	0.6	NA	PEAK3_WT	P25789	PSA4_HUMAN	1.360|1.854|1.667	4.881	1.627	3	1.015|0.879|0.613	0.363	0.878	0.363	0.878	0.363	-7.619	1.99	0.209	NA
PEAK3_Mut-P28066	PEAK3_Mut	P28066	PSA5_HUMAN	3|1|1|3	8	2	4	2|4|1	0	0.01	0	0.01	0	-8.15	0.86	0.72	NA	PEAK3_Mut	P28066	PSA5_HUMAN	0.758|1.193|0.589|1.171	3.712	0.928	4	0.576|0.950|0.464	0.025	0.056	0.025	0.056	0.025	-13.679	1.465	0.554	NA
PEAK3_WT-P28066	PEAK3_WT	P28066	PSA5_HUMAN	3|2|2	7	2.33	3	2|4|1	0	0.01	0	0.01	0	-6.57	1	0.72	NA	PEAK3_WT	P28066	PSA5_HUMAN	0.650|0.994|0.671	2.316	0.772	3	0.576|0.950|0.464	0.001	0.004	0.001	0.004	0.001	-12.137	1.219	0.654	NA
PEAK3_Mut-P60900	PEAK3_Mut	P60900	PSA6_HUMAN	3|3|3|2	11	2.75	4	2|2|2	0.01	0.02	0.01	0.02	0.01	-5.38	1.38	0.67	NA	PEAK3_Mut	P60900	PSA6_HUMAN	1.465|1.272|1.189|1.525	5.451	1.363	4	1.147|0.919|0.798	0	0	0	0	0	-13.21	1.444	0.748	NA
PEAK3_WT-P60900	PEAK3_WT	P60900	PSA6_HUMAN	4|2|3	9	3	3	2|2|2	0.03	0.07	0.03	0.07	0.03	-5.38	1.5	0.64	NA	PEAK3_WT	P60900	PSA6_HUMAN	1.350|1.187|1.320	3.857	1.286	3	1.147|0.919|0.798	0	0	0	0	0	-13.229	1.362	0.791	NA
PEAK3_Mut-O14818	PEAK3_Mut	O14818	PSA7_HUMAN	4|3|3|3	13	3.25	4	3|2|3	0	0.01	0	0.01	0	-6.27	1.22	0.72	NA	PEAK3_Mut	O14818	PSA7_HUMAN	1.184|1.277|1.224|1.533	5.218	1.304	4	0.997|1.041|0.835	0	0	0	0	0	-13.088	1.368	0.73	NA
PEAK3_WT-O14818	PEAK3_WT	O14818	PSA7_HUMAN	1|3|3	7	2.33	3	3|2|3	0	0	0	0	0	-9.47	0.88	0.73	NA	PEAK3_WT	O14818	PSA7_HUMAN	0.647|1.229|0.963	2.839	0.946	3	0.997|1.041|0.835	0	0	0	0	0	-14.409	0.992	0.828	NA
PEAK3_WT-P20618	PEAK3_WT	P20618	PSB1_HUMAN	1|1|0	2	0.67	3	0|3|1	0	0	0	0	0	-6.07	0.5	0.81	NA	PEAK3_WT	P20618	PSB1_HUMAN	1.656|0.898|1.484	4.037	1.346	3	0.404|0.841|0.761	0.449	0.822	0.449	0.822	0.449	-6.499	2.113	0.18	NA
PEAK3_Mut-P20618	PEAK3_Mut	P20618	PSB1_HUMAN	0|1|2|0	3	0.75	4	0|3|1	0.01	0.06	0.01	0.06	0.01	-6.07	0.56	0.67	NA	PEAK3_Mut	P20618	PSB1_HUMAN	1.056|0.936|0.737|1.025	3.753	0.938	4	0.404|0.841|0.761	0.006	0.012	0.006	0.012	0.006	-9.092	1.473	0.604	NA
PEAK3_Mut-P49721	PEAK3_Mut	P49721	PSB2_HUMAN	2|4|3|3	12	3	4	1|1|1	0.38	0.66	0.38	0.66	0.38	-1.85	3	0.25	NA	PEAK3_Mut	P49721	PSB2_HUMAN	0.775|0.810|0.856|1.071	3.511	0.878	4	0.511|0.463|0.345	0.268	0.998	0.268	0.998	0.268	-7.592	2.023	0.34	NA
PEAK3_WT-P49721	PEAK3_WT	P49721	PSB2_HUMAN	1|2|2	5	1.67	3	1|1|1	0.09	0.14	0.09	0.14	0.09	-3.31	1.67	0.55	NA	PEAK3_WT	P49721	PSB2_HUMAN	0.717|0.816|0.638	2.171	0.724	3	0.511|0.463|0.345	0.002	0.007	0.002	0.007	0.002	-11.726	1.668	0.628	NA
PEAK3_Mut-P49720	PEAK3_Mut	P49720	PSB3_HUMAN	2|3|2|2	9	2.25	4	2|2|2	0	0.02	0	0.02	0	-5.38	1.12	0.71	NA	PEAK3_Mut	P49720	PSB3_HUMAN	0.929|0.569|0.589|1.002	3.089	0.772	4	0.386|0.633|0.277	0.265	0.637	0.265	0.637	0.265	-6.213	1.895	0.342	NA
PEAK3_WT-P49720	PEAK3_WT	P49720	PSB3_HUMAN	3|2|1	6	2	3	2|2|2	0.01	0.02	0.01	0.02	0.01	-6.81	1	0.7	NA	PEAK3_WT	P49720	PSB3_HUMAN	0.690|0.902|0.659	2.251	0.75	3	0.386|0.633|0.277	0.122	0.334	0.122	0.334	0.122	-4.453	1.842	0.451	NA
PEAK3_WT-P28070	PEAK3_WT	P28070	PSB4_HUMAN	1|3|1	5	1.67	3	2|2|2	0.01	0.02	0.01	0.02	0.01	-6.81	0.83	0.7	NA	PEAK3_WT	P28070	PSB4_HUMAN	1.589|1.113|1.297	3.998	1.333	3	0.846|0.879|0.528	0.185	0.548	0.185	0.548	0.185	-8.979	1.82	0.413	NA
PEAK3_Mut-P28070	PEAK3_Mut	P28070	PSB4_HUMAN	3|4|1|4	12	3	4	2|2|2	0.04	0.07	0.04	0.07	0.04	-6.81	1.5	0.62	NA	PEAK3_Mut	P28070	PSB4_HUMAN	1.226|1.466|1.087|1.107	4.886	1.221	4	0.846|0.879|0.528	0.034	0.133	0.034	0.133	0.034	-9.587	1.668	0.544	NA
PEAK3_WT-P28074	PEAK3_WT	P28074	PSB5_HUMAN	2|3|5	10	3.33	3	2|2|2	0.08	0.23	0.08	0.23	0.08	-5.38	1.67	0.57	NA	PEAK3_WT	P28074	PSB5_HUMAN	1.812|1.595|1.691	5.098	1.699	3	1.033|0.985|1.076	0.002	0.004	0.002	0.004	0.002	-9.041	1.648	0.642	NA
PEAK3_Mut-P28074	PEAK3_Mut	P28074	PSB5_HUMAN	4|2|2|4	12	3	4	2|2|2	0.04	0.07	0.04	0.07	0.04	-5.38	1.5	0.62	NA	PEAK3_Mut	P28074	PSB5_HUMAN	1.448|1.623|1.727|1.549	6.347	1.587	4	1.033|0.985|1.076	0	0.001	0	0.001	0	-11.156	1.539	0.695	NA
PEAK3_Mut-P28072	PEAK3_Mut	P28072	PSB6_HUMAN	1|1|1|2	5	1.25	4	0|1|1	0.08	0.33	0.08	0.33	0.08	-2.11	1.88	0.56	NA	PEAK3_Mut	P28072	PSB6_HUMAN	0.650|0.550|.|0.861	2.417	0.604	4	0.599|0.760|0.359	0.001	0.005	0.001	0.005	0.001	-14.409	1.105	0.651	NA
PEAK3_WT-P28072	PEAK3_WT	P28072	PSB6_HUMAN	1|2|1	4	1.33	3	0|1|1	0.11	0.33	0.11	0.33	0.11	-2.11	2	0.54	NA	PEAK3_WT	P28072	PSB6_HUMAN	.|0.655|0.686	1.697	0.566	3	0.599|0.760|0.359	0	0	0	0	0	-14.409	1.035	0.721	NA
PEAK3_Mut-Q99436	PEAK3_Mut	Q99436	PSB7_HUMAN	2|1|2|1	6	1.5	4	0|0|1	0.34	0.67	0.34	0.67	0.34	-1.08	4.5	0.27	NA	PEAK3_Mut	Q99436	PSB7_HUMAN	0.943|1.015|0.845|1.118	3.92	0.98	4	0.607|0.664|0.484	0.025	0.095	0.025	0.095	0.025	-10.422	1.69	0.553	NA
PEAK3_WT-Q99436	PEAK3_WT	Q99436	PSB7_HUMAN	1|1|2	4	1.33	3	0|0|1	0.22	0.67	0.22	0.67	0.22	-1.08	4	0.47	NA	PEAK3_WT	Q99436	PSB7_HUMAN	0.732|0.940|1.008	2.681	0.894	3	0.607|0.664|0.484	0.001	0.003	0.001	0.003	0.001	-12.871	1.541	0.656	NA
PEAK3_Mut-O00231	PEAK3_Mut	O00231	PSD11_HUMAN	3|2|3|4	12	3	4	4|4|4	0	0	0	0	0	-12.68	0.75	0.81	NA	PEAK3_Mut	O00231	PSD11_HUMAN	1.316|0.966|1.062|1.304	4.648	1.162	4	1.109|1.153|0.946	0	0	0	0	0	-14.409	1.091	0.833	NA
PEAK3_WT-O00231	PEAK3_WT	O00231	PSD11_HUMAN	1|3|2	6	2	3	4|4|4	0	0	0	0	0	-14.79	0.5	0.81	NA	PEAK3_WT	O00231	PSD11_HUMAN	0.908|1.031|0.911	2.85	0.95	3	1.109|1.153|0.946	0	0	0	0	0	-14.409	0.892	0.857	NA
PEAK3_Mut-O00232	PEAK3_Mut	O00232	PSD12_HUMAN	0|1|0|0	1	0.25	4	0|1|1	0	0	0	0	0	-3.72	0.38	0.81	NA	PEAK3_Mut	O00232	PSD12_HUMAN	.|0.634|.|.	1.701	0.425	4	.|0.520|.	0	0	0	0	0	-14.409	0.818	0.863	NA
PEAK3_WT-O00232	PEAK3_WT	O00232	PSD12_HUMAN	0|1|1	2	0.67	3	0|1|1	0	0	0	0	0	-3.72	1	0.81	NA	PEAK3_WT	O00232	PSD12_HUMAN	.|.|0.607	1.318	0.439	3	.|0.520|.	0	0	0	0	0	-14.409	0.846	0.864	NA
PEAK3_Mut-Q9UNM6	PEAK3_Mut	Q9UNM6	PSD13_HUMAN	5|1|4|3	13	3.25	4	2|2|1	0.18	0.46	0.18	0.46	0.18	-5.71	1.95	0.5	NA	PEAK3_Mut	Q9UNM6	PSD13_HUMAN	1.196|0.532|0.767|0.749	3.245	0.811	4	0.669|0.660|0.397	0.104	0.416	0.104	0.416	0.104	-14.409	1.45	0.467	NA
PEAK3_WT-Q9UNM6	PEAK3_WT	Q9UNM6	PSD13_HUMAN	3|3|3	9	3	3	2|2|1	0.06	0.06	0.06	0.06	0.06	-2.77	1.8	0.59	NA	PEAK3_WT	Q9UNM6	PSD13_HUMAN	0.501|0.981|0.683	2.165	0.722	3	0.669|0.660|0.397	0.002	0.007	0.002	0.007	0.002	-14.409	1.29	0.63	NA
PEAK3_Mut-O00487	PEAK3_Mut	O00487	PSDE_HUMAN	1|1|0|1	3	0.75	4	1|4|2	0	0	0	0	0	-10.4	0.32	0.81	NA	PEAK3_Mut	O00487	PSDE_HUMAN	0.570|0.227|0.231|0.328	1.357	0.339	4	0.619|0.592|0.466	0	0	0	0	0	-14.409	0.612	0.853	NA
PEAK3_WT-O00487	PEAK3_WT	O00487	PSDE_HUMAN	1|1|0	2	0.67	3	1|4|2	0	0	0	0	0	-10.4	0.29	0.81	NA	PEAK3_WT	O00487	PSDE_HUMAN	0.541|0.251|0.434	1.226	0.409	3	0.619|0.592|0.466	0	0	0	0	0	-14.409	0.737	0.854	NA
PEAK3_WT-O75475-3	PEAK3_WT	O75475-3	PSIP1_HUMAN	0|0|0	0	0	3	0|0|0	0	0	0	0	0	-1.68	0	0.81	NA	PEAK3_WT	O75475-3	PSIP1_HUMAN	0.175|.|.	0.886	0.295	3	.|.|.	0	0	0	0	0	-14.409	0.83	0.867	NA
PEAK3_WT-Q99460-2	PEAK3_WT	Q99460-2	PSMD1_HUMAN	0|0|0	0	0	3	1|1|1	0	0	0	0	0	-4.71	0	0.81	NA	PEAK3_WT	Q99460-2	PSMD1_HUMAN	.|.|0.323	1.035	0.345	3	0.383|0.343|0.245	0	0	0	0	0	-14.405	1.084	0.867	NA
PEAK3_Mut-Q13200	PEAK3_Mut	Q13200	PSMD2_HUMAN	7|8|7|7	29	7.25	4	4|8|9	0	0	0	0	0	-15.75	1.04	0.79	NA	PEAK3_Mut	Q13200	PSMD2_HUMAN	2.198|2.332|2.144|2.779	9.452	2.363	4	1.947|2.211|1.741	0	0	0	0	0	-14.174	1.208	0.796	NA
PEAK3_WT-Q13200	PEAK3_WT	Q13200	PSMD2_HUMAN	6|10|4	20	6.67	3	4|8|9	0	0	0	0	0	-20.55	0.95	0.78	NA	PEAK3_WT	Q13200	PSMD2_HUMAN	2.012|2.086|1.773	5.871	1.957	3	1.947|2.211|1.741	0	0	0	0	0	-14.409	1	0.851	NA
PEAK3_Mut-O43242	PEAK3_Mut	O43242	PSMD3_HUMAN	5|4|1|4	14	3.5	4	2|1|0	0.55	0.86	0.55	0.86	0.55	-3.31	3.5	0.16	NA	PEAK3_Mut	O43242	PSMD3_HUMAN	0.845|0.556|.|0.762	2.518	0.63	4	0.510|0.288|0.460	0.07	0.247	0.07	0.247	0.07	-14.409	1.544	0.489	NA
PEAK3_WT-O43242	PEAK3_WT	O43242	PSMD3_HUMAN	0|4|0	4	1.33	3	2|1|0	0.22	0.66	0.22	0.66	0.22	-4.71	1.33	0.48	NA	PEAK3_WT	O43242	PSMD3_HUMAN	0.353|0.566|.	1.275	0.425	3	0.510|0.288|0.460	0	0	0	0	0	-14.409	1.043	0.769	NA
PEAK3_WT-P55036	PEAK3_WT	P55036	PSMD4_HUMAN	1|3|2	6	2	3	1|0|1	0.32	0.62	0.32	0.62	0.32	-2.11	3	0.32	NA	PEAK3_WT	P55036	PSMD4_HUMAN	0.599|0.697|0.743	2.039	0.68	3	0.741|0.609|0.436	0	0	0	0	0	-14.4	1.168	0.842	NA
PEAK3_Mut-P55036	PEAK3_Mut	P55036	PSMD4_HUMAN	1|0|0|1	2	0.5	4	1|0|1	0	0	0	0	0	-3.72	0.75	0.81	NA	PEAK3_Mut	P55036	PSMD4_HUMAN	0.637|.|0.563|0.625	2.18	0.545	4	0.741|0.609|0.436	0	0	0	0	0	-14.409	0.937	0.858	NA
PEAK3_Mut-Q15008	PEAK3_Mut	Q15008	PSMD6_HUMAN	3|1|2|1	7	1.75	4	2|2|1	0.02	0.06	0.02	0.06	0.02	-5.71	1.05	0.66	NA	PEAK3_Mut	Q15008	PSMD6_HUMAN	0.894|0.747|0.653|0.347	2.641	0.66	4	0.649|0.647|0.481	0	0	0	0	0	-14.409	1.125	0.77	NA
PEAK3_WT-Q15008	PEAK3_WT	Q15008	PSMD6_HUMAN	0|4|3	7	2.33	3	2|2|1	0.08	0.19	0.08	0.19	0.08	-7.62	1.4	0.56	NA	PEAK3_WT	Q15008	PSMD6_HUMAN	0.573|0.570|0.601	1.744	0.581	3	0.649|0.647|0.481	0	0	0	0	0	-14.409	0.99	0.853	NA
PEAK3_WT-P51665	PEAK3_WT	P51665	PSMD7_HUMAN	2|1|1	4	1.33	3	2|4|1	0	0	0	0	0	-8.15	0.57	0.81	NA	PEAK3_WT	P51665	PSMD7_HUMAN	1.172|0.534|0.998	2.704	0.901	3	0.860|0.934|0.608	0	0	0	0	0	-14.409	1.145	0.815	NA
PEAK3_Mut-P51665	PEAK3_Mut	P51665	PSMD7_HUMAN	3|1|3|1	8	2	4	2|4|1	0	0.01	0	0.01	0	-8.15	0.86	0.72	NA	PEAK3_Mut	P51665	PSMD7_HUMAN	1.202|0.519|0.719|0.777	3.217	0.804	4	0.860|0.934|0.608	0	0	0	0	0	-14.409	1.021	0.817	NA
PEAK3_WT-P26599	PEAK3_WT	P26599	PTBP1_HUMAN	4|3|2	9	3	3	2|4|3	0	0	0	0	0	-8.89	1	0.74	NA	PEAK3_WT	P26599	PTBP1_HUMAN	1.492|0.932|1.128	3.552	1.184	3	0.871|0.837|0.451	0.112	0.328	0.112	0.328	0.112	-7.912	1.716	0.459	NA
PEAK3_Mut-P26599	PEAK3_Mut	P26599	PTBP1_HUMAN	4|4|3|3	14	3.5	4	2|4|3	0	0	0	0	0	-7.45	1.17	0.73	NA	PEAK3_Mut	P26599	PTBP1_HUMAN	1.451|1.082|1.201|1.396	5.13	1.282	4	0.871|0.837|0.451	0.103	0.241	0.103	0.241	0.103	-5.628	1.858	0.469	NA
PEAK3_WT-Q14914-2	PEAK3_WT	Q14914-2	PTGR1_HUMAN	1|0|0	1	0.33	3	0|0|0	0	0	0	0	0	-1.68	3.33	0.81	NA	PEAK3_WT	Q14914-2	PTGR1_HUMAN	0.551|.|.	1.263	0.421	3	.|.|.	0	0	0	0	0	-14.409	1.183	0.745	NA
PEAK3_Mut-P06454-2	PEAK3_Mut	P06454-2	PTMA_HUMAN	3|0|0|0	3	0.75	4	0|0|1	0.24	0.95	0.24	0.95	0.24	-2.48	2.25	0.43	NA	PEAK3_Mut	P06454-2	PTMA_HUMAN	1.384|.|.|.	2.452	0.613	4	.|.|0.234	0.25	1	0.25	1	0.25	-11.41	2.62	0.355	NA
PEAK3_WT-P10586-2	PEAK3_WT	P10586-2	PTPRF_HUMAN	1|0|0	1	0.33	3	0|0|0	0	0	0	0	0	-1.68	3.33	0.81	NA	PEAK3_WT	P10586-2	PTPRF_HUMAN	0.543|.|0.532	1.43	0.477	3	.|.|.	0	0	0	0	0	-14.409	1.34	0.741	NA
PEAK3_WT-Q16827-5	PEAK3_WT	Q16827-5	PTPRO_HUMAN	1|0|0	1	0.33	3	0|0|0	0	0	0	0	0	-1.68	3.33	0.81	NA	PEAK3_WT	Q16827-5	PTPRO_HUMAN	2.168|.|1.919	4.443	1.481	3	.|1.918|.	0	0	0	0	0	-14.409	0.772	0.858	NA
PEAK3_Mut-Q16827-5	PEAK3_Mut	Q16827-5	PTPRO_HUMAN	0|0|0|1	1	0.25	4	0|0|0	0	0	0	0	0	-1.68	2.5	0.81	NA	PEAK3_Mut	Q16827-5	PTPRO_HUMAN	.|.|.|2.198	3.265	0.816	4	.|1.918|.	0	0	0	0	0	-14.409	0.426	0.866	NA
PEAK3_Mut-Q9UHX1-2	PEAK3_Mut	Q9UHX1-2	PUF60_HUMAN	5|5|3|5	18	4.5	4	4|6|3	0	0	0	0	0	-12.22	1.04	0.76	NA	PEAK3_Mut	Q9UHX1-2	PUF60_HUMAN	1.705|2.228|1.746|2.479	8.158	2.04	4	1.565|1.604|1.467	0	0	0	0	0	-14.133	1.321	0.729	NA
PEAK3_WT-Q9UHX1-2	PEAK3_WT	Q9UHX1-2	PUF60_HUMAN	2|2|5	9	3	3	4|6|3	0	0	0	0	0	-14.02	0.69	0.77	NA	PEAK3_WT	Q9UHX1-2	PUF60_HUMAN	2.004|1.734|1.903	5.642	1.881	3	1.565|1.604|1.467	0	0	0	0	0	-14.029	1.218	0.818	NA
PEAK3_Mut-Q14671-2	PEAK3_Mut	Q14671-2	PUM1_HUMAN	0|1|0|2	3	0.75	4	0|0|0	0.24	0.95	0.24	0.95	0.24	-1.68	7.5	0.43	NA	PEAK3_Mut	Q14671-2	PUM1_HUMAN	.|.|.|0.471	1.538	0.385	4	.|.|.	0	0	0	0	0	-14.409	1.081	0.831	NA
PEAK3_Mut-P22102	PEAK3_Mut	P22102	PUR2_HUMAN	7|8|6|5	26	6.5	4	5|3|2	0.05	0.15	0.05	0.15	0.05	-5.75	1.95	0.59	NA	PEAK3_Mut	P22102	PUR2_HUMAN	1.450|1.310|1.059|1.665	5.485	1.371	4	0.839|1.103|0.629	0.031	0.121	0.031	0.121	0.031	-13.87	1.642	0.548	NA
PEAK3_WT-P22102	PEAK3_WT	P22102	PUR2_HUMAN	6|6|6	18	6	3	5|3|2	0.01	0.01	0.01	0.01	0.01	-4.37	1.8	0.68	NA	PEAK3_WT	P22102	PUR2_HUMAN	1.320|1.230|0.854	3.405	1.135	3	0.839|1.103|0.629	0	0	0	0	0	-14.404	1.359	0.718	NA
PEAK3_WT-P22234	PEAK3_WT	P22234	PUR6_HUMAN	4|4|2	10	3.33	3	3|3|1	0.02	0.02	0.02	0.02	0.02	-6.57	1.43	0.66	NA	PEAK3_WT	P22234	PUR6_HUMAN	1.655|1.228|1.172	4.054	1.351	3	1.056|1.172|0.683	0.002	0.005	0.002	0.005	0.002	-13.988	1.429	0.642	NA
PEAK3_Mut-P22234	PEAK3_Mut	P22234	PUR6_HUMAN	3|1|1|1	6	1.5	4	3|3|1	0	0.01	0	0.01	0	-8.15	0.64	0.73	NA	PEAK3_Mut	P22234	PUR6_HUMAN	1.538|1.548|1.215|1.594	5.895	1.474	4	1.056|1.172|0.683	0.001	0.002	0.001	0.002	0.001	-13.149	1.558	0.665	NA
PEAK3_WT-P31939-2	PEAK3_WT	P31939-2	PUR9_HUMAN	1|0|0	1	0.33	3	0|0|0	0	0	0	0	0	-1.68	3.33	0.81	NA	NA	NA	NA	NA	NA	NA	NA	NA	NA	NA	NA	NA	NA	NA	NA	NA	NA
PEAK3_Mut-P27708	PEAK3_Mut	P27708	PYR1_HUMAN	23|20|25|27	95	23.75	4	21|19|14	0	0	0	0	0	-35.67	1.32	0.8	NA	PEAK3_Mut	P27708	PYR1_HUMAN	4.965|4.711|4.308|5.479	19.463	4.866	4	3.589|3.353|2.362	0	0.002	0	0.002	0	-12.641	1.594	0.687	NA
PEAK3_WT-P27708	PEAK3_WT	P27708	PYR1_HUMAN	17|24|20	61	20.33	3	21|19|14	0	0	0	0	0	-40.01	1.13	0.8	NA	PEAK3_WT	P27708	PYR1_HUMAN	4.388|4.011|4.226	12.625	4.208	3	3.589|3.353|2.362	0	0	0	0	0	-13.297	1.379	0.811	NA
PEAK3_Mut-P17812	PEAK3_Mut	P17812	PYRG1_HUMAN	3|5|1|3	12	3	4	0|0|0	0.75	1	0.75	1	0.75	0.83	30	0.05	NA	PEAK3_Mut	P17812	PYRG1_HUMAN	0.816|0.803|0.463|1.194	3.277	0.819	4	.|.|.	0.667	1	0.667	1	0.667	-12.445	2.303	0.066	NA
PEAK3_WT-P17812	PEAK3_WT	P17812	PYRG1_HUMAN	1|0|0	1	0.33	3	0|0|0	0	0	0	0	0	-1.68	3.33	0.81	NA	PEAK3_WT	P17812	PYRG1_HUMAN	.|0.245|0.404	1.005	0.335	3	.|.|.	0	0	0	0	0	-14.409	0.942	0.858	NA
PEAK3_Mut-Q96PU8-5	PEAK3_Mut	Q96PU8-5	QKI_HUMAN	3|3|2|4	12	3	4	0|0|0	0.98	1	0.98	1	0.98	2.86	30	0	NA	PEAK3_Mut	Q96PU8-5	QKI_HUMAN	1.556|1.329|1.079|1.632	5.595	1.399	4	.|.|.	1	1	1	1	1	8.428	3.932	0	NA
PEAK3_WT-Q96PU8-5	PEAK3_WT	Q96PU8-5	QKI_HUMAN	1|1|1	3	1	3	0|0|0	0	0	0	0	0	0.83	10	0.81	NA	PEAK3_WT	Q96PU8-5	QKI_HUMAN	1.144|0.889|0.946	2.978	0.993	3	.|.|.	0.995	1	0.995	1	0.995	4.352	2.791	0	NA
PEAK3_Mut-O95825	PEAK3_Mut	O95825	QORL1_HUMAN	13|14|10|13	50	12.5	4	0|0|0	1	1	1	1	1	16.06	125	0	NA	PEAK3_Mut	O95825	QORL1_HUMAN	4.814|4.600|4.498|5.566	19.478	4.87	4	.|.|.	1	1	1	1	1	10.591	13.687	0	NA
PEAK3_WT-O95825	PEAK3_WT	O95825	QORL1_HUMAN	0|0|0	0	0	3	0|0|0	0	0	0	0	0	-1.68	0	0.81	NA	PEAK3_WT	O95825	QORL1_HUMAN	0.956|0.615|0.591	2.161	0.72	3	.|.|.	0.044	0.129	0.044	0.129	0.044	-7.163	2.025	0.516	NA
PEAK3_Mut-Q9NXS2-3	PEAK3_Mut	Q9NXS2-3	QPCTL_HUMAN	1|1|1|2	5	1.25	4	0|0|0	0.24	0.95	0.24	0.95	0.24	0.83	12.5	0.43	NA	PEAK3_Mut	Q9NXS2-3	QPCTL_HUMAN	0.623|0.593|0.583|0.819	2.619	0.655	4	0.324|0.341|0.310	0.272	0.99	0.272	0.99	0.272	-4.796	2.013	0.337	NA
PEAK3_WT-Q9NXS2-3	PEAK3_WT	Q9NXS2-3	QPCTL_HUMAN	2|2|2	6	2	3	0|0|0	0.95	0.95	0.95	0.95	0.95	2.86	20	0.01	NA	PEAK3_WT	Q9NXS2-3	QPCTL_HUMAN	0.721|0.560|0.600	1.881	0.627	3	0.324|0.341|0.310	0.236	0.685	0.236	0.685	0.236	-6.083	1.928	0.378	NA
PEAK3_Mut-P51148	PEAK3_Mut	P51148	RAB5C_HUMAN	0|0|1|0	1	0.25	4	0|0|0	0	0	0	0	0	-1.68	2.5	0.81	NA	NA	NA	NA	NA	NA	NA	NA	NA	NA	NA	NA	NA	NA	NA	NA	NA	NA
PEAK3_WT-P51149	PEAK3_WT	P51149	RAB7A_HUMAN	0|0|0	0	0	3	0|0|0	0	0	0	0	0	-1.68	0	0.81	NA	PEAK3_WT	P51149	RAB7A_HUMAN	0.401|.|.	1.113	0.371	3	.|.|.	0	0	0	0	0	-14.409	1.043	0.864	NA
PEAK3_Mut-P51149	PEAK3_Mut	P51149	RAB7A_HUMAN	0|0|0|0	0	0	4	0|0|0	0	0	0	0	0	-1.68	0	0.81	NA	PEAK3_Mut	P51149	RAB7A_HUMAN	.|0.305|.|.	1.372	0.343	4	.|.|.	0	0	0	0	0	-14.409	0.964	0.871	NA
PEAK3_Mut-Q3YEC7	PEAK3_Mut	Q3YEC7	RABL6_HUMAN	1|0|0|1	2	0.5	4	1|2|2	0	0	0	0	0	-7.62	0.3	0.81	NA	PEAK3_Mut	Q3YEC7	RABL6_HUMAN	0.414|0.586|.|0.618	1.974	0.494	4	0.287|0.415|0.534	0	0.001	0	0.001	0	-14.409	1.236	0.704	NA
PEAK3_WT-Q3YEC7	PEAK3_WT	Q3YEC7	RABL6_HUMAN	0|1|1	2	0.67	3	1|2|2	0	0	0	0	0	-7.62	0.4	0.81	NA	PEAK3_WT	Q3YEC7	RABL6_HUMAN	.|0.322|0.340	1.018	0.339	3	0.287|0.415|0.534	0	0	0	0	0	-14.409	0.85	0.862	NA
PEAK3_WT-P63244	PEAK3_WT	P63244	RACK1_HUMAN	1|0|0	1	0.33	3	0|0|0	0	0	0	0	0	-1.68	3.33	0.81	NA	NA	NA	NA	NA	NA	NA	NA	NA	NA	NA	NA	NA	NA	NA	NA	NA	NA
PEAK3_Mut-O60216	PEAK3_Mut	O60216	RAD21_HUMAN	0|0|1|0	1	0.25	4	0|0|0	0	0	0	0	0	-1.68	2.5	0.81	NA	NA	NA	NA	NA	NA	NA	NA	NA	NA	NA	NA	NA	NA	NA	NA	NA	NA
PEAK3_Mut-P46060	PEAK3_Mut	P46060	RAGP1_HUMAN	0|1|0|0	1	0.25	4	0|0|0	0	0	0	0	0	-1.68	2.5	0.81	NA	NA	NA	NA	NA	NA	NA	NA	NA	NA	NA	NA	NA	NA	NA	NA	NA	NA
PEAK3_WT-P62826	PEAK3_WT	P62826	RAN_HUMAN	2|0|0	2	0.67	3	1|1|1	0.05	0.14	0.05	0.14	0.05	-4.71	0.67	0.6	NA	PEAK3_WT	P62826	RAN_HUMAN	0.880|0.306|0.670	1.856	0.619	3	0.370|0.365|0.200	0.492	0.99	0.492	0.99	0.492	-13.348	2.06	0.165	NA
PEAK3_Mut-P62826	PEAK3_Mut	P62826	RAN_HUMAN	0|0|0|1	1	0.25	4	1|1|1	0	0	0	0	0	-4.71	0.25	0.81	NA	PEAK3_Mut	P62826	RAN_HUMAN	0.404|0.292|0.566|0.342	1.604	0.401	4	0.370|0.365|0.200	0.013	0.052	0.013	0.052	0.013	-14.137	1.335	0.578	NA
PEAK3_Mut-Q86YV0-2	PEAK3_Mut	Q86YV0-2	RASL3_HUMAN	0|1|1|1	3	0.75	4	0|0|0	0	0	0	0	0	-1.68	7.5	0.81	NA	PEAK3_Mut	Q86YV0-2	RASL3_HUMAN	41.247|40.819|28.880|28.402	139.348	34.837	4	.|.|.	1	1	1	1	1	9.736	97.921	0	NA
PEAK3_WT-Q86YV0-2	PEAK3_WT	Q86YV0-2	RASL3_HUMAN	0|0|0	0	0	3	0|0|0	0	0	0	0	0	-1.68	0	0.81	NA	PEAK3_WT	Q86YV0-2	RASL3_HUMAN	.|0.235|0.245	0.836	0.279	3	.|.|.	0	0	0	0	0	-14.853	0.784	0.866	NA
PEAK3_Mut-Q15042-4	PEAK3_Mut	Q15042-4	RB3GP_HUMAN	0|1|2|2	5	1.25	4	0|0|0	0.47	0.95	0.47	0.95	0.47	-1.68	12.5	0.2	NA	PEAK3_Mut	Q15042-4	RB3GP_HUMAN	0.471|.|0.380|0.405	1.611	0.403	4	.|.|.	0	0	0	0	0	-14.409	1.132	0.825	NA
PEAK3_WT-Q15042-4	PEAK3_WT	Q15042-4	RB3GP_HUMAN	1|0|1	2	0.67	3	0|0|0	0	0	0	0	0	-1.68	6.67	0.81	NA	PEAK3_WT	Q15042-4	RB3GP_HUMAN	.|.|0.398	1.109	0.37	3	.|.|.	0	0	0	0	0	-14.409	1.039	0.866	NA
PEAK3_Mut-Q09028-3	PEAK3_Mut	Q09028-3	RBBP4_HUMAN	3|5|2|3	13	3.25	4	1|2|1	0.27	0.7	0.27	0.7	0.27	-3.02	2.44	0.4	NA	PEAK3_Mut	Q09028-3	RBBP4_HUMAN	1.770|1.553|1.204|1.929	6.456	1.614	4	1.096|1.197|0.871	0.005	0.019	0.005	0.019	0.005	-13.85	1.544	0.608	NA
PEAK3_WT-Q09028-3	PEAK3_WT	Q09028-3	RBBP4_HUMAN	2|1|3	6	2	3	1|2|1	0.07	0.16	0.07	0.16	0.07	-4.51	1.5	0.58	NA	PEAK3_WT	Q09028-3	RBBP4_HUMAN	1.600|0.849|1.380	3.829	1.276	3	1.096|1.197|0.871	0	0	0	0	0	-14.409	1.221	0.751	NA
PEAK3_WT-Q7Z6E9	PEAK3_WT	Q7Z6E9	RBBP6_HUMAN	1|1|2	4	1.33	3	1|0|3	0.02	0.06	0.02	0.06	0.02	-4.38	1	0.66	NA	PEAK3_WT	Q7Z6E9	RBBP6_HUMAN	1.509|1.510|1.890	4.909	1.636	3	0.510|1.220|0.989	0.128	0.299	0.128	0.299	0.128	-3.111	1.924	0.444	NA
PEAK3_Mut-Q7Z6E9	PEAK3_Mut	Q7Z6E9	RBBP6_HUMAN	0|0|1|0	1	0.25	4	1|0|3	0	0	0	0	0	-6.07	0.19	0.81	NA	PEAK3_Mut	Q7Z6E9	RBBP6_HUMAN	.|.|1.740|.	2.807	0.702	4	0.510|1.220|0.989	0.039	0.157	0.039	0.157	0.039	-14.409	0.825	0.532	NA
PEAK3_Mut-Q16576	PEAK3_Mut	Q16576	RBBP7_HUMAN	3|2|2|5	12	3	4	1|2|3	0.06	0.23	0.06	0.23	0.06	-5.38	1.5	0.59	NA	PEAK3_Mut	Q16576	RBBP7_HUMAN	1.615|1.121|1.339|2.249	6.325	1.581	4	1.156|1.041|1.011	0.067	0.269	0.067	0.269	0.067	-14.342	1.481	0.493	NA
PEAK3_WT-Q16576	PEAK3_WT	Q16576	RBBP7_HUMAN	1|2|1	4	1.33	3	1|2|3	0	0	0	0	0	-6.81	0.67	0.81	NA	PEAK3_WT	Q16576	RBBP7_HUMAN	1.363|1.235|1.080	3.677	1.226	3	1.156|1.041|1.011	0	0	0	0	0	-14.406	1.148	0.827	NA
PEAK3_Mut-Q8N0T1	PEAK3_Mut	Q8N0T1	RBIS_HUMAN	0|1|1|1	3	0.75	4	1|1|1	0	0	0	0	0	-4.71	0.75	0.81	NA	PEAK3_Mut	Q8N0T1	RBIS_HUMAN	0.396|0.536|0.487|0.472	1.891	0.473	4	0.367|0.278|0.282	0.001	0.004	0.001	0.004	0.001	-12.571	1.542	0.662	NA
PEAK3_WT-Q8N0T1	PEAK3_WT	Q8N0T1	RBIS_HUMAN	0|1|1	2	0.67	3	1|1|1	0	0	0	0	0	-4.71	0.67	0.81	NA	PEAK3_WT	Q8N0T1	RBIS_HUMAN	0.368|0.326|0.408	1.103	0.368	3	0.367|0.278|0.282	0	0	0	0	0	-14.299	1.199	0.814	NA
PEAK3_Mut-P98175-5	PEAK3_Mut	P98175-5	RBM10_HUMAN	21|22|21|20	84	21	4	21|18|18	0	0	0	0	0	-39.19	1.11	0.81	NA	PEAK3_Mut	P98175-5	RBM10_HUMAN	5.558|5.463|4.672|5.552	21.245	5.311	4	4.537|4.117|3.657	0	0	0	0	0	-13.906	1.299	0.793	NA
PEAK3_WT-P98175-5	PEAK3_WT	P98175-5	RBM10_HUMAN	18|18|20	56	18.67	3	21|18|18	0	0	0	0	0	-42.08	0.98	0.81	NA	PEAK3_WT	P98175-5	RBM10_HUMAN	5.182|5.255|5.302	15.738	5.246	3	4.537|4.117|3.657	0	0	0	0	0	-12.825	1.283	0.806	NA
PEAK3_Mut-Q96PK6	PEAK3_Mut	Q96PK6	RBM14_HUMAN	2|1|2|1	6	1.5	4	1|0|0	0.34	0.67	0.34	0.67	0.34	-1.08	4.5	0.27	NA	PEAK3_Mut	Q96PK6	RBM14_HUMAN	0.497|0.582|0.772|0.618	2.47	0.617	4	0.418|0.388|0.272	0.207	0.829	0.207	0.829	0.207	-12.759	1.747	0.398	NA
PEAK3_WT-Q96PK6	PEAK3_WT	Q96PK6	RBM14_HUMAN	0|1|1	2	0.67	3	1|0|0	0	0	0	0	0	-2.48	2	0.81	NA	PEAK3_WT	Q96PK6	RBM14_HUMAN	0.527|0.332|0.624	1.483	0.494	3	0.418|0.388|0.272	0	0.001	0	0.001	0	-14.409	1.399	0.693	NA
PEAK3_WT-Q96T37-4	PEAK3_WT	Q96T37-4	RBM15_HUMAN	1|0|1	2	0.67	3	0|0|1	0	0	0	0	0	-2.48	2	0.81	NA	PEAK3_WT	Q96T37-4	RBM15_HUMAN	0.282|.|.	0.993	0.331	3	0.177|0.226|0.174	0	0	0	0	0	-10.176	1.732	0.771	NA
PEAK3_Mut-P49756-2	PEAK3_Mut	P49756-2	RBM25_HUMAN	2|1|2|2	7	1.75	4	3|3|1	0	0	0	0	0	-8.15	0.75	0.81	NA	PEAK3_Mut	P49756-2	RBM25_HUMAN	0.753|0.818|0.544|0.748	2.862	0.716	4	0.632|0.551|0.458	0	0	0	0	0	-14.409	1.32	0.759	NA
PEAK3_WT-P49756-2	PEAK3_WT	P49756-2	RBM25_HUMAN	0|1|0	1	0.33	3	3|3|1	0	0	0	0	0	-10.4	0.14	0.81	NA	PEAK3_WT	P49756-2	RBM25_HUMAN	0.456|0.764|0.533	1.753	0.584	3	0.632|0.551|0.458	0	0	0	0	0	-14.409	1.078	0.795	NA
PEAK3_Mut-Q9P2N5	PEAK3_Mut	Q9P2N5	RBM27_HUMAN	0|0|0|0	0	0	4	1|0|1	0	0	0	0	0	-3.72	0	0.81	NA	PEAK3_Mut	Q9P2N5	RBM27_HUMAN	0.360|.|0.298|0.422	1.436	0.359	4	0.304|0.228|.	0	0	0	0	0	-14.14	1.363	0.782	NA
PEAK3_WT-Q9P2N5	PEAK3_WT	Q9P2N5	RBM27_HUMAN	0|0|0	0	0	3	1|0|1	0	0	0	0	0	-3.72	0	0.81	NA	PEAK3_WT	Q9P2N5	RBM27_HUMAN	0.373|0.252|0.364	0.989	0.33	3	0.304|0.228|.	0	0	0	0	0	-14.409	1.252	0.81	NA
PEAK3_Mut-P98179	PEAK3_Mut	P98179	RBM3_HUMAN	5|7|6|9	27	6.75	4	8|7|7	0	0	0	0	0	-20.05	0.92	0.79	NA	PEAK3_Mut	P98179	RBM3_HUMAN	6.481|6.820|5.590|6.394	25.286	6.321	4	5.412|5.272|4.279	0	0	0	0	0	-14.006	1.274	0.799	NA
PEAK3_WT-P98179	PEAK3_WT	P98179	RBM3_HUMAN	7|6|6	19	6.33	3	8|7|7	0	0	0	0	0	-18.41	0.86	0.81	NA	PEAK3_WT	P98179	RBM3_HUMAN	5.612|5.126|5.818	16.555	5.518	3	5.412|5.272|4.279	0	0	0	0	0	-14.379	1.112	0.841	NA
PEAK3_Mut-Q14498-2	PEAK3_Mut	Q14498-2	RBM39_HUMAN	27|33|29|26	115	28.75	4	26|27|25	0	0	0	0	0	-55.15	1.11	0.81	NA	PEAK3_Mut	Q14498-2	RBM39_HUMAN	14.570|13.795|12.527|15.576	56.467	14.117	4	12.617|11.993|9.466	0	0	0	0	0	-14.095	1.252	0.8	NA
PEAK3_WT-Q14498-2	PEAK3_WT	Q14498-2	RBM39_HUMAN	22|19|26	67	22.33	3	26|27|25	0	0	0	0	0	-66.13	0.86	0.81	NA	PEAK3_WT	Q14498-2	RBM39_HUMAN	12.273|10.817|13.768	36.859	12.286	3	12.617|11.993|9.466	0	0	0	0	0	-14.409	1.09	0.837	NA
PEAK3_WT-P78332	PEAK3_WT	P78332	RBM6_HUMAN	1|2|2	5	1.67	3	1|0|2	0.09	0.14	0.09	0.14	0.09	-3.31	1.67	0.55	NA	PEAK3_WT	P78332	RBM6_HUMAN	1.096|0.937|1.218	3.252	1.084	3	0.715|0.858|0.644	0	0.001	0	0.001	0	-12.723	1.477	0.697	NA
PEAK3_Mut-P78332	PEAK3_Mut	P78332	RBM6_HUMAN	0|3|2|1	6	1.5	4	1|0|2	0.13	0.37	0.13	0.37	0.13	-4.71	1.5	0.53	NA	PEAK3_Mut	P78332	RBM6_HUMAN	1.095|1.084|1.177|0.992	4.348	1.087	4	0.715|0.858|0.644	0	0	0	0	0	-11.849	1.481	0.724	NA
PEAK3_WT-Q9Y5S9-2	PEAK3_WT	Q9Y5S9-2	RBM8A_HUMAN	2|2|1	5	1.67	3	1|0|1	0.22	0.33	0.22	0.33	0.22	-2.11	2.5	0.48	NA	PEAK3_WT	Q9Y5S9-2	RBM8A_HUMAN	0.745|0.334|0.388	1.467	0.489	3	0.408|0.390|0.340	0.043	0.129	0.043	0.129	0.043	-14.409	1.294	0.526	NA
PEAK3_Mut-Q9Y5S9-2	PEAK3_Mut	Q9Y5S9-2	RBM8A_HUMAN	1|1|1|1	4	1	4	1|0|1	0	0	0	0	0	-2.11	1.5	0.81	NA	PEAK3_Mut	Q9Y5S9-2	RBM8A_HUMAN	0.321|0.620|0.429|0.497	1.866	0.467	4	0.408|0.390|0.340	0	0.001	0	0.001	0	-14.409	1.235	0.713	NA
PEAK3_Mut-P38159-2	PEAK3_Mut	P38159-2	RBMX_HUMAN	1|2|1|2	6	1.5	4	2|2|1	0.01	0.01	0.01	0.01	0.01	-5.71	0.9	0.7	NA	PEAK3_Mut	P38159-2	RBMX_HUMAN	1.452|1.483|1.173|1.139	5.246	1.312	4	0.940|0.834|0.664	0.002	0.004	0.002	0.004	0.002	-11.5	1.63	0.641	NA
PEAK3_WT-P38159-2	PEAK3_WT	P38159-2	RBMX_HUMAN	1|1|1	3	1	3	2|2|1	0	0	0	0	0	-5.71	0.6	0.81	NA	PEAK3_WT	P38159-2	RBMX_HUMAN	1.260|0.892|1.001	3.153	1.051	3	0.940|0.834|0.664	0	0	0	0	0	-14.152	1.306	0.756	NA
PEAK3_Mut-Q9Y388	PEAK3_Mut	Q9Y388	RBMX2_HUMAN	3|4|3|5	15	3.75	4	5|4|2	0	0	0	0	0	-9.83	1.02	0.75	NA	PEAK3_Mut	Q9Y388	RBMX2_HUMAN	2.554|2.736|2.285|2.974	10.549	2.637	4	2.188|1.992|1.637	0	0	0	0	0	-13.582	1.37	0.749	NA
PEAK3_WT-Q9Y388	PEAK3_WT	Q9Y388	RBMX2_HUMAN	5|3|5	13	4.33	3	5|4|2	0	0	0	0	0	-9.83	1.18	0.74	NA	PEAK3_WT	Q9Y388	RBMX2_HUMAN	2.494|2.085|2.657	7.236	2.412	3	2.188|1.992|1.637	0	0	0	0	0	-14.229	1.253	0.797	NA
PEAK3_Mut-P49792	PEAK3_Mut	P49792	RBP2_HUMAN	3|4|3|2	12	3	4	2|2|3	0.01	0.02	0.01	0.02	0.01	-6.57	1.29	0.69	NA	PEAK3_Mut	P49792	RBP2_HUMAN	0.821|1.100|0.888|0.444	3.252	0.813	4	0.424|0.483|0.455	0.278	0.972	0.278	0.972	0.278	-14.409	1.793	0.336	NA
PEAK3_WT-P49792	PEAK3_WT	P49792	RBP2_HUMAN	2|2|1	5	1.67	3	2|2|3	0	0	0	0	0	-8.15	0.71	0.81	NA	PEAK3_WT	P49792	RBP2_HUMAN	0.837|0.466|0.671	1.974	0.658	3	0.424|0.483|0.455	0.007	0.022	0.007	0.022	0.007	-14.387	1.451	0.596	NA
PEAK3_Mut-Q92804-2	PEAK3_Mut	Q92804-2	RBP56_HUMAN	8|7|10|7	32	8	4	8|7|8	0	0	0	0	0	-18.11	1.04	0.78	NA	PEAK3_Mut	Q92804-2	RBP56_HUMAN	6.880|3.606|4.239|3.388	18.112	4.528	4	2.777|2.314|2.471	0.25	0.999	0.25	0.999	0.25	-11.898	1.802	0.358	NA
PEAK3_WT-Q92804-2	PEAK3_WT	Q92804-2	RBP56_HUMAN	10|6|9	25	8.33	3	8|7|8	0	0	0	0	0	-19.64	1.09	0.78	NA	PEAK3_WT	Q92804-2	RBP56_HUMAN	4.172|3.093|2.650	9.915	3.305	3	2.777|2.314|2.471	0	0.001	0	0.001	0	-14.33	1.315	0.699	NA
PEAK3_WT-P18754	PEAK3_WT	P18754	RCC1_HUMAN	1|1|1	3	1	3	0|1|1	0	0	0	0	0	-2.11	1.5	0.81	NA	PEAK3_WT	P18754	RCC1_HUMAN	0.506|0.278|0.349	1.134	0.378	3	.|0.231|0.211	0.329	0.987	0.329	0.987	0.329	-13.514	1.711	0.29	NA
PEAK3_Mut-P18754	PEAK3_Mut	P18754	RCC1_HUMAN	1|0|0|1	2	0.5	4	0|1|1	0	0	0	0	0	-3.72	0.75	0.81	NA	NA	NA	NA	NA	NA	NA	NA	NA	NA	NA	NA	NA	NA	NA	NA	NA	NA
PEAK3_Mut-Q9P258	PEAK3_Mut	Q9P258	RCC2_HUMAN	19|20|20|20	79	19.75	4	12|21|20	0	0	0	0	0	-35.89	1.12	0.8	NA	PEAK3_Mut	Q9P258	RCC2_HUMAN	6.796|6.615|5.546|6.685	25.643	6.411	4	4.320|4.635|4.032	0	0	0	0	0	-12.656	1.483	0.725	NA
PEAK3_WT-Q9P258	PEAK3_WT	Q9P258	RCC2_HUMAN	20|20|19	59	19.67	3	12|21|20	0	0	0	0	0	-35.89	1.11	0.8	NA	PEAK3_WT	Q9P258	RCC2_HUMAN	5.790|5.366|5.984	17.139	5.713	3	4.320|4.635|4.032	0	0	0	0	0	-13.09	1.322	0.789	NA
PEAK3_Mut-Q14257	PEAK3_Mut	Q14257	RCN2_HUMAN	1|1|2|1	5	1.25	4	1|0|0	0.17	0.67	0.17	0.67	0.17	-1.08	3.75	0.5	NA	PEAK3_Mut	Q14257	RCN2_HUMAN	0.732|0.741|0.893|0.819	3.186	0.796	4	0.337|0.375|.	0.751	0.998	0.751	0.998	0.751	-0.292	2.239	0.027	NA
PEAK3_WT-Q14257	PEAK3_WT	Q14257	RCN2_HUMAN	1|1|1	3	1	3	1|0|0	0	0	0	0	0	-1.08	3	0.81	NA	PEAK3_WT	Q14257	RCN2_HUMAN	0.608|0.644|0.650	1.901	0.634	3	0.337|0.375|.	0.001	0.001	0.001	0.001	0.001	-8.604	1.781	0.678	NA
PEAK3_Mut-Q92900-2	PEAK3_Mut	Q92900-2	RENT1_HUMAN	4|1|5|3	13	3.25	4	0|0|0	0.75	1	0.75	1	0.75	0.83	32.5	0.05	NA	PEAK3_Mut	Q92900-2	RENT1_HUMAN	0.953|0.836|0.949|1.206	3.943	0.986	4	.|0.220|.	1	1	1	1	1	10.545	4.477	0	NA
PEAK3_WT-Q92900-2	PEAK3_WT	Q92900-2	RENT1_HUMAN	0|0|0	0	0	3	0|0|0	0	0	0	0	0	-1.68	0	0.81	NA	PEAK3_WT	Q92900-2	RENT1_HUMAN	.|0.360|.	1.071	0.357	3	.|0.220|.	0	0	0	0	0	-10.572	1.622	0.778	NA
PEAK3_WT-Q9HCM1	PEAK3_WT	Q9HCM1	RESF1_HUMAN	1|0|0	1	0.33	3	1|0|0	0	0	0	0	0	-2.48	1	0.81	NA	PEAK3_WT	Q9HCM1	RESF1_HUMAN	0.457|0.547|0.524	1.527	0.509	3	0.590|.|.	0	0	0	0	0	-14.409	0.863	0.856	NA
PEAK3_Mut-Q9HCM1	PEAK3_Mut	Q9HCM1	RESF1_HUMAN	1|0|0|1	2	0.5	4	1|0|0	0	0	0	0	0	-2.48	1.5	0.81	NA	PEAK3_Mut	Q9HCM1	RESF1_HUMAN	0.517|.|0.580|0.592	2.045	0.511	4	0.590|.|.	0	0	0	0	0	-14.409	0.867	0.859	NA
PEAK3_WT-P27694	PEAK3_WT	P27694	RFA1_HUMAN	0|1|0	1	0.33	3	0|0|0	0	0	0	0	0	-1.68	3.33	0.81	NA	PEAK3_WT	P27694	RFA1_HUMAN	.|0.506|.	1.218	0.406	3	0.186|0.236|0.256	0.28	0.841	0.28	0.841	0.28	-8.582	1.811	0.33	NA
PEAK3_Mut-P27694	PEAK3_Mut	P27694	RFA1_HUMAN	0|1|1|0	2	0.5	4	0|0|0	0	0	0	0	0	-1.68	5	0.81	NA	PEAK3_Mut	P27694	RFA1_HUMAN	0.448|.|0.485|0.343	1.632	0.408	4	0.186|0.236|0.256	0.174	0.568	0.174	0.568	0.174	-9.441	1.82	0.422	NA
PEAK3_WT-Q07960	PEAK3_WT	Q07960	RHG01_HUMAN	0|0|0	0	0	3	0|0|0	0	0	0	0	0	-1.68	0	0.81	NA	PEAK3_WT	Q07960	RHG01_HUMAN	0.192|.|.	0.903	0.301	3	.|.|.	0	0	0	0	0	-14.409	0.847	0.867	NA
PEAK3_Mut-Q9P227-2	PEAK3_Mut	Q9P227-2	RHG23_HUMAN	0|0|1|1	2	0.5	4	0|0|0	0	0	0	0	0	-1.68	5	0.81	NA	PEAK3_Mut	Q9P227-2	RHG23_HUMAN	.|0.836|0.813|0.947	2.952	0.738	4	.|.|.	0.695	0.997	0.695	0.997	0.695	-14.409	2.074	0.061	NA
PEAK3_WT-Q9P227-2	PEAK3_WT	Q9P227-2	RHG23_HUMAN	0|0|0	0	0	3	0|0|0	0	0	0	0	0	-1.68	0	0.81	NA	PEAK3_WT	Q9P227-2	RHG23_HUMAN	0.741|.|.	1.452	0.484	3	.|.|.	0.064	0.192	0.064	0.192	0.064	-14.409	1.361	0.497	NA
PEAK3_Mut-Q6P4F7-3	PEAK3_Mut	Q6P4F7-3	RHGBA_HUMAN	0|0|1|0	1	0.25	4	0|0|0	0	0	0	0	0	-1.68	2.5	0.81	NA	PEAK3_Mut	Q6P4F7-3	RHGBA_HUMAN	.|.|0.284|.	1.351	0.338	4	.|.|.	0	0	0	0	0	-14.409	0.949	0.871	NA
PEAK3_Mut-Q5UIP0-2	PEAK3_Mut	Q5UIP0-2	RIF1_HUMAN	3|2|4|4	13	3.25	4	3|5|3	0	0	0	0	0	-11.45	0.89	0.76	NA	PEAK3_Mut	Q5UIP0-2	RIF1_HUMAN	0.797|0.399|0.539|1.048	2.784	0.696	4	0.808|0.893|0.713	0	0	0	0	0	-14.409	0.868	0.828	NA
PEAK3_WT-Q5UIP0-2	PEAK3_WT	Q5UIP0-2	RIF1_HUMAN	3|5|3	11	3.67	3	3|5|3	0	0	0	0	0	-9.83	1	0.75	NA	PEAK3_WT	Q5UIP0-2	RIF1_HUMAN	0.745|0.353|0.842	1.94	0.647	3	0.808|0.893|0.713	0	0	0	0	0	-14.409	0.807	0.852	NA
PEAK3_Mut-Q9BRS2	PEAK3_Mut	Q9BRS2	RIOK1_HUMAN	2|5|2|2	11	2.75	4	5|2|2	0	0.01	0	0.01	0	-8.89	0.92	0.72	NA	PEAK3_Mut	Q9BRS2	RIOK1_HUMAN	1.390|1.336|1.011|1.271	5.008	1.252	4	1.168|1.261|0.934	0	0	0	0	0	-14.409	1.126	0.831	NA
PEAK3_WT-Q9BRS2	PEAK3_WT	Q9BRS2	RIOK1_HUMAN	2|1|2	5	1.67	3	5|2|2	0	0	0	0	0	-10.71	0.56	0.81	NA	PEAK3_WT	Q9BRS2	RIOK1_HUMAN	1.074|0.894|1.104	3.072	1.024	3	1.168|1.261|0.934	0	0	0	0	0	-14.409	0.921	0.854	NA
PEAK3_WT-P23921	PEAK3_WT	P23921	RIR1_HUMAN	1|0|0	1	0.33	3	0|0|0	0	0	0	0	0	-1.68	3.33	0.81	NA	PEAK3_WT	P23921	RIR1_HUMAN	1.118|.|.	1.829	0.61	3	.|.|.	0.333	1	0.333	1	0.333	-14.409	1.714	0.27	NA
PEAK3_Mut-P23921	PEAK3_Mut	P23921	RIR1_HUMAN	0|1|0|0	1	0.25	4	0|0|0	0	0	0	0	0	-1.68	2.5	0.81	NA	NA	NA	NA	NA	NA	NA	NA	NA	NA	NA	NA	NA	NA	NA	NA	NA	NA
PEAK3_Mut-P62913	PEAK3_Mut	P62913	RL11_HUMAN	4|1|2|1	8	2	4	2|1|2	0.05	0.19	0.05	0.19	0.05	-5.71	1.2	0.6	NA	PEAK3_Mut	P62913	RL11_HUMAN	0.997|0.893|0.915|0.807	3.612	0.903	4	0.608|0.623|0.601	0	0	0	0	0	-12.224	1.479	0.712	NA
PEAK3_WT-P62913	PEAK3_WT	P62913	RL11_HUMAN	1|1|1	3	1	3	2|1|2	0	0	0	0	0	-5.71	0.6	0.81	NA	PEAK3_WT	P62913	RL11_HUMAN	0.808|0.622|0.980	2.41	0.803	3	0.608|0.623|0.601	0	0	0	0	0	-14.399	1.315	0.722	NA
PEAK3_WT-P30050	PEAK3_WT	P30050	RL12_HUMAN	1|0|0	1	0.33	3	0|0|0	0	0	0	0	0	-1.68	3.33	0.81	NA	PEAK3_WT	P30050	RL12_HUMAN	0.437|.|.	1.149	0.383	3	.|.|.	0	0	0	0	0	-14.409	1.077	0.849	NA
PEAK3_WT-P50914	PEAK3_WT	P50914	RL14_HUMAN	1|0|0	1	0.33	3	0|0|0	0	0	0	0	0	-1.68	3.33	0.81	NA	PEAK3_WT	P50914	RL14_HUMAN	0.470|.|.	1.181	0.394	3	.|.|.	0	0	0	0	0	-14.409	1.107	0.825	NA
PEAK3_WT-P18621-2	PEAK3_WT	P18621-2	RL17_HUMAN	0|0|0	0	0	3	0|0|0	0	0	0	0	0	-1.68	0	0.81	NA	PEAK3_WT	P18621-2	RL17_HUMAN	1.146|0.539|0.349	2.034	0.678	3	.|.|.	0.333	1	0.333	1	0.333	-14.409	1.906	0.245	NA
PEAK3_WT-P35268	PEAK3_WT	P35268	RL22_HUMAN	2|1|0	3	1	3	2|1|1	0.02	0.05	0.02	0.05	0.02	-6.2	0.75	0.66	NA	PEAK3_WT	P35268	RL22_HUMAN	1.619|0.683|1.175	3.477	1.159	3	1.106|0.706|0.630	0.071	0.212	0.071	0.212	0.071	-14.409	1.468	0.488	NA
PEAK3_Mut-P35268	PEAK3_Mut	P35268	RL22_HUMAN	1|2|2|1	6	1.5	4	2|1|1	0.02	0.05	0.02	0.05	0.02	-4.51	1.12	0.65	NA	PEAK3_Mut	P35268	RL22_HUMAN	1.184|1.166|1.015|1.238	4.603	1.151	4	1.106|0.706|0.630	0	0	0	0	0	-12.322	1.458	0.705	NA
PEAK3_Mut-Q6P5R6	PEAK3_Mut	Q6P5R6	RL22L_HUMAN	0|1|0|1	2	0.5	4	0|1|1	0	0	0	0	0	-3.72	0.75	0.81	NA	PEAK3_Mut	Q6P5R6	RL22L_HUMAN	0.560|0.570|.|0.596	2.081	0.52	4	0.353|0.427|0.324	0	0	0	0	0	-14.409	1.423	0.707	NA
PEAK3_WT-Q6P5R6	PEAK3_WT	Q6P5R6	RL22L_HUMAN	0|0|0	0	0	3	0|1|1	0	0	0	0	0	-3.72	0	0.81	NA	PEAK3_WT	Q6P5R6	RL22L_HUMAN	.|.|0.516	1.227	0.409	3	0.353|0.427|0.324	0	0	0	0	0	-14.409	1.119	0.796	NA
PEAK3_Mut-P62829	PEAK3_Mut	P62829	RL23_HUMAN	1|1|2|2	6	1.5	4	1|0|0	0.34	0.67	0.34	0.67	0.34	-1.08	4.5	0.27	NA	PEAK3_Mut	P62829	RL23_HUMAN	0.678|0.692|0.555|0.755	2.68	0.67	4	0.597|0.653|0.455	0	0	0	0	0	-14.409	1.193	0.825	NA
PEAK3_WT-P62829	PEAK3_WT	P62829	RL23_HUMAN	1|0|1	2	0.67	3	1|0|0	0	0	0	0	0	-2.48	2	0.81	NA	PEAK3_WT	P62829	RL23_HUMAN	0.745|0.580|0.618	1.943	0.648	3	0.597|0.653|0.455	0	0	0	0	0	-14.387	1.153	0.829	NA
PEAK3_WT-P62750	PEAK3_WT	P62750	RL23A_HUMAN	0|1|1	2	0.67	3	1|1|1	0	0	0	0	0	-4.71	0.67	0.81	NA	PEAK3_WT	P62750	RL23A_HUMAN	1.076|0.423|0.982	2.481	0.827	3	0.718|0.782|0.639	0	0	0	0	0	-14.409	1.165	0.753	NA
PEAK3_Mut-P62750	PEAK3_Mut	P62750	RL23A_HUMAN	1|1|1|1	4	1	4	1|1|1	0	0	0	0	0	-3.31	1	0.81	NA	PEAK3_Mut	P62750	RL23A_HUMAN	0.611|0.724|0.422|1.000	2.757	0.689	4	0.718|0.782|0.639	0	0	0	0	0	-14.409	0.97	0.8	NA
PEAK3_Mut-P83731	PEAK3_Mut	P83731	RL24_HUMAN	1|1|2|2	6	1.5	4	0|1|1	0.16	0.33	0.16	0.33	0.16	-2.11	2.25	0.51	NA	PEAK3_Mut	P83731	RL24_HUMAN	0.654|0.892|0.448|0.561	2.556	0.639	4	.|0.353|0.508	0.193	0.773	0.193	0.773	0.193	-14.337	1.51	0.407	NA
PEAK3_WT-P83731	PEAK3_WT	P83731	RL24_HUMAN	1|0|0	1	0.33	3	0|1|1	0	0	0	0	0	-3.72	0.5	0.81	NA	PEAK3_WT	P83731	RL24_HUMAN	0.752|.|0.845	1.953	0.651	3	.|0.353|0.508	0.039	0.116	0.039	0.116	0.039	-14.409	1.537	0.534	NA
PEAK3_WT-P39023	PEAK3_WT	P39023	RL3_HUMAN	2|0|0	2	0.67	3	0|0|0	0.32	0.95	0.32	0.95	0.32	-1.68	6.67	0.33	NA	PEAK3_WT	P39023	RL3_HUMAN	0.580|.|.	1.291	0.43	3	.|.|.	0	0	0	0	0	-14.409	1.21	0.71	NA
PEAK3_Mut-P62899-3	PEAK3_Mut	P62899-3	RL31_HUMAN	2|1|1|1	5	1.25	4	1|1|0	0.08	0.33	0.08	0.33	0.08	-2.11	1.88	0.56	NA	PEAK3_Mut	P62899-3	RL31_HUMAN	0.285|0.238|0.266|0.338	1.127	0.282	4	0.246|0.237|0.160	0	0	0	0	0	-14.209	1.34	0.768	NA
PEAK3_WT-P62899-3	PEAK3_WT	P62899-3	RL31_HUMAN	1|0|1	2	0.67	3	1|1|0	0	0	0	0	0	-3.72	1	0.81	NA	PEAK3_WT	P62899-3	RL31_HUMAN	0.232|0.228|0.239	0.7	0.233	3	0.246|0.237|0.160	0	0	0	0	0	-14.322	1.109	0.847	NA
PEAK3_WT-P61513	PEAK3_WT	P61513	RL37A_HUMAN	1|0|0	1	0.33	3	0|0|0	0	0	0	0	0	-1.68	3.33	0.81	NA	PEAK3_WT	P61513	RL37A_HUMAN	0.820|.|.	1.532	0.511	3	.|.|.	0.295	0.884	0.295	0.884	0.295	-14.409	1.435	0.311	NA
PEAK3_Mut-P63173	PEAK3_Mut	P63173	RL38_HUMAN	2|4|6|5	17	4.25	4	4|5|4	0	0	0	0	0	-14.02	0.98	0.76	NA	PEAK3_Mut	P63173	RL38_HUMAN	3.111|2.732|2.952|3.348	12.142	3.036	4	3.081|2.963|2.540	0	0	0	0	0	-14.409	1.065	0.844	NA
PEAK3_WT-P63173	PEAK3_WT	P63173	RL38_HUMAN	5|5|3	13	4.33	3	4|5|4	0	0	0	0	0	-12.22	1	0.76	NA	PEAK3_WT	P63173	RL38_HUMAN	2.834|2.671|2.775	8.28	2.76	3	3.081|2.963|2.540	0	0	0	0	0	-14.409	0.968	0.857	NA
PEAK3_WT-P36578	PEAK3_WT	P36578	RL4_HUMAN	0|0|0	0	0	3	0|0|0	0	0	0	0	0	-1.68	0	0.81	NA	PEAK3_WT	P36578	RL4_HUMAN	0.400|.|.	1.112	0.371	3	0.235|.|.	0	0	0	0	0	-11.446	1.579	0.755	NA
PEAK3_Mut-P36578	PEAK3_Mut	P36578	RL4_HUMAN	0|0|0|0	0	0	4	0|0|0	0	0	0	0	0	-1.68	0	0.81	NA	PEAK3_Mut	P36578	RL4_HUMAN	.|.|.|0.285	1.352	0.338	4	0.235|.|.	0	0	0	0	0	-13.76	1.441	0.865	NA
PEAK3_WT-P46777	PEAK3_WT	P46777	RL5_HUMAN	0|0|0	0	0	3	0|0|0	0	0	0	0	0	-1.68	0	0.81	NA	PEAK3_WT	P46777	RL5_HUMAN	0.609|.|.	1.32	0.44	3	.|.|.	0.001	0.002	0.001	0.002	0.001	-14.409	1.237	0.676	NA
PEAK3_WT-Q6DKI1	PEAK3_WT	Q6DKI1	RL7L_HUMAN	0|0|0	0	0	3	0|0|0	0	0	0	0	0	-1.68	0	0.81	NA	PEAK3_WT	Q6DKI1	RL7L_HUMAN	.|0.458|0.400	1.214	0.405	3	.|0.120|.	0.667	1	0.667	1	0.667	9.403	3.368	0.068	NA
PEAK3_Mut-Q6DKI1	PEAK3_Mut	Q6DKI1	RL7L_HUMAN	1|1|0|0	2	0.5	4	0|0|0	0	0	0	0	0	-1.68	5	0.81	NA	PEAK3_Mut	Q6DKI1	RL7L_HUMAN	0.204|0.327|0.157|0.491	1.178	0.294	4	.|0.120|.	0.5	1	0.5	1	0.5	-13.485	2.45	0.141	NA
PEAK3_WT-P32969	PEAK3_WT	P32969	RL9_HUMAN	3|0|0	3	1	3	0|0|0	0.33	0.99	0.33	0.99	0.33	-1.68	10	0.3	NA	PEAK3_WT	P32969	RL9_HUMAN	0.705|.|.	1.416	0.472	3	.|.|.	0.043	0.129	0.043	0.129	0.043	-14.409	1.327	0.527	NA
PEAK3_Mut-P05388	PEAK3_Mut	P05388	RLA0_HUMAN	0|0|0|1	1	0.25	4	0|0|0	0	0	0	0	0	-1.68	2.5	0.81	NA	PEAK3_Mut	P05388	RLA0_HUMAN	.|.|.|0.290	1.357	0.339	4	.|.|.	0	0	0	0	0	-14.409	0.954	0.871	NA
PEAK3_Mut-P49406	PEAK3_Mut	P49406	RM19_HUMAN	0|1|0|0	1	0.25	4	0|0|0	0	0	0	0	0	-1.68	2.5	0.81	NA	PEAK3_Mut	P49406	RM19_HUMAN	.|0.860|0.818|.	2.389	0.597	4	.|.|.	0.461	0.969	0.461	0.969	0.461	-14.409	1.679	0.176	NA
PEAK3_WT-O75394	PEAK3_WT	O75394	RM33_HUMAN	1|0|0	1	0.33	3	1|1|1	0	0	0	0	0	-4.71	0.33	0.81	NA	PEAK3_WT	O75394	RM33_HUMAN	0.460|0.524|.	1.34	0.447	3	.|.|0.267	0.018	0.055	0.018	0.055	0.018	-12.925	1.673	0.565	NA
PEAK3_Mut-O75394	PEAK3_Mut	O75394	RM33_HUMAN	0|0|1|0	1	0.25	4	1|1|1	0	0	0	0	0	-4.71	0.25	0.81	NA	NA	NA	NA	NA	NA	NA	NA	NA	NA	NA	NA	NA	NA	NA	NA	NA	NA
PEAK3_Mut-Q9BQ48	PEAK3_Mut	Q9BQ48	RM34_HUMAN	0|1|1|0	2	0.5	4	0|0|0	0	0	0	0	0	-1.68	5	0.81	NA	PEAK3_Mut	Q9BQ48	RM34_HUMAN	0.349|0.336|0.447|.	1.488	0.372	4	.|.|.	0	0	0	0	0	-14.409	1.045	0.84	NA
PEAK3_WT-Q9BQ48	PEAK3_WT	Q9BQ48	RM34_HUMAN	0|1|1	2	0.67	3	0|0|0	0	0	0	0	0	-1.68	6.67	0.81	NA	PEAK3_WT	Q9BQ48	RM34_HUMAN	.|0.406|0.318	1.079	0.36	3	.|.|.	0	0	0	0	0	-14.409	1.011	0.858	NA
PEAK3_WT-Q8IXM3	PEAK3_WT	Q8IXM3	RM41_HUMAN	0|0|0	0	0	3	2|1|2	0	0	0	0	0	-7.62	0	0.81	NA	PEAK3_WT	Q8IXM3	RM41_HUMAN	0.500|.|.	1.212	0.404	3	0.682|0.340|0.533	0	0	0	0	0	-14.409	0.811	0.857	NA
PEAK3_Mut-Q6P161	PEAK3_Mut	Q6P161	RM54_HUMAN	2|1|1|1	5	1.25	4	0|0|0	0.24	0.95	0.24	0.95	0.24	0.83	12.5	0.43	NA	PEAK3_Mut	Q6P161	RM54_HUMAN	0.206|.|.|.	1.273	0.318	4	.|.|.	0	0	0	0	0	-14.409	0.895	0.871	NA
PEAK3_Mut-Q8WVD3-2	PEAK3_Mut	Q8WVD3-2	RN138_HUMAN	0|1|0|1	2	0.5	4	0|0|0	0	0	0	0	0	-1.68	5	0.81	NA	PEAK3_Mut	Q8WVD3-2	RN138_HUMAN	.|0.365|.|.	1.433	0.358	4	.|.|.	0	0	0	0	0	-14.409	1.007	0.871	NA
PEAK3_WT-Q86T96-2	PEAK3_WT	Q86T96-2	RN180_HUMAN	1|0|0	1	0.33	3	0|0|0	0	0	0	0	0	-1.68	3.33	0.81	NA	PEAK3_WT	Q86T96-2	RN180_HUMAN	0.655|.|0.759	1.769	0.59	3	.|.|.	0.128	0.365	0.128	0.365	0.128	-14.409	1.658	0.445	NA
PEAK3_Mut-Q15287	PEAK3_Mut	Q15287	RNPS1_HUMAN	7|5|7|2	21	5.25	4	6|5|6	0	0	0	0	0	-19.36	0.93	0.77	NA	PEAK3_Mut	Q15287	RNPS1_HUMAN	4.589|3.840|4.062|2.310	14.801	3.7	4	3.795|3.683|3.289	0	0	0	0	0	-14.409	1.033	0.83	NA
PEAK3_WT-Q15287	PEAK3_WT	Q15287	RNPS1_HUMAN	6|5|4	15	5	3	6|5|6	0	0	0	0	0	-15.52	0.88	0.78	NA	PEAK3_WT	Q15287	RNPS1_HUMAN	4.187|3.322|2.755	10.263	3.421	3	3.795|3.683|3.289	0	0	0	0	0	-14.409	0.955	0.844	NA
PEAK3_WT-P19474	PEAK3_WT	P19474	RO52_HUMAN	0|0|0	0	0	3	1|1|1	0	0	0	0	0	-4.71	0	0.81	NA	PEAK3_WT	P19474	RO52_HUMAN	0.273|0.224|.	0.852	0.284	3	0.218|0.185|0.104	0.005	0.014	0.005	0.014	0.005	-6.982	1.759	0.607	NA
PEAK3_Mut-P19474	PEAK3_Mut	P19474	RO52_HUMAN	0|0|0|1	1	0.25	4	1|1|1	0	0	0	0	0	-4.71	0.25	0.81	NA	PEAK3_Mut	P19474	RO52_HUMAN	0.239|0.202|.|0.277	1.073	0.268	4	0.218|0.185|0.104	0.005	0.018	0.005	0.018	0.005	-8.415	1.662	0.608	NA
PEAK3_Mut-Q13151	PEAK3_Mut	Q13151	ROA0_HUMAN	4|6|5|5	20	5	4	6|5|7	0	0	0	0	0	-16.73	0.83	0.81	NA	PEAK3_Mut	Q13151	ROA0_HUMAN	2.321|2.760|2.073|2.873	10.027	2.507	4	2.274|2.460|1.896	0	0	0	0	0	-14.409	1.141	0.821	NA
PEAK3_WT-Q13151	PEAK3_WT	Q13151	ROA0_HUMAN	6|6|5	17	5.67	3	6|5|7	0	0	0	0	0	-15.12	0.94	0.81	NA	PEAK3_WT	Q13151	ROA0_HUMAN	2.538|1.980|2.356	6.874	2.291	3	2.274|2.460|1.896	0	0	0	0	0	-14.409	1.043	0.844	NA
PEAK3_Mut-P09651-3	PEAK3_Mut	P09651-3	ROA1_HUMAN	9|9|8|7	33	8.25	4	6|7|7	0	0	0	0	0	-14.57	1.24	0.78	NA	PEAK3_Mut	P09651-3	ROA1_HUMAN	5.300|5.622|5.493|5.274	21.689	5.422	4	4.463|4.417|3.635	0	0	0	0	0	-12.802	1.305	0.799	NA
PEAK3_WT-P09651-3	PEAK3_WT	P09651-3	ROA1_HUMAN	9|7|8	24	8	3	6|7|7	0	0	0	0	0	-14.57	1.2	0.78	NA	PEAK3_WT	P09651-3	ROA1_HUMAN	4.812|4.071|4.877	13.761	4.587	3	4.463|4.417|3.635	0	0	0	0	0	-14.409	1.104	0.839	NA
PEAK3_Mut-P22626-2	PEAK3_Mut	P22626-2	ROA2_HUMAN	12|13|9|14	48	12	4	10|12|11	0	0	0	0	0	-27.02	1.09	0.79	NA	PEAK3_Mut	P22626-2	ROA2_HUMAN	3.408|3.986|2.915|3.626	13.935	3.484	4	3.292|3.260|2.570	0	0	0	0	0	-14.409	1.153	0.821	NA
PEAK3_WT-P22626-2	PEAK3_WT	P22626-2	ROA2_HUMAN	11|9|10	30	10	3	10|12|11	0	0	0	0	0	-27.02	0.91	0.81	NA	PEAK3_WT	P22626-2	ROA2_HUMAN	3.746|2.725|3.278	9.75	3.25	3	3.292|3.260|2.570	0	0	0	0	0	-14.409	1.076	0.836	NA
PEAK3_Mut-P51991	PEAK3_Mut	P51991	ROA3_HUMAN	2|1|2|2	7	1.75	4	1|0|1	0.25	0.33	0.25	0.33	0.25	-2.11	2.62	0.42	NA	PEAK3_Mut	P51991	ROA3_HUMAN	1.729|1.793|1.638|1.824	6.985	1.746	4	1.135|0.892|0.882	0.023	0.052	0.023	0.052	0.023	-6.443	1.814	0.557	NA
PEAK3_WT-P51991	PEAK3_WT	P51991	ROA3_HUMAN	3|2|2	7	2.33	3	1|0|1	0.43	0.62	0.43	0.62	0.43	-0.72	3.5	0.24	NA	PEAK3_WT	P51991	ROA3_HUMAN	1.698|1.371|1.463	4.532	1.511	3	1.135|0.892|0.882	0.002	0.005	0.002	0.005	0.002	-10.893	1.569	0.643	NA
PEAK3_Mut-P51991-2	PEAK3_Mut	P51991-2	ROA3_HUMAN	12|11|10|14	47	11.75	4	10|9|10	0	0	0	0	0	-20.8	1.22	0.79	NA	PEAK3_Mut	P51991-2	ROA3_HUMAN	5.377|5.675|4.791|5.084	20.927	5.232	4	3.799|3.984|3.385	0	0	0	0	0	-12.583	1.409	0.751	NA
PEAK3_WT-P51991-2	PEAK3_WT	P51991-2	ROA3_HUMAN	11|11|16	38	12.67	3	10|9|10	0	0	0	0	0	-19.35	1.31	0.78	NA	PEAK3_WT	P51991-2	ROA3_HUMAN	4.838|3.828|4.168	12.833	4.278	3	3.799|3.984|3.385	0	0	0	0	0	-14.383	1.152	0.823	NA
PEAK3_Mut-Q99729-3	PEAK3_Mut	Q99729-3	ROAA_HUMAN	0|0|1|0	1	0.25	4	0|1|0	0	0	0	0	0	-2.48	0.75	0.81	NA	NA	NA	NA	NA	NA	NA	NA	NA	NA	NA	NA	NA	NA	NA	NA	NA	NA
PEAK3_Mut-Q13464	PEAK3_Mut	Q13464	ROCK1_HUMAN	3|2|2|2	9	2.25	4	1|2|1	0.08	0.16	0.08	0.16	0.08	-3.02	1.69	0.58	NA	PEAK3_Mut	Q13464	ROCK1_HUMAN	0.676|0.707|0.626|.	2.364	0.591	4	0.250|0.374|0.440	0.075	0.207	0.075	0.207	0.075	-14.401	1.712	0.483	NA
PEAK3_WT-Q13464	PEAK3_WT	Q13464	ROCK1_HUMAN	1|1|1	3	1	3	1|2|1	0	0	0	0	0	-4.51	0.75	0.81	NA	PEAK3_WT	Q13464	ROCK1_HUMAN	0.399|0.331|0.345	1.076	0.359	3	0.250|0.374|0.440	0	0	0	0	0	-14.409	1.039	0.85	NA
PEAK3_Mut-O75116	PEAK3_Mut	O75116	ROCK2_HUMAN	0|1|1|1	3	0.75	4	0|1|0	0	0	0	0	0	-2.48	2.25	0.81	NA	PEAK3_Mut	O75116	ROCK2_HUMAN	0.452|0.444|0.297|0.431	1.624	0.406	4	0.270|0.312|0.221	0	0.001	0	0.001	0	-14.075	1.533	0.694	NA
PEAK3_WT-O75116	PEAK3_WT	O75116	ROCK2_HUMAN	0|0|0	0	0	3	0|1|0	0	0	0	0	0	-2.48	0	0.81	NA	PEAK3_WT	O75116	ROCK2_HUMAN	0.434|0.373|0.431	1.239	0.413	3	0.270|0.312|0.221	0	0	0	0	0	-11.447	1.559	0.708	NA
PEAK3_Mut-Q8TA86	PEAK3_Mut	Q8TA86	RP9_HUMAN	8|8|7|6	29	7.25	4	7|7|6	0	0	0	0	0	-16.04	1.09	0.78	NA	PEAK3_Mut	Q8TA86	RP9_HUMAN	2.780|3.059|3.092|3.409	12.339	3.085	4	2.670|2.372|2.212	0	0	0	0	0	-13.837	1.28	0.792	NA
PEAK3_WT-Q8TA86	PEAK3_WT	Q8TA86	RP9_HUMAN	7|7|6	20	6.67	3	7|7|6	0	0	0	0	0	-16.04	1	0.78	NA	PEAK3_WT	Q8TA86	RP9_HUMAN	3.249|3.160|2.488	8.897	2.966	3	2.670|2.372|2.212	0	0	0	0	0	-14.381	1.23	0.802	NA
PEAK3_Mut-Q9H9Y6-4	PEAK3_Mut	Q9H9Y6-4	RPA2_HUMAN	0|1|1|1	3	0.75	4	1|0|0	0	0	0	0	0	-2.48	2.25	0.81	NA	PEAK3_Mut	Q9H9Y6-4	RPA2_HUMAN	0.370|0.344|0.265|0.417	1.396	0.349	4	0.313|.|.	0	0	0	0	0	-14.409	1.114	0.833	NA
PEAK3_WT-Q9H9Y6-4	PEAK3_WT	Q9H9Y6-4	RPA2_HUMAN	1|0|1	2	0.67	3	1|0|0	0	0	0	0	0	-2.48	2	0.81	NA	PEAK3_WT	Q9H9Y6-4	RPA2_HUMAN	0.340|0.314|0.287	0.941	0.314	3	0.313|.|.	0	0	0	0	0	-14.409	1.001	0.851	NA
PEAK3_WT-Q3B726	PEAK3_WT	Q3B726	RPA43_HUMAN	0|1|0	1	0.33	3	1|1|0	0	0	0	0	0	-3.72	0.5	0.81	NA	PEAK3_WT	Q3B726	RPA43_HUMAN	.|.|0.400	1.112	0.371	3	.|0.347|0.275	0	0	0	0	0	-14.028	1.2	0.847	NA
PEAK3_Mut-Q3B726	PEAK3_Mut	Q3B726	RPA43_HUMAN	0|1|0|0	1	0.25	4	1|1|0	0	0	0	0	0	-3.72	0.38	0.81	NA	PEAK3_Mut	Q3B726	RPA43_HUMAN	.|0.388|.|.	1.455	0.364	4	.|0.347|0.275	0	0	0	0	0	-14.028	1.178	0.86	NA
PEAK3_Mut-P19388	PEAK3_Mut	P19388	RPAB1_HUMAN	1|1|2|1	5	1.25	4	1|2|2	0	0.01	0	0.01	0	-5.71	0.75	0.72	NA	PEAK3_Mut	P19388	RPAB1_HUMAN	0.611|0.590|0.790|0.879	2.871	0.718	4	0.564|0.526|0.418	0.001	0.005	0.001	0.005	0.001	-13.603	1.44	0.652	NA
PEAK3_Mut-P52434-3	PEAK3_Mut	P52434-3	RPAB3_HUMAN	1|1|0|1	3	0.75	4	2|2|1	0	0	0	0	0	-7.62	0.45	0.81	NA	PEAK3_Mut	P52434-3	RPAB3_HUMAN	0.641|0.947|0.514|0.724	2.826	0.706	4	0.250|0.666|0.232	0.21	0.53	0.21	0.53	0.21	-3.558	2.091	0.395	NA
PEAK3_WT-P52434-3	PEAK3_WT	P52434-3	RPAB3_HUMAN	0|0|0	0	0	3	2|2|1	0	0	0	0	0	-7.62	0	0.81	NA	PEAK3_WT	P52434-3	RPAB3_HUMAN	0.886|.|0.634	1.876	0.625	3	0.250|0.666|0.232	0.174	0.431	0.174	0.431	0.174	-5.766	1.851	0.421	NA
PEAK3_Mut-P24928	PEAK3_Mut	P24928	RPB1_HUMAN	0|0|1|2	3	0.75	4	0|1|1	0.08	0.33	0.08	0.33	0.08	-3.72	1.12	0.56	NA	PEAK3_Mut	P24928	RPB1_HUMAN	0.379|0.442|0.419|0.645	1.886	0.471	4	.|0.369|0.306	0.004	0.016	0.004	0.016	0.004	-14.114	1.404	0.615	NA
PEAK3_WT-P24928	PEAK3_WT	P24928	RPB1_HUMAN	1|0|2	3	1	3	0|1|1	0.11	0.33	0.11	0.33	0.11	-3.72	1.5	0.54	NA	PEAK3_WT	P24928	RPB1_HUMAN	0.502|0.286|0.497	1.285	0.428	3	.|0.369|0.306	0	0	0	0	0	-14.409	1.276	0.782	NA
PEAK3_Mut-P30876	PEAK3_Mut	P30876	RPB2_HUMAN	7|4|5|5	21	5.25	4	2|2|1	0.5	0.9	0.5	0.9	0.5	-1.43	3.15	0.17	NA	PEAK3_Mut	P30876	RPB2_HUMAN	1.756|1.372|1.220|1.389	5.738	1.435	4	0.961|1.014|0.625	0.074	0.295	0.074	0.295	0.074	-11.599	1.692	0.486	NA
PEAK3_WT-P30876	PEAK3_WT	P30876	RPB2_HUMAN	6|5|5	16	5.33	3	2|2|1	0.55	0.74	0.55	0.74	0.55	-0.16	3.2	0.15	NA	PEAK3_WT	P30876	RPB2_HUMAN	1.320|1.151|1.307	3.778	1.259	3	0.961|1.014|0.625	0	0	0	0	0	-13.315	1.486	0.739	NA
PEAK3_WT-P19387	PEAK3_WT	P19387	RPB3_HUMAN	2|0|1	3	1	3	1|1|1	0.05	0.14	0.05	0.14	0.05	-4.71	1	0.6	NA	PEAK3_WT	P19387	RPB3_HUMAN	0.535|0.322|0.377	1.233	0.411	3	0.235|0.275|0.206	0.264	0.791	0.264	0.791	0.264	-11.795	1.733	0.343	NA
PEAK3_Mut-P19387	PEAK3_Mut	P19387	RPB3_HUMAN	0|1|1|1	3	0.75	4	1|1|1	0	0	0	0	0	-4.71	0.75	0.81	NA	PEAK3_Mut	P19387	RPB3_HUMAN	0.175|0.497|0.345|0.533	1.551	0.388	4	0.235|0.275|0.206	0.254	0.776	0.254	0.776	0.254	-14.409	1.634	0.351	NA
PEAK3_Mut-P0DPB5	PEAK3_Mut	P0DPB5	RPC22_HUMAN	2|2|2|2	8	2	4	2|1|1	0.05	0.05	0.05	0.05	0.05	-3.02	1.5	0.6	NA	PEAK3_Mut	P0DPB5	RPC22_HUMAN	1.329|1.436|1.110|1.424	5.3	1.325	4	1.106|1.117|0.927	0	0	0	0	0	-14.31	1.267	0.795	NA
PEAK3_WT-P0DPB5	PEAK3_WT	P0DPB5	RPC22_HUMAN	2|1|1	4	1.33	3	2|1|1	0.02	0.05	0.02	0.05	0.02	-4.51	1	0.66	NA	PEAK3_WT	P0DPB5	RPC22_HUMAN	1.292|0.818|1.340	3.45	1.15	3	1.106|1.117|0.927	0	0	0	0	0	-14.409	1.099	0.822	NA
PEAK3_Mut-P04843	PEAK3_Mut	P04843	RPN1_HUMAN	18|16|13|16	63	15.75	4	0|0|0	1	1	1	1	1	20.63	157.5	0	NA	PEAK3_Mut	P04843	RPN1_HUMAN	3.768|3.474|2.690|4.233	14.165	3.541	4	0.430|0.635|0.577	1	1	1	1	1	10.561	6.557	0	NA
PEAK3_WT-P04843	PEAK3_WT	P04843	RPN1_HUMAN	10|10|15	35	11.67	3	0|0|0	1	1	1	1	1	16.06	116.67	0	NA	PEAK3_WT	P04843	RPN1_HUMAN	2.517|2.193|2.409	7.119	2.373	3	0.430|0.635|0.577	1	1	1	1	1	8.291	4.394	0	NA
PEAK3_WT-P04844-2	PEAK3_WT	P04844-2	RPN2_HUMAN	0|1|0	1	0.33	3	0|0|0	0	0	0	0	0	-1.68	3.33	0.81	NA	PEAK3_WT	P04844-2	RPN2_HUMAN	.|0.292|.	1.003	0.334	3	.|.|.	0	0	0	0	0	-14.409	0.94	0.867	NA
PEAK3_Mut-Q5VT52-5	PEAK3_Mut	Q5VT52-5	RPRD2_HUMAN	0|0|0|1	1	0.25	4	0|0|0	0	0	0	0	0	-1.68	2.5	0.81	NA	PEAK3_Mut	Q5VT52-5	RPRD2_HUMAN	0.929|1.025|.|1.240	3.549	0.887	4	1.148|1.161|.	0	0	0	0	0	-14.409	0.768	0.858	NA
PEAK3_WT-Q5VT52-5	PEAK3_WT	Q5VT52-5	RPRD2_HUMAN	0|0|0	0	0	3	0|0|0	0	0	0	0	0	-1.68	0	0.81	NA	PEAK3_WT	Q5VT52-5	RPRD2_HUMAN	.|0.995|1.081	2.431	0.81	3	1.148|1.161|.	0	0	0	0	0	-14.409	0.702	0.861	NA
PEAK3_Mut-Q96EU6-2	PEAK3_Mut	Q96EU6-2	RRP36_HUMAN	0|0|0|1	1	0.25	4	2|1|1	0	0	0	0	0	-6.2	0.19	0.81	NA	PEAK3_Mut	Q96EU6-2	RRP36_HUMAN	0.371|0.469|.|0.372	1.567	0.392	4	0.314|0.413|.	0	0	0	0	0	-14.409	1.089	0.841	NA
PEAK3_WT-Q96EU6-2	PEAK3_WT	Q96EU6-2	RRP36_HUMAN	0|1|1	2	0.67	3	2|1|1	0	0	0	0	0	-6.2	0.5	0.81	NA	PEAK3_WT	Q96EU6-2	RRP36_HUMAN	.|0.438|.	1.149	0.383	3	0.314|0.413|.	0	0	0	0	0	-14.409	1.064	0.86	NA
PEAK3_Mut-P46783	PEAK3_Mut	P46783	RS10_HUMAN	3|2|3|2	10	2.5	4	3|3|3	0	0	0	0	0	-8.89	0.83	0.81	NA	PEAK3_Mut	P46783	RS10_HUMAN	1.649|1.483|1.523|1.536	6.191	1.548	4	1.225|1.008|0.989	0	0	0	0	0	-11.386	1.448	0.745	NA
PEAK3_WT-P46783	PEAK3_WT	P46783	RS10_HUMAN	3|2|3	8	2.67	3	3|3|3	0	0	0	0	0	-8.89	0.89	0.81	NA	PEAK3_WT	P46783	RS10_HUMAN	1.492|1.575|1.479	4.546	1.515	3	1.225|1.008|0.989	0	0	0	0	0	-11.44	1.417	0.761	NA
PEAK3_WT-P25398	PEAK3_WT	P25398	RS12_HUMAN	2|1|1	4	1.33	3	1|1|1	0.05	0.14	0.05	0.14	0.05	-3.31	1.33	0.6	NA	PEAK3_WT	P25398	RS12_HUMAN	0.935|0.537|.	1.828	0.609	3	0.252|0.243|0.162	0.666	1	0.666	1	0.666	-8.496	2.833	0.075	NA
PEAK3_Mut-P25398	PEAK3_Mut	P25398	RS12_HUMAN	1|0|0|1	2	0.5	4	1|1|1	0	0	0	0	0	-4.71	0.5	0.81	NA	PEAK3_Mut	P25398	RS12_HUMAN	0.425|.|0.320|0.461	1.562	0.391	4	0.252|0.243|0.162	0.178	0.623	0.178	0.623	0.178	-12.154	1.816	0.42	NA
PEAK3_Mut-P62277	PEAK3_Mut	P62277	RS13_HUMAN	1|0|0|1	2	0.5	4	1|2|1	0	0	0	0	0	-6.2	0.38	0.81	NA	PEAK3_Mut	P62277	RS13_HUMAN	0.606|0.194|0.169|0.572	1.542	0.386	4	0.468|0.394|0.333	0	0	0	0	0	-14.409	0.977	0.759	NA
PEAK3_WT-P62277	PEAK3_WT	P62277	RS13_HUMAN	1|0|1	2	0.67	3	1|2|1	0	0	0	0	0	-6.2	0.5	0.81	NA	PEAK3_WT	P62277	RS13_HUMAN	0.303|0.424|0.447	1.173	0.391	3	0.468|0.394|0.333	0	0	0	0	0	-14.409	0.991	0.847	NA
PEAK3_Mut-P62263	PEAK3_Mut	P62263	RS14_HUMAN	0|0|1|0	1	0.25	4	1|1|1	0	0	0	0	0	-4.71	0.25	0.81	NA	PEAK3_Mut	P62263	RS14_HUMAN	1.285|1.515|1.011|1.797	5.608	1.402	4	0.692|0.572|0.551	0.59	1	0.59	1	0.59	-6.828	2.329	0.102	NA
PEAK3_WT-P62263	PEAK3_WT	P62263	RS14_HUMAN	1|0|0	1	0.33	3	1|1|1	0	0	0	0	0	-4.71	0.33	0.81	NA	PEAK3_WT	P62263	RS14_HUMAN	0.813|1.992|1.239	4.044	1.348	3	0.692|0.572|0.551	0.379	1	0.379	1	0.379	-11.862	2.24	0.199	NA
PEAK3_WT-P62841	PEAK3_WT	P62841	RS15_HUMAN	1|1|0	2	0.67	3	0|1|0	0	0	0	0	0	-2.48	2	0.81	NA	PEAK3_WT	P62841	RS15_HUMAN	0.497|0.365|.	1.218	0.406	3	.|0.377|.	0	0	0	0	0	-14.409	1.079	0.835	NA
PEAK3_Mut-P62841	PEAK3_Mut	P62841	RS15_HUMAN	0|0|0|0	0	0	4	0|1|0	0	0	0	0	0	-2.48	0	0.81	NA	PEAK3_Mut	P62841	RS15_HUMAN	0.482|0.381|.|.	1.574	0.394	4	.|0.377|.	0	0	0	0	0	-14.409	1.045	0.848	NA
PEAK3_WT-P62244	PEAK3_WT	P62244	RS15A_HUMAN	1|0|0	1	0.33	3	0|0|0	0	0	0	0	0	-1.68	3.33	0.81	NA	PEAK3_WT	P62244	RS15A_HUMAN	1.059|0.216|0.622	1.897	0.632	3	.|.|.	0.334	1	0.334	1	0.334	-14.409	1.777	0.236	NA
PEAK3_Mut-P62249	PEAK3_Mut	P62249	RS16_HUMAN	1|0|1|1	3	0.75	4	1|1|1	0	0	0	0	0	-4.71	0.75	0.81	NA	PEAK3_Mut	P62249	RS16_HUMAN	0.279|0.208|0.224|0.312	1.023	0.256	4	0.311|0.245|0.142	0	0.002	0	0.002	0	-11.728	1.155	0.683	NA
PEAK3_WT-P62249	PEAK3_WT	P62249	RS16_HUMAN	1|1|1	3	1	3	1|1|1	0	0	0	0	0	-3.31	1	0.81	NA	PEAK3_WT	P62249	RS16_HUMAN	0.261|0.203|0.215	0.68	0.227	3	0.311|0.245|0.142	0	0	0	0	0	-12.029	1.023	0.737	NA
PEAK3_Mut-P08708	PEAK3_Mut	P08708	RS17_HUMAN	2|3|2|3	10	2.5	4	1|2|1	0.1	0.16	0.1	0.16	0.1	-3.02	1.88	0.54	NA	PEAK3_Mut	P08708	RS17_HUMAN	0.873|0.390|0.358|0.911	2.532	0.633	4	0.708|0.679|.	0	0	0	0	0	-14.409	0.913	0.823	NA
PEAK3_WT-P08708	PEAK3_WT	P08708	RS17_HUMAN	3|0|2	5	1.67	3	1|2|1	0.07	0.16	0.07	0.16	0.07	-6.2	1.25	0.58	NA	PEAK3_WT	P08708	RS17_HUMAN	0.434|.|0.309	1.099	0.366	3	0.708|0.679|.	0	0	0	0	0	-14.409	0.528	0.862	NA
PEAK3_Mut-P62269	PEAK3_Mut	P62269	RS18_HUMAN	2|2|0|0	4	1	4	1|1|1	0.07	0.14	0.07	0.14	0.07	-4.71	1	0.59	NA	PEAK3_Mut	P62269	RS18_HUMAN	1.004|0.629|0.501|1.033	3.168	0.792	4	1.388|0.713|0.632	0	0	0	0	0	-14.409	0.926	0.706	NA
PEAK3_WT-P62269	PEAK3_WT	P62269	RS18_HUMAN	0|0|0	0	0	3	1|1|1	0	0	0	0	0	-4.71	0	0.81	NA	PEAK3_WT	P62269	RS18_HUMAN	0.707|0.369|0.759	1.835	0.612	3	1.388|0.713|0.632	0	0	0	0	0	-14.409	0.715	0.794	NA
PEAK3_WT-P15880	PEAK3_WT	P15880	RS2_HUMAN	3|2|4	9	3	3	2|1|1	0.21	0.41	0.21	0.41	0.21	-3.02	2.25	0.49	NA	PEAK3_WT	P15880	RS2_HUMAN	1.779|1.416|1.672	4.867	1.622	3	0.932|0.539|0.580	0.792	0.993	0.792	0.993	0.792	-0.365	2.446	0.016	NA
PEAK3_Mut-P15880	PEAK3_Mut	P15880	RS2_HUMAN	1|3|2|2	8	2	4	2|1|1	0.06	0.16	0.06	0.16	0.06	-4.51	1.5	0.59	NA	PEAK3_Mut	P15880	RS2_HUMAN	1.291|1.398|1.340|1.277	5.306	1.327	4	0.932|0.539|0.580	0.157	0.34	0.157	0.34	0.157	-2.81	2	0.425	NA
PEAK3_WT-P60866	PEAK3_WT	P60866	RS20_HUMAN	1|1|1	3	1	3	1|1|2	0	0	0	0	0	-4.51	0.75	0.81	NA	PEAK3_WT	P60866	RS20_HUMAN	0.938|0.698|0.839	2.475	0.825	3	0.755|0.784|0.372	0.003	0.008	0.003	0.008	0.003	-8.341	1.367	0.621	NA
PEAK3_Mut-P60866	PEAK3_Mut	P60866	RS20_HUMAN	0|0|0|0	0	0	4	1|1|2	0	0	0	0	0	-6.2	0	0.81	NA	PEAK3_Mut	P60866	RS20_HUMAN	0.384|.|.|0.538	1.634	0.409	4	0.755|0.784|0.372	0	0	0	0	0	-14.409	0.677	0.811	NA
PEAK3_WT-P63220	PEAK3_WT	P63220	RS21_HUMAN	1|0|0	1	0.33	3	0|0|0	0	0	0	0	0	-1.68	3.33	0.81	NA	NA	NA	NA	NA	NA	NA	NA	NA	NA	NA	NA	NA	NA	NA	NA	NA	NA
PEAK3_WT-P62266	PEAK3_WT	P62266	RS23_HUMAN	0|0|1	1	0.33	3	0|1|0	0	0	0	0	0	-2.48	1	0.81	NA	PEAK3_WT	P62266	RS23_HUMAN	0.496|.|0.373	1.225	0.408	3	.|0.421|.	0	0	0	0	0	-14.409	0.969	0.858	NA
PEAK3_Mut-P62266	PEAK3_Mut	P62266	RS23_HUMAN	0|0|1|1	2	0.5	4	0|1|0	0	0	0	0	0	-2.48	1.5	0.81	NA	PEAK3_Mut	P62266	RS23_HUMAN	.|0.343|0.370|0.437	1.506	0.376	4	.|0.421|.	0	0	0	0	0	-14.409	0.894	0.859	NA
PEAK3_Mut-P62847-2	PEAK3_Mut	P62847-2	RS24_HUMAN	0|1|0|0	1	0.25	4	2|1|1	0	0	0	0	0	-6.2	0.19	0.81	NA	PEAK3_Mut	P62847-2	RS24_HUMAN	0.502|.|.|.	1.569	0.392	4	0.435|0.411|0.328	0	0	0	0	0	-14.409	1.009	0.84	NA
PEAK3_Mut-P62851	PEAK3_Mut	P62851	RS25_HUMAN	4|5|6|5	20	5	4	3|4|3	0	0.01	0	0.01	0	-7.17	1.5	0.71	NA	PEAK3_Mut	P62851	RS25_HUMAN	3.212|3.213|3.308|3.479	13.212	3.303	4	2.870|2.730|1.932	0	0	0	0	0	-13.308	1.335	0.816	NA
PEAK3_WT-P62851	PEAK3_WT	P62851	RS25_HUMAN	3|4|7	14	4.67	3	3|4|3	0.02	0.05	0.02	0.05	0.02	-8.64	1.4	0.66	NA	PEAK3_WT	P62851	RS25_HUMAN	2.854|2.812|3.271	8.937	2.979	3	2.870|2.730|1.932	0	0	0	0	0	-14.144	1.204	0.834	NA
PEAK3_WT-P62854	PEAK3_WT	P62854	RS26_HUMAN	1|1|1	3	1	3	1|1|0	0	0	0	0	0	-2.11	1.5	0.81	NA	PEAK3_WT	P62854	RS26_HUMAN	0.392|0.209|0.248	0.849	0.283	3	0.230|0.258|0.138	0.027	0.081	0.027	0.081	0.027	-14.254	1.403	0.551	NA
PEAK3_Mut-P62854	PEAK3_Mut	P62854	RS26_HUMAN	1|0|1|1	3	0.75	4	1|1|0	0	0	0	0	0	-3.72	1.12	0.81	NA	PEAK3_Mut	P62854	RS26_HUMAN	0.295|0.225|0.247|0.371	1.138	0.284	4	0.230|0.258|0.138	0.008	0.03	0.008	0.03	0.008	-12.846	1.411	0.595	NA
PEAK3_Mut-P62857	PEAK3_Mut	P62857	RS28_HUMAN	1|1|1|1	4	1	4	1|1|1	0	0	0	0	0	-3.31	1	0.81	NA	PEAK3_Mut	P62857	RS28_HUMAN	0.518|.|.|0.585	1.815	0.454	4	0.504|0.454|0.296	0	0	0	0	0	-14.409	1.114	0.787	NA
PEAK3_WT-P62857	PEAK3_WT	P62857	RS28_HUMAN	1|1|1	3	1	3	1|1|1	0	0	0	0	0	-3.31	1	0.81	NA	PEAK3_WT	P62857	RS28_HUMAN	0.521|0.519|.	1.396	0.465	3	0.504|0.454|0.296	0	0	0	0	0	-14.409	1.142	0.842	NA
PEAK3_WT-P23396	PEAK3_WT	P23396	RS3_HUMAN	1|0|0	1	0.33	3	0|0|0	0	0	0	0	0	-1.68	3.33	0.81	NA	NA	NA	NA	NA	NA	NA	NA	NA	NA	NA	NA	NA	NA	NA	NA	NA	NA
PEAK3_Mut-P62861	PEAK3_Mut	P62861	RS30_HUMAN	1|1|2|1	5	1.25	4	1|1|1	0.03	0.14	0.03	0.14	0.03	-3.31	1.25	0.63	NA	PEAK3_Mut	P62861	RS30_HUMAN	0.742|0.576|0.826|0.649	2.793	0.698	4	0.678|0.603|0.527	0	0	0	0	0	-14.409	1.165	0.805	NA
PEAK3_WT-P62861	PEAK3_WT	P62861	RS30_HUMAN	1|1|1	3	1	3	1|1|1	0	0	0	0	0	-3.31	1	0.81	NA	PEAK3_WT	P62861	RS30_HUMAN	0.668|0.785|0.605	2.059	0.686	3	0.678|0.603|0.527	0	0	0	0	0	-14.406	1.145	0.822	NA
PEAK3_WT-P61247	PEAK3_WT	P61247	RS3A_HUMAN	4|0|0	4	1.33	3	0|0|0	0.33	1	0.33	1	0.33	-1.68	13.33	0.29	NA	PEAK3_WT	P61247	RS3A_HUMAN	0.819|0.156|.	1.331	0.444	3	.|.|.	0.293	0.88	0.293	0.88	0.293	-14.409	1.247	0.314	NA
PEAK3_Mut-P61247	PEAK3_Mut	P61247	RS3A_HUMAN	1|0|0|0	1	0.25	4	0|0|0	0	0	0	0	0	-1.68	2.5	0.81	NA	NA	NA	NA	NA	NA	NA	NA	NA	NA	NA	NA	NA	NA	NA	NA	NA	NA
PEAK3_WT-P62701	PEAK3_WT	P62701	RS4X_HUMAN	4|3|4	11	3.67	3	3|4|3	0	0	0	0	0	-8.64	1.1	0.75	NA	PEAK3_WT	P62701	RS4X_HUMAN	2.290|1.625|2.433	6.348	2.116	3	1.708|2.093|1.553	0	0	0	0	0	-14.409	1.195	0.799	NA
PEAK3_Mut-P62701	PEAK3_Mut	P62701	RS4X_HUMAN	3|4|3|2	12	3	4	3|4|3	0	0	0	0	0	-10.17	0.9	0.75	NA	PEAK3_Mut	P62701	RS4X_HUMAN	2.364|2.082|1.989|2.012	8.446	2.112	4	1.708|2.093|1.553	0	0	0	0	0	-14.028	1.193	0.818	NA
PEAK3_Mut-P46782	PEAK3_Mut	P46782	RS5_HUMAN	2|0|2|1	5	1.25	4	1|0|1	0.16	0.33	0.16	0.33	0.16	-3.72	1.88	0.51	NA	PEAK3_Mut	P46782	RS5_HUMAN	0.784|0.798|0.846|0.992	3.42	0.855	4	0.312|0.518|0.257	0.715	0.978	0.715	0.978	0.715	0.07	2.471	0.059	NA
PEAK3_WT-P46782	PEAK3_WT	P46782	RS5_HUMAN	1|0|0	1	0.33	3	1|0|1	0	0	0	0	0	-3.72	0.5	0.81	NA	PEAK3_WT	P46782	RS5_HUMAN	0.928|0.302|0.823	2.053	0.684	3	0.312|0.518|0.257	0.545	0.939	0.545	0.939	0.545	-14.409	1.978	0.121	NA
PEAK3_WT-P62081	PEAK3_WT	P62081	RS7_HUMAN	1|0|1	2	0.67	3	1|2|2	0	0	0	0	0	-7.62	0.4	0.81	NA	PEAK3_WT	P62081	RS7_HUMAN	0.811|0.477|0.525	1.813	0.604	3	0.451|0.642|0.502	0	0	0	0	0	-14.409	1.149	0.769	NA
PEAK3_Mut-P62081	PEAK3_Mut	P62081	RS7_HUMAN	1|0|1|0	2	0.5	4	1|2|2	0	0	0	0	0	-7.62	0.3	0.81	NA	PEAK3_Mut	P62081	RS7_HUMAN	0.423|0.388|0.555|0.723	2.089	0.522	4	0.451|0.642|0.502	0	0	0	0	0	-14.409	0.993	0.823	NA
PEAK3_Mut-P62241	PEAK3_Mut	P62241	RS8_HUMAN	0|0|0|1	1	0.25	4	2|1|0	0	0	0	0	0	-4.71	0.25	0.81	NA	PEAK3_Mut	P62241	RS8_HUMAN	0.304|0.191|.|0.519	1.37	0.342	4	0.461|0.270|0.252	0.001	0.004	0.001	0.004	0.001	-14.409	1.086	0.665	NA
PEAK3_WT-P62241	PEAK3_WT	P62241	RS8_HUMAN	0|0|0	0	0	3	2|1|0	0	0	0	0	0	-4.71	0	0.81	NA	PEAK3_WT	P62241	RS8_HUMAN	0.388|.|0.347	1.09	0.363	3	0.461|0.270|0.252	0	0	0	0	0	-13.341	1.152	0.797	NA
PEAK3_WT-P46781	PEAK3_WT	P46781	RS9_HUMAN	0|0|0	0	0	3	1|2|2	0	0	0	0	0	-7.62	0	0.81	NA	PEAK3_WT	P46781	RS9_HUMAN	0.572|0.528|0.599	1.698	0.566	3	0.745|0.883|0.620	0	0	0	0	0	-14.409	0.764	0.856	NA
PEAK3_Mut-P46781	PEAK3_Mut	P46781	RS9_HUMAN	0|0|0|0	0	0	4	1|2|2	0	0	0	0	0	-7.62	0	0.81	NA	PEAK3_Mut	P46781	RS9_HUMAN	0.479|0.383|.|.	1.574	0.393	4	0.745|0.883|0.620	0	0	0	0	0	-14.409	0.531	0.865	NA
PEAK3_Mut-Q96IZ7-2	PEAK3_Mut	Q96IZ7-2	RSRC1_HUMAN	1|2|3|1	7	1.75	4	2|2|0	0.05	0.16	0.05	0.16	0.05	-4.58	1.31	0.6	NA	PEAK3_Mut	Q96IZ7-2	RSRC1_HUMAN	0.989|1.016|0.872|1.578	4.455	1.114	4	0.869|0.921|0.675	0.023	0.091	0.023	0.091	0.023	-14.281	1.368	0.558	NA
PEAK3_WT-Q96IZ7-2	PEAK3_WT	Q96IZ7-2	RSRC1_HUMAN	1|3|0	4	1.33	3	2|2|0	0.05	0.16	0.05	0.16	0.05	-6.27	1	0.6	NA	PEAK3_WT	Q96IZ7-2	RSRC1_HUMAN	1.298|1.193|.	2.847	0.949	3	0.869|0.921|0.675	0	0	0	0	0	-14.409	1.165	0.728	NA
PEAK3_Mut-Q7L4I2-2	PEAK3_Mut	Q7L4I2-2	RSRC2_HUMAN	2|2|2|2	8	2	4	1|2|1	0.05	0.05	0.05	0.05	0.05	-3.02	1.5	0.6	NA	PEAK3_Mut	Q7L4I2-2	RSRC2_HUMAN	1.297|1.242|1.021|1.224	4.784	1.196	4	1.055|1.054|0.815	0	0	0	0	0	-14.328	1.236	0.807	NA
PEAK3_WT-Q7L4I2-2	PEAK3_WT	Q7L4I2-2	RSRC2_HUMAN	1|1|1	3	1	3	1|2|1	0	0	0	0	0	-4.51	0.75	0.81	NA	PEAK3_WT	Q7L4I2-2	RSRC2_HUMAN	1.095|1.009|1.153	3.256	1.085	3	1.055|1.054|0.815	0	0	0	0	0	-14.36	1.122	0.839	NA
PEAK3_Mut-Q92552	PEAK3_Mut	Q92552	RT27_HUMAN	0|1|1|0	2	0.5	4	0|0|0	0	0	0	0	0	-1.68	5	0.81	NA	PEAK3_Mut	Q92552	RT27_HUMAN	.|.|0.285|.	1.352	0.338	4	.|.|0.182	0	0	0	0	0	-11.305	1.857	0.808	NA
PEAK3_Mut-Q9BQC6	PEAK3_Mut	Q9BQC6	RT63_HUMAN	0|1|1|1	3	0.75	4	1|1|1	0	0	0	0	0	-4.71	0.75	0.81	NA	PEAK3_Mut	Q9BQC6	RT63_HUMAN	0.598|0.624|0.649|0.718	2.589	0.647	4	0.566|0.571|0.545	0	0	0	0	0	-14.291	1.154	0.829	NA
PEAK3_WT-Q9BQC6	PEAK3_WT	Q9BQC6	RT63_HUMAN	0|0|0	0	0	3	1|1|1	0	0	0	0	0	-4.71	0	0.81	NA	PEAK3_WT	Q9BQC6	RT63_HUMAN	0.703|0.566|0.575	1.843	0.614	3	0.566|0.571|0.545	0	0	0	0	0	-14.407	1.096	0.834	NA
PEAK3_Mut-Q9Y3I0	PEAK3_Mut	Q9Y3I0	RTCB_HUMAN	4|8|6|10	28	7	4	9|10|11	0	0	0	0	0	-32.46	0.7	0.81	NA	PEAK3_Mut	Q9Y3I0	RTCB_HUMAN	2.176|1.958|2.120|2.546	8.8	2.2	4	2.135|2.017|1.792	0	0	0	0	0	-14.409	1.113	0.83	NA
PEAK3_WT-Q9Y3I0	PEAK3_WT	Q9Y3I0	RTCB_HUMAN	5|5|5	15	5	3	9|10|11	0	0	0	0	0	-30.34	0.5	0.81	NA	PEAK3_WT	Q9Y3I0	RTCB_HUMAN	1.661|1.789|1.908	5.358	1.786	3	2.135|2.017|1.792	0	0	0	0	0	-14.409	0.904	0.854	NA
PEAK3_Mut-Q92541	PEAK3_Mut	Q92541	RTF1_HUMAN	2|2|1|2	7	1.75	4	3|3|3	0	0	0	0	0	-10.71	0.58	0.81	NA	PEAK3_Mut	Q92541	RTF1_HUMAN	0.843|0.669|0.736|1.044	3.292	0.823	4	0.605|0.579|0.591	0.001	0.005	0.001	0.005	0.001	-13.981	1.391	0.654	NA
PEAK3_WT-Q92541	PEAK3_WT	Q92541	RTF1_HUMAN	0|2|1	3	1	3	3|3|3	0	0	0	0	0	-13.21	0.33	0.81	NA	PEAK3_WT	Q92541	RTF1_HUMAN	0.455|0.634|0.563	1.653	0.551	3	0.605|0.579|0.591	0	0	0	0	0	-14.409	0.931	0.85	NA
PEAK3_Mut-Q9BY42	PEAK3_Mut	Q9BY42	RTF2_HUMAN	0|1|1|0	2	0.5	4	0|1|0	0	0	0	0	0	-2.48	1.5	0.81	NA	PEAK3_Mut	Q9BY42	RTF2_HUMAN	0.372|0.418|0.306|.	1.452	0.363	4	0.316|0.226|.	0	0	0	0	0	-14.067	1.359	0.79	NA
PEAK3_WT-Q9BY42	PEAK3_WT	Q9BY42	RTF2_HUMAN	0|0|0	0	0	3	0|1|0	0	0	0	0	0	-2.48	0	0.81	NA	PEAK3_WT	Q9BY42	RTF2_HUMAN	.|0.347|0.356	1.058	0.353	3	0.316|0.226|.	0	0	0	0	0	-13.178	1.321	0.828	NA
PEAK3_Mut-O95197-3	PEAK3_Mut	O95197-3	RTN3_HUMAN	1|1|1|1	4	1	4	0|0|0	0	0	0	0	0	0.83	10	0.81	NA	PEAK3_Mut	O95197-3	RTN3_HUMAN	0.580|0.445|0.383|0.674	2.082	0.52	4	0.236|0.246|0.162	0.636	1	0.636	1	0.636	-5.869	2.464	0.091	NA
PEAK3_WT-O95197-3	PEAK3_WT	O95197-3	RTN3_HUMAN	0|1|1	2	0.67	3	0|0|0	0	0	0	0	0	-1.68	6.67	0.81	NA	PEAK3_WT	O95197-3	RTN3_HUMAN	.|0.395|0.682	1.433	0.478	3	0.236|0.246|0.162	0.337	1	0.337	1	0.337	-8.783	2.261	0.23	NA
PEAK3_Mut-Q9Y224	PEAK3_Mut	Q9Y224	RTRAF_HUMAN	4|6|7|4	21	5.25	4	6|3|4	0	0	0	0	0	-10.71	1.21	0.75	NA	PEAK3_Mut	Q9Y224	RTRAF_HUMAN	2.091|1.813|1.849|2.186	7.939	1.985	4	1.666|1.458|1.278	0	0	0	0	0	-13.076	1.36	0.761	NA
PEAK3_WT-Q9Y224	PEAK3_WT	Q9Y224	RTRAF_HUMAN	6|2|3	11	3.67	3	6|3|4	0	0	0	0	0	-14.02	0.85	0.76	NA	PEAK3_WT	Q9Y224	RTRAF_HUMAN	2.007|1.592|1.791	5.389	1.796	3	1.666|1.458|1.278	0	0	0	0	0	-14.195	1.231	0.801	NA
PEAK3_Mut-P08621	PEAK3_Mut	P08621	RU17_HUMAN	1|1|2|1	5	1.25	4	1|3|3	0	0	0	0	0	-8.15	0.54	0.81	NA	PEAK3_Mut	P08621	RU17_HUMAN	1.463|1.412|1.203|1.515	5.593	1.398	4	0.839|0.894|0.700	0.013	0.038	0.013	0.038	0.013	-9.905	1.733	0.576	NA
PEAK3_WT-P08621	PEAK3_WT	P08621	RU17_HUMAN	1|3|2	6	2	3	1|3|3	0	0.01	0	0.01	0	-8.15	0.86	0.72	NA	PEAK3_WT	P08621	RU17_HUMAN	0.900|1.046|0.560	2.505	0.835	3	0.839|0.894|0.700	0	0	0	0	0	-14.409	1.035	0.824	NA
PEAK3_Mut-P09234	PEAK3_Mut	P09234	RU1C_HUMAN	0|0|0|0	0	0	4	0|0|0	0	0	0	0	0	-1.68	0	0.81	NA	PEAK3_Mut	P09234	RU1C_HUMAN	0.632|0.573|0.503|0.682	2.39	0.598	4	0.357|0.345|0.261	0.19	0.669	0.19	0.669	0.19	-9.071	1.879	0.411	NA
PEAK3_WT-P09234	PEAK3_WT	P09234	RU1C_HUMAN	0|1|0	1	0.33	3	0|0|0	0	0	0	0	0	-1.68	3.33	0.81	NA	PEAK3_WT	P09234	RU1C_HUMAN	0.614|0.539|0.592	1.746	0.582	3	0.357|0.345|0.261	0.015	0.033	0.015	0.033	0.015	-7.294	1.83	0.57	NA
PEAK3_Mut-Q9Y265	PEAK3_Mut	Q9Y265	RUVB1_HUMAN	13|11|10|9	43	10.75	4	4|5|4	0.28	0.79	0.28	0.79	0.28	-3.73	2.48	0.4	NA	PEAK3_Mut	Q9Y265	RUVB1_HUMAN	3.003|2.708|2.463|2.977	11.151	2.788	4	1.384|1.238|0.942	0.913	0.999	0.913	0.999	0.913	0.675	2.376	0.006	NA
PEAK3_WT-Q9Y265	PEAK3_WT	Q9Y265	RUVB1_HUMAN	8|7|6	21	7	3	4|5|4	0	0.01	0	0.01	0	-7.82	1.62	0.72	NA	PEAK3_WT	Q9Y265	RUVB1_HUMAN	2.106|2.126|1.877	6.109	2.036	3	1.384|1.238|0.942	0	0.001	0	0.001	0	-10.169	1.736	0.688	NA
PEAK3_Mut-Q9Y230	PEAK3_Mut	Q9Y230	RUVB2_HUMAN	9|11|9|10	39	9.75	4	1|3|1	0.99	1	0.99	1	0.99	4.4	5.85	0	NA	PEAK3_Mut	Q9Y230	RUVB2_HUMAN	2.528|2.145|2.102|3.103	9.877	2.469	4	0.571|0.846|0.663	1	1	1	1	1	9.263	3.608	0	NA
PEAK3_WT-Q9Y230	PEAK3_WT	Q9Y230	RUVB2_HUMAN	3|4|4	11	3.67	3	1|3|1	0.15	0.19	0.15	0.19	0.15	-2.77	2.2	0.52	NA	PEAK3_WT	Q9Y230	RUVB2_HUMAN	1.440|1.587|1.224	4.251	1.417	3	0.571|0.846|0.663	0.559	0.993	0.559	0.993	0.559	-7.793	2.07	0.113	NA
PEAK3_Mut-P62304	PEAK3_Mut	P62304	RUXE_HUMAN	1|1|1|0	3	0.75	4	1|1|1	0	0	0	0	0	-4.71	0.75	0.81	NA	PEAK3_Mut	P62304	RUXE_HUMAN	0.496|0.381|0.459|0.506	1.842	0.46	4	0.413|0.311|0.229	0.001	0.001	0.001	0.001	0.001	-13.41	1.493	0.681	NA
PEAK3_WT-P62304	PEAK3_WT	P62304	RUXE_HUMAN	1|1|1	3	1	3	1|1|1	0	0	0	0	0	-3.31	1	0.81	NA	PEAK3_WT	P62304	RUXE_HUMAN	0.436|0.364|0.422	1.222	0.407	3	0.413|0.311|0.229	0	0	0	0	0	-14.175	1.321	0.763	NA
PEAK3_Mut-P62306	PEAK3_Mut	P62306	RUXF_HUMAN	5|2|2|2	11	2.75	4	3|2|2	0.02	0.09	0.02	0.09	0.02	-6.57	1.18	0.65	NA	PEAK3_Mut	P62306	RUXF_HUMAN	1.133|1.066|0.798|1.048	4.045	1.011	4	0.851|0.769|0.482	0.001	0.002	0.001	0.002	0.001	-13.945	1.486	0.667	NA
PEAK3_WT-P62306	PEAK3_WT	P62306	RUXF_HUMAN	2|3|2	7	2.33	3	3|2|2	0	0.01	0	0.01	0	-6.57	1	0.72	NA	PEAK3_WT	P62306	RUXF_HUMAN	0.902|0.981|1.040	2.924	0.975	3	0.851|0.769|0.482	0	0	0	0	0	-11.182	1.432	0.711	NA
PEAK3_WT-P06703	PEAK3_WT	P06703	S10A6_HUMAN	1|0|0	1	0.33	3	0|0|0	0	0	0	0	0	-1.68	3.33	0.81	NA	PEAK3_WT	P06703	S10A6_HUMAN	0.673|.|.	1.384	0.461	3	.|.|.	0.016	0.048	0.016	0.048	0.016	-14.409	1.297	0.568	NA
PEAK3_WT-P05109	PEAK3_WT	P05109	S10A8_HUMAN	1|1|0	2	0.67	3	1|1|1	0	0	0	0	0	-4.71	0.67	0.81	NA	PEAK3_WT	P05109	S10A8_HUMAN	0.372|0.480|.	1.207	0.402	3	0.464|0.404|0.273	0	0	0	0	0	-14.409	1.084	0.857	NA
PEAK3_Mut-P05109	PEAK3_Mut	P05109	S10A8_HUMAN	0|0|1|0	1	0.25	4	1|1|1	0	0	0	0	0	-4.71	0.25	0.81	NA	PEAK3_Mut	P05109	S10A8_HUMAN	.|.|0.358|.	1.425	0.356	4	0.464|0.404|0.273	0	0	0	0	0	-14.409	0.959	0.873	NA
PEAK3_WT-P06702	PEAK3_WT	P06702	S10A9_HUMAN	0|1|0	1	0.33	3	0|1|0	0	0	0	0	0	-2.48	1	0.81	NA	PEAK3_WT	P06702	S10A9_HUMAN	.|0.559|.	1.271	0.424	3	.|.|.	0	0	0	0	0	-14.409	1.191	0.737	NA
PEAK3_Mut-P06702	PEAK3_Mut	P06702	S10A9_HUMAN	0|0|1|0	1	0.25	4	0|1|0	0	0	0	0	0	-2.48	0.75	0.81	NA	PEAK3_Mut	P06702	S10A9_HUMAN	.|.|0.536|.	1.604	0.401	4	.|.|.	0	0	0	0	0	-14.409	1.127	0.766	NA
PEAK3_WT-P60903	PEAK3_WT	P60903	S10AA_HUMAN	1|0|2	3	1	3	0|0|0	0.32	0.95	0.32	0.95	0.32	-1.68	10	0.33	NA	PEAK3_WT	P60903	S10AA_HUMAN	0.704|.|0.379	1.439	0.48	3	.|.|.	0.043	0.129	0.043	0.129	0.043	-14.409	1.348	0.527	NA
PEAK3_Mut-P60903	PEAK3_Mut	P60903	S10AA_HUMAN	0|1|0|0	1	0.25	4	0|0|0	0	0	0	0	0	-1.68	2.5	0.81	NA	PEAK3_Mut	P60903	S10AA_HUMAN	0.519|0.559|.|0.591	2.025	0.506	4	.|.|.	0	0.001	0	0.001	0	-14.409	1.423	0.701	NA
PEAK3_Mut-Q92504	PEAK3_Mut	Q92504	S39A7_HUMAN	1|0|0|0	1	0.25	4	0|0|0	0	0	0	0	0	-1.68	2.5	0.81	NA	PEAK3_Mut	Q92504	S39A7_HUMAN	0.648|0.639|0.722|0.645	2.654	0.664	4	.|0.233|0.291	0.999	1	0.999	1	0.999	6.37	2.552	0	NA
PEAK3_WT-Q92504	PEAK3_WT	Q92504	S39A7_HUMAN	0|0|0	0	0	3	0|0|0	0	0	0	0	0	-1.68	0	0.81	NA	PEAK3_WT	Q92504	S39A7_HUMAN	0.554|0.580|0.617	1.751	0.584	3	.|0.233|0.291	0.914	0.997	0.914	0.997	0.914	1.233	2.245	0.005	NA
PEAK3_Mut-P61619	PEAK3_Mut	P61619	S61A1_HUMAN	1|1|1|1	4	1	4	0|0|0	0	0	0	0	0	0.83	10	0.81	NA	PEAK3_Mut	P61619	S61A1_HUMAN	0.471|0.492|.|0.612	1.931	0.483	4	.|.|.	0.001	0.002	0.001	0.002	0.001	-14.409	1.357	0.681	NA
PEAK3_WT-P61619	PEAK3_WT	P61619	S61A1_HUMAN	2|1|1	4	1.33	3	0|0|0	0.32	0.95	0.32	0.95	0.32	0.83	13.33	0.33	NA	PEAK3_WT	P61619	S61A1_HUMAN	0.492|.|0.430	1.278	0.426	3	.|.|.	0	0	0	0	0	-14.409	1.197	0.801	NA
PEAK3_WT-Q9UBE0-2	PEAK3_WT	Q9UBE0-2	SAE1_HUMAN	1|0|0	1	0.33	3	0|0|0	0	0	0	0	0	-1.68	3.33	0.81	NA	PEAK3_WT	Q9UBE0-2	SAE1_HUMAN	0.307|.|.	1.018	0.339	3	.|.|.	0	0	0	0	0	-14.409	0.954	0.867	NA
PEAK3_Mut-P23526	PEAK3_Mut	P23526	SAHH_HUMAN	1|2|3|2	8	2	4	0|0|0	0.72	0.99	0.72	0.99	0.72	0.83	20	0.07	NA	PEAK3_Mut	P23526	SAHH_HUMAN	0.794|0.805|0.681|1.177	3.457	0.864	4	0.349|.|.	0.753	1	0.753	1	0.753	-3.281	2.477	0.025	NA
PEAK3_WT-P23526	PEAK3_WT	P23526	SAHH_HUMAN	0|0|0	0	0	3	0|0|0	0	0	0	0	0	-1.68	0	0.81	NA	PEAK3_WT	P23526	SAHH_HUMAN	0.585|.|0.524	1.465	0.488	3	0.349|.|.	0	0	0	0	0	-14.401	1.399	0.743	NA
PEAK3_WT-Q9NR31-2	PEAK3_WT	Q9NR31-2	SAR1A_HUMAN	0|0|0	0	0	3	0|0|0	0	0	0	0	0	-1.68	0	0.81	NA	PEAK3_WT	Q9NR31-2	SAR1A_HUMAN	.|0.172|.	0.884	0.295	3	.|0.209|0.190	0	0	0	0	0	-14.409	1.48	0.87	NA
PEAK3_Mut-P82979	PEAK3_Mut	P82979	SARNP_HUMAN	1|0|0|1	2	0.5	4	2|1|3	0	0	0	0	0	-8.9	0.25	0.81	NA	PEAK3_Mut	P82979	SARNP_HUMAN	.|0.363|.|0.550	1.624	0.406	4	0.474|0.493|0.349	0	0	0	0	0	-14.409	0.936	0.85	NA
PEAK3_WT-P82979	PEAK3_WT	P82979	SARNP_HUMAN	1|0|0	1	0.33	3	2|1|3	0	0	0	0	0	-8.9	0.17	0.81	NA	PEAK3_WT	P82979	SARNP_HUMAN	0.267|0.259|.	0.882	0.294	3	0.474|0.493|0.349	0	0	0	0	0	-14.409	0.678	0.862	NA
PEAK3_Mut-Q15020-4	PEAK3_Mut	Q15020-4	SART3_HUMAN	1|0|0|2	3	0.75	4	0|0|0	0.24	0.95	0.24	0.95	0.24	-1.68	7.5	0.43	NA	PEAK3_Mut	Q15020-4	SART3_HUMAN	.|.|.|0.464	1.532	0.383	4	.|.|.	0	0	0	0	0	-14.409	1.076	0.837	NA
PEAK3_WT-Q15020-4	PEAK3_WT	Q15020-4	SART3_HUMAN	0|0|0	0	0	3	0|0|0	0	0	0	0	0	-1.68	0	0.81	NA	PEAK3_WT	Q15020-4	SART3_HUMAN	.|0.309|.	1.021	0.34	3	.|.|.	0	0	0	0	0	-14.409	0.956	0.867	NA
PEAK3_Mut-P60468	PEAK3_Mut	P60468	SC61B_HUMAN	1|0|0|0	1	0.25	4	1|0|0	0	0	0	0	0	-2.48	0.75	0.81	NA	PEAK3_Mut	P60468	SC61B_HUMAN	.|.|0.488|.	1.556	0.389	4	0.195|.|0.198	0.25	0.999	0.25	0.999	0.25	-6.325	1.979	0.359	NA
PEAK3_WT-P60468	PEAK3_WT	P60468	SC61B_HUMAN	1|0|0	1	0.33	3	1|0|0	0	0	0	0	0	-2.48	1	0.81	NA	NA	NA	NA	NA	NA	NA	NA	NA	NA	NA	NA	NA	NA	NA	NA	NA	NA
PEAK3_Mut-Q96I15-2	PEAK3_Mut	Q96I15-2	SCLY_HUMAN	0|0|1|0	1	0.25	4	0|0|0	0	0	0	0	0	-1.68	2.5	0.81	NA	PEAK3_Mut	Q96I15-2	SCLY_HUMAN	.|.|0.737|.	1.804	0.451	4	.|.|.	0.041	0.164	0.041	0.164	0.041	-14.409	1.268	0.529	NA
PEAK3_Mut-Q6P3W7	PEAK3_Mut	Q6P3W7	SCYL2_HUMAN	3|5|2|3	13	3.25	4	2|3|2	0.03	0.09	0.03	0.09	0.03	-6.57	1.39	0.65	NA	PEAK3_Mut	Q6P3W7	SCYL2_HUMAN	1.481|1.171|1.247|1.386	5.286	1.321	4	1.097|1.121|0.565	0.005	0.012	0.005	0.012	0.005	-7.596	1.492	0.61	NA
PEAK3_WT-Q6P3W7	PEAK3_WT	Q6P3W7	SCYL2_HUMAN	3|3|3	9	3	3	2|3|2	0.01	0.01	0.01	0.01	0.01	-5.1	1.29	0.7	NA	PEAK3_WT	Q6P3W7	SCYL2_HUMAN	1.155|1.272|1.474	3.901	1.3	3	1.097|1.121|0.565	0.005	0.012	0.005	0.012	0.005	-7.792	1.468	0.612	NA
PEAK3_Mut-P31040	PEAK3_Mut	P31040	SDHA_HUMAN	4|4|6|3	17	4.25	4	0|0|0	1	1	1	1	1	4.71	42.5	0	NA	PEAK3_Mut	P31040	SDHA_HUMAN	1.937|1.778|2.016|2.089	7.819	1.955	4	.|.|.	1	1	1	1	1	10.591	5.494	0	NA
PEAK3_WT-P31040	PEAK3_WT	P31040	SDHA_HUMAN	0|1|1	2	0.67	3	0|0|0	0	0	0	0	0	-1.68	6.67	0.81	NA	PEAK3_WT	P31040	SDHA_HUMAN	0.656|0.630|0.756	2.042	0.681	3	.|.|.	0.122	0.339	0.122	0.339	0.122	-5.208	1.913	0.452	NA
PEAK3_Mut-P21912	PEAK3_Mut	P21912	SDHB_HUMAN	3|1|4|1	9	2.25	4	0|0|0	0.5	1	0.5	1	0.5	0.83	22.5	0.18	NA	PEAK3_Mut	P21912	SDHB_HUMAN	1.168|0.720|0.984|0.765	3.636	0.909	4	.|.|.	0.64	1	0.64	1	0.64	-1.909	2.555	0.089	NA
PEAK3_WT-P21912	PEAK3_WT	P21912	SDHB_HUMAN	0|0|0	0	0	3	0|0|0	0	0	0	0	0	-1.68	0	0.81	NA	PEAK3_WT	P21912	SDHB_HUMAN	.|.|0.350	1.062	0.354	3	.|.|.	0	0	0	0	0	-14.409	0.995	0.867	NA
PEAK3_Mut-Q96EE3	PEAK3_Mut	Q96EE3	SEH1_HUMAN	1|0|0|0	1	0.25	4	0|0|0	0	0	0	0	0	-1.68	2.5	0.81	NA	NA	NA	NA	NA	NA	NA	NA	NA	NA	NA	NA	NA	NA	NA	NA	NA	NA
PEAK3_Mut-Q9NZV5-2	PEAK3_Mut	Q9NZV5-2	SELN_HUMAN	0|0|1|0	1	0.25	4	0|0|0	0	0	0	0	0	-1.68	2.5	0.81	NA	PEAK3_Mut	Q9NZV5-2	SELN_HUMAN	.|.|0.856|0.792	2.36	0.59	4	.|0.975|0.812	0	0	0	0	0	-14.409	0.663	0.865	NA
PEAK3_Mut-Q9NVA2	PEAK3_Mut	Q9NVA2	SEP11_HUMAN	0|0|0|0	0	0	4	0|0|0	0	0	0	0	0	-1.68	0	0.81	NA	PEAK3_Mut	Q9NVA2	SEP11_HUMAN	.|0.404|.|0.362	1.478	0.369	4	.|0.286|.	0	0	0	0	0	-13.536	1.29	0.825	NA
PEAK3_WT-Q9NVA2	PEAK3_WT	Q9NVA2	SEP11_HUMAN	1|2|0	3	1	3	0|0|0	0.32	0.95	0.32	0.95	0.32	-1.68	10	0.33	NA	PEAK3_WT	Q9NVA2	SEP11_HUMAN	.|0.395|.	1.107	0.369	3	.|0.286|.	0	0	0	0	0	-13.536	1.288	0.832	NA
PEAK3_Mut-Q15019	PEAK3_Mut	Q15019	SEPT2_HUMAN	0|1|0|0	1	0.25	4	1|2|0	0	0	0	0	0	-4.71	0.25	0.81	NA	PEAK3_Mut	Q15019	SEPT2_HUMAN	0.808|0.703|0.644|0.568	2.723	0.681	4	0.319|0.690|0.493	0.004	0.014	0.004	0.014	0.004	-9.156	1.427	0.614	NA
PEAK3_WT-Q15019	PEAK3_WT	Q15019	SEPT2_HUMAN	0|1|0	1	0.33	3	1|2|0	0	0	0	0	0	-4.71	0.33	0.81	NA	PEAK3_WT	Q15019	SEPT2_HUMAN	0.418|0.538|0.778	1.734	0.578	3	0.319|0.690|0.493	0.003	0.009	0.003	0.009	0.003	-13.529	1.212	0.623	NA
PEAK3_WT-Q16181	PEAK3_WT	Q16181	SEPT7_HUMAN	3|2|5	10	3.33	3	4|3|2	0	0.01	0	0.01	0	-8.89	1.11	0.72	NA	PEAK3_WT	Q16181	SEPT7_HUMAN	1.225|1.098|1.310	3.633	1.211	3	0.869|0.979|0.711	0	0	0	0	0	-12.49	1.432	0.739	NA
PEAK3_Mut-Q16181	PEAK3_Mut	Q16181	SEPT7_HUMAN	3|3|3|3	12	3	4	4|3|2	0	0	0	0	0	-7.45	1	0.81	NA	PEAK3_Mut	Q16181	SEPT7_HUMAN	1.203|1.237|0.962|1.272	4.674	1.169	4	0.869|0.979|0.711	0	0	0	0	0	-13.94	1.382	0.753	NA
PEAK3_WT-Q9UHD8-7	PEAK3_WT	Q9UHD8-7	SEPT9_HUMAN	1|2|1	4	1.33	3	1|0|0	0.22	0.67	0.22	0.67	0.22	-1.08	4	0.47	NA	PEAK3_WT	Q9UHD8-7	SEPT9_HUMAN	.|0.418|0.300	1.074	0.358	3	.|.|.	0	0	0	0	0	-14.409	1.007	0.851	NA
PEAK3_Mut-Q9UHD8-7	PEAK3_Mut	Q9UHD8-7	SEPT9_HUMAN	0|0|0|0	0	0	4	1|0|0	0	0	0	0	0	-2.48	0	0.81	NA	PEAK3_Mut	Q9UHD8-7	SEPT9_HUMAN	.|.|.|0.290	1.357	0.339	4	.|.|.	0	0	0	0	0	-14.409	0.954	0.871	NA
PEAK3_Mut-P84101-4	PEAK3_Mut	P84101-4	SERF2_HUMAN	3|7|4|5	19	4.75	4	2|6|4	0	0.01	0	0.01	0	-10.96	1.19	0.73	NA	PEAK3_Mut	P84101-4	SERF2_HUMAN	4.494|5.848|4.325|5.494	20.161	5.04	4	4.207|4.184|3.386	0	0	0	0	0	-14.116	1.29	0.764	NA
PEAK3_WT-P84101-4	PEAK3_WT	P84101-4	SERF2_HUMAN	4|4|5	13	4.33	3	2|6|4	0	0	0	0	0	-9.53	1.08	0.76	NA	PEAK3_WT	P84101-4	SERF2_HUMAN	5.193|4.537|5.144	14.875	4.958	3	4.207|4.184|3.386	0	0	0	0	0	-13.777	1.269	0.803	NA
PEAK3_WT-P50454	PEAK3_WT	P50454	SERPH_HUMAN	1|0|0	1	0.33	3	0|0|0	0	0	0	0	0	-1.68	3.33	0.81	NA	PEAK3_WT	P50454	SERPH_HUMAN	0.794|.|.	1.505	0.502	3	.|.|.	0.243	0.728	0.243	0.728	0.243	-14.409	1.41	0.373	NA
PEAK3_WT-Q15637-4	PEAK3_WT	Q15637-4	SF01_HUMAN	3|2|4	9	3	3	2|3|1	0.03	0.07	0.03	0.07	0.03	-5.38	1.5	0.64	NA	PEAK3_WT	Q15637-4	SF01_HUMAN	1.591|0.432|1.408	3.43	1.143	3	0.814|0.733|0.710	0.114	0.307	0.114	0.307	0.114	-14.409	1.522	0.454	NA
PEAK3_Mut-Q15637-4	PEAK3_Mut	Q15637-4	SF01_HUMAN	3|3|3|3	12	3	4	2|3|1	0.02	0.02	0.02	0.02	0.02	-3.93	1.5	0.66	NA	PEAK3_Mut	Q15637-4	SF01_HUMAN	1.369|1.314|1.192|1.560	5.435	1.359	4	0.814|0.733|0.710	0.049	0.179	0.049	0.179	0.049	-8.397	1.809	0.51	NA
PEAK3_Mut-Q15459	PEAK3_Mut	Q15459	SF3A1_HUMAN	4|3|4|5	16	4	4	2|3|2	0.04	0.09	0.04	0.09	0.04	-5.1	1.71	0.62	NA	PEAK3_Mut	Q15459	SF3A1_HUMAN	1.747|1.527|1.478|1.500	6.252	1.563	4	1.320|1.360|1.046	0	0	0	0	0	-13.489	1.267	0.794	NA
PEAK3_WT-Q15459	PEAK3_WT	Q15459	SF3A1_HUMAN	5|4|4	13	4.33	3	2|3|2	0.05	0.09	0.05	0.09	0.05	-3.69	1.86	0.6	NA	PEAK3_WT	Q15459	SF3A1_HUMAN	1.589|1.328|1.227	4.143	1.381	3	1.320|1.360|1.046	0	0	0	0	0	-14.409	1.119	0.827	NA
PEAK3_Mut-Q15428	PEAK3_Mut	Q15428	SF3A2_HUMAN	2|1|1|1	5	1.25	4	1|0|0	0.17	0.67	0.17	0.67	0.17	-1.08	3.75	0.5	NA	PEAK3_Mut	Q15428	SF3A2_HUMAN	0.911|0.927|0.699|1.055	3.592	0.898	4	0.546|0.541|0.486	0.034	0.129	0.034	0.129	0.034	-12.056	1.715	0.543	NA
PEAK3_WT-Q15428	PEAK3_WT	Q15428	SF3A2_HUMAN	1|1|1	3	1	3	1|0|0	0	0	0	0	0	-1.08	3	0.81	NA	PEAK3_WT	Q15428	SF3A2_HUMAN	0.672|0.660|0.720	2.052	0.684	3	0.546|0.541|0.486	0	0	0	0	0	-12.9	1.306	0.797	NA
PEAK3_Mut-Q12874	PEAK3_Mut	Q12874	SF3A3_HUMAN	2|2|3|2	9	2.25	4	2|1|2	0.03	0.06	0.03	0.06	0.03	-4.2	1.35	0.64	NA	PEAK3_Mut	Q12874	SF3A3_HUMAN	0.982|0.990|0.796|0.956	3.723	0.931	4	0.648|1.719|1.197	0	0	0	0	0	-10.921	0.846	0.719	NA
PEAK3_WT-Q12874	PEAK3_WT	Q12874	SF3A3_HUMAN	2|1|0	3	1	3	2|1|2	0	0.01	0	0.01	0	-7.62	0.6	0.71	NA	PEAK3_WT	Q12874	SF3A3_HUMAN	0.914|0.723|0.675	2.312	0.771	3	0.648|1.719|1.197	0	0	0	0	0	-12.739	0.7	0.754	NA
PEAK3_Mut-O75533	PEAK3_Mut	O75533	SF3B1_HUMAN	26|20|19|20	85	21.25	4	24|17|19	0	0	0	0	0	-44.16	1.06	0.8	NA	PEAK3_Mut	O75533	SF3B1_HUMAN	4.135|3.861|3.408|4.576	15.979	3.995	4	3.178|2.981|2.431	0	0	0	0	0	-13.491	1.404	0.726	NA
PEAK3_WT-O75533	PEAK3_WT	O75533	SF3B1_HUMAN	13|16|12	41	13.67	3	24|17|19	0	0	0	0	0	-55.83	0.68	0.81	NA	PEAK3_WT	O75533	SF3B1_HUMAN	3.289|3.284|3.440	10.014	3.338	3	3.178|2.981|2.431	0	0	0	0	0	-13.828	1.173	0.834	NA
PEAK3_Mut-Q13435	PEAK3_Mut	Q13435	SF3B2_HUMAN	4|3|3|4	14	3.5	4	3|2|1	0.05	0.07	0.05	0.07	0.05	-3.93	1.75	0.6	NA	PEAK3_Mut	Q13435	SF3B2_HUMAN	1.553|1.588|0.807|1.214	5.162	1.29	4	1.043|0.939|0.984	0	0	0	0	0	-14.409	1.307	0.717	NA
PEAK3_WT-Q13435	PEAK3_WT	Q13435	SF3B2_HUMAN	3|5|2	10	3.33	3	3|2|1	0.08	0.23	0.08	0.23	0.08	-5.38	1.67	0.57	NA	PEAK3_WT	Q13435	SF3B2_HUMAN	0.935|0.982|0.755	2.672	0.891	3	1.043|0.939|0.984	0	0	0	0	0	-14.409	0.902	0.854	NA
PEAK3_Mut-Q15393	PEAK3_Mut	Q15393	SF3B3_HUMAN	1|1|0|4	6	1.5	4	0|1|3	0.1	0.39	0.1	0.39	0.1	-6.07	1.12	0.55	NA	PEAK3_Mut	Q15393	SF3B3_HUMAN	1.052|1.162|0.770|1.198	4.182	1.046	4	0.374|0.828|0.780	0.046	0.09	0.046	0.09	0.046	-6.993	1.68	0.514	NA
PEAK3_WT-Q15393	PEAK3_WT	Q15393	SF3B3_HUMAN	0|2|0	2	0.67	3	0|1|3	0.02	0.06	0.02	0.06	0.02	-6.07	0.5	0.66	NA	PEAK3_WT	Q15393	SF3B3_HUMAN	0.575|0.841|0.710	2.126	0.709	3	0.374|0.828|0.780	0.001	0.002	0.001	0.002	0.001	-10.117	1.139	0.664	NA
PEAK3_Mut-Q9Y3B4	PEAK3_Mut	Q9Y3B4	SF3B6_HUMAN	2|1|1|0	4	1	4	0|1|2	0.03	0.14	0.03	0.14	0.03	-4.71	1	0.63	NA	PEAK3_Mut	Q9Y3B4	SF3B6_HUMAN	0.720|0.519|0.421|0.537	2.197	0.549	4	0.654|.|0.356	0	0	0	0	0	-14.409	1.138	0.792	NA
PEAK3_WT-Q9Y3B4	PEAK3_WT	Q9Y3B4	SF3B6_HUMAN	0|1|1	2	0.67	3	0|1|2	0	0	0	0	0	-4.71	0.67	0.81	NA	PEAK3_WT	Q9Y3B4	SF3B6_HUMAN	.|0.606|.	1.318	0.439	3	0.654|.|0.356	0	0	0	0	0	-14.409	0.91	0.849	NA
PEAK3_Mut-P23246	PEAK3_Mut	P23246	SFPQ_HUMAN	21|21|18|20	80	20	4	14|16|17	0	0	0	0	0	-30.36	1.28	0.8	NA	PEAK3_Mut	P23246	SFPQ_HUMAN	6.947|6.683|5.567|6.729	25.926	6.482	4	5.207|4.913|4.642	0	0	0	0	0	-13.972	1.319	0.783	NA
PEAK3_WT-P23246	PEAK3_WT	P23246	SFPQ_HUMAN	16|18|21	55	18.33	3	14|16|17	0	0	0	0	0	-33.24	1.17	0.8	NA	PEAK3_WT	P23246	SFPQ_HUMAN	6.206|5.190|6.579	17.975	5.992	3	5.207|4.913|4.642	0	0	0	0	0	-14.325	1.219	0.808	NA
PEAK3_Mut-Q12872	PEAK3_Mut	Q12872	SFSWA_HUMAN	0|0|0|0	0	0	4	2|1|0	0	0	0	0	0	-4.71	0	0.81	NA	PEAK3_Mut	Q12872	SFSWA_HUMAN	0.628|0.608|0.353|0.638	2.227	0.557	4	0.448|0.401|0.158	0.112	0.165	0.112	0.165	0.112	-5.352	1.828	0.457	NA
PEAK3_WT-Q12872	PEAK3_WT	Q12872	SFSWA_HUMAN	0|0|0	0	0	3	2|1|0	0	0	0	0	0	-4.71	0	0.81	NA	PEAK3_WT	Q12872	SFSWA_HUMAN	0.533|0.215|0.694	1.442	0.481	3	0.448|0.401|0.158	0.104	0.253	0.104	0.253	0.104	-8.768	1.578	0.466	NA
PEAK3_Mut-Q9Y2Z0-2	PEAK3_Mut	Q9Y2Z0-2	SGT1_HUMAN	1|1|1|1	4	1	4	0|0|0	0	0	0	0	0	0.83	10	0.81	NA	PEAK3_Mut	Q9Y2Z0-2	SGT1_HUMAN	0.506|0.495|0.480|0.595	2.076	0.519	4	.|.|.	0	0.001	0	0.001	0	-11.874	1.459	0.7	NA
PEAK3_WT-Q9Y2Z0-2	PEAK3_WT	Q9Y2Z0-2	SGT1_HUMAN	1|1|1	3	1	3	0|0|0	0	0	0	0	0	0.83	10	0.81	NA	PEAK3_WT	Q9Y2Z0-2	SGT1_HUMAN	.|0.321|0.476	1.153	0.384	3	.|.|.	0	0	0	0	0	-14.409	1.081	0.817	NA
PEAK3_WT-Q13796	PEAK3_WT	Q13796	SHRM2_HUMAN	0|2|0	2	0.67	3	0|0|0	0.32	0.95	0.32	0.95	0.32	-1.68	6.67	0.33	NA	PEAK3_WT	Q13796	SHRM2_HUMAN	.|2.943|.	3.655	1.218	3	.|.|.	0.333	1	0.333	1	0.333	-14.409	3.424	0.255	NA
PEAK3_Mut-Q8IUQ4	PEAK3_Mut	Q8IUQ4	SIAH1_HUMAN	0|1|0|1	2	0.5	4	0|0|0	0	0	0	0	0	-1.68	5	0.81	NA	PEAK3_Mut	Q8IUQ4	SIAH1_HUMAN	0.580|0.503|0.620|0.453	2.157	0.539	4	.|.|.	0.001	0.003	0.001	0.003	0.001	-12.77	1.515	0.662	NA
PEAK3_WT-P63208	PEAK3_WT	P63208	SKP1_HUMAN	0|0|1	1	0.33	3	0|0|0	0	0	0	0	0	-1.68	3.33	0.81	NA	PEAK3_WT	P63208	SKP1_HUMAN	0.696|.|0.689	1.741	0.58	3	0.346|0.327|0.301	0.256	0.427	0.256	0.427	0.256	-14.164	1.791	0.35	NA
PEAK3_Mut-P63208	PEAK3_Mut	P63208	SKP1_HUMAN	1|1|2|1	5	1.25	4	0|0|0	0.24	0.95	0.24	0.95	0.24	0.83	12.5	0.43	NA	PEAK3_Mut	P63208	SKP1_HUMAN	0.329|0.862|.|.	1.903	0.476	4	0.346|0.327|0.301	0.249	0.997	0.249	0.997	0.249	-14.401	1.468	0.36	NA
PEAK3_Mut-Q9P270	PEAK3_Mut	Q9P270	SLAI2_HUMAN	3|1|2|1	7	1.75	4	1|1|1	0.13	0.37	0.13	0.37	0.13	-3.31	1.75	0.53	NA	PEAK3_Mut	Q9P270	SLAI2_HUMAN	0.939|0.570|0.529|0.411	2.45	0.612	4	0.731|0.581|0.491	0	0	0	0	0	-14.409	1.033	0.784	NA
PEAK3_WT-Q9P270	PEAK3_WT	Q9P270	SLAI2_HUMAN	1|2|1	4	1.33	3	1|1|1	0.05	0.14	0.05	0.14	0.05	-3.31	1.33	0.6	NA	PEAK3_WT	Q9P270	SLAI2_HUMAN	0.816|0.823|0.760	2.399	0.8	3	0.731|0.581|0.491	0	0	0	0	0	-13.245	1.349	0.806	NA
PEAK3_WT-Q9NWH9-3	PEAK3_WT	Q9NWH9-3	SLTM_HUMAN	1|0|1	2	0.67	3	0|1|0	0	0	0	0	0	-2.48	2	0.81	NA	PEAK3_WT	Q9NWH9-3	SLTM_HUMAN	0.491|0.337|0.434	1.262	0.421	3	0.281|0.311|0.242	0.002	0.006	0.002	0.006	0.002	-13.294	1.523	0.634	NA
PEAK3_Mut-Q9NWH9-3	PEAK3_Mut	Q9NWH9-3	SLTM_HUMAN	1|1|1|1	4	1	4	0|1|0	0	0	0	0	0	-1.08	3	0.81	NA	PEAK3_Mut	Q9NWH9-3	SLTM_HUMAN	0.430|0.385|0.308|0.461	1.584	0.396	4	0.281|0.311|0.242	0	0.001	0	0.001	0	-14.071	1.433	0.698	NA
PEAK3_WT-O95391	PEAK3_WT	O95391	SLU7_HUMAN	1|2|0	3	1	3	2|0|2	0.01	0.04	0.01	0.04	0.01	-6.27	0.75	0.67	NA	PEAK3_WT	O95391	SLU7_HUMAN	0.419|0.349|.	1.124	0.375	3	0.423|.|0.313	0	0	0	0	0	-14.409	1.029	0.858	NA
PEAK3_Mut-O95391	PEAK3_Mut	O95391	SLU7_HUMAN	0|1|1|1	3	0.75	4	2|0|2	0	0	0	0	0	-6.27	0.56	0.81	NA	PEAK3_Mut	O95391	SLU7_HUMAN	.|.|.|0.458	1.525	0.381	4	0.423|.|0.313	0	0	0	0	0	-14.409	1.048	0.86	NA
PEAK3_Mut-Q9NZC9	PEAK3_Mut	Q9NZC9	SMAL1_HUMAN	0|1|0|0	1	0.25	4	0|0|0	0	0	0	0	0	-1.68	2.5	0.81	NA	PEAK3_Mut	Q9NZC9	SMAL1_HUMAN	0.628|0.553|0.516|0.645	2.342	0.585	4	.|0.430|0.419	0	0	0	0	0	-13.589	1.379	0.777	NA
PEAK3_WT-Q8IYB5-3	PEAK3_WT	Q8IYB5-3	SMAP1_HUMAN	0|2|1	3	1	3	1|0|0	0.22	0.67	0.22	0.67	0.22	-2.48	3	0.47	NA	PEAK3_WT	Q8IYB5-3	SMAP1_HUMAN	.|0.341|0.344	1.041	0.347	3	0.360|0.392|.	0	0	0	0	0	-14.409	0.923	0.862	NA
PEAK3_Mut-Q8IYB5-3	PEAK3_Mut	Q8IYB5-3	SMAP1_HUMAN	1|1|1|0	3	0.75	4	1|0|0	0	0	0	0	0	-2.48	2.25	0.81	NA	PEAK3_Mut	Q8IYB5-3	SMAP1_HUMAN	.|0.415|.|.	1.482	0.371	4	0.360|0.392|.	0	0	0	0	0	-14.409	0.986	0.871	NA
PEAK3_Mut-Q14683	PEAK3_Mut	Q14683	SMC1A_HUMAN	5|12|7|9	33	8.25	4	4|7|6	0	0.01	0	0.01	0	-13.96	1.46	0.72	NA	PEAK3_Mut	Q14683	SMC1A_HUMAN	2.011|2.116|1.324|2.116	7.567	1.892	4	1.408|1.429|1.382	0	0	0	0	0	-14.409	1.345	0.748	NA
PEAK3_WT-Q14683	PEAK3_WT	Q14683	SMC1A_HUMAN	7|7|6	20	6.67	3	4|7|6	0	0	0	0	0	-12.5	1.18	0.77	NA	PEAK3_WT	Q14683	SMC1A_HUMAN	1.665|2.070|1.713	5.448	1.816	3	1.408|1.429|1.382	0	0	0	0	0	-13.606	1.291	0.77	NA
PEAK3_Mut-O95347	PEAK3_Mut	O95347	SMC2_HUMAN	5|4|3|5	17	4.25	4	4|6|4	0	0	0	0	0	-13.48	0.91	0.77	NA	PEAK3_Mut	O95347	SMC2_HUMAN	1.663|1.290|1.100|1.752	5.805	1.451	4	0.952|1.036|0.917	0.003	0.012	0.003	0.012	0.003	-13.943	1.501	0.619	NA
PEAK3_WT-O95347	PEAK3_WT	O95347	SMC2_HUMAN	4|5|4	13	4.33	3	4|6|4	0	0	0	0	0	-11.89	0.93	0.77	NA	PEAK3_WT	O95347	SMC2_HUMAN	1.197|1.262|1.071	3.531	1.177	3	0.952|1.036|0.917	0	0	0	0	0	-14.114	1.217	0.816	NA
PEAK3_Mut-Q9UQE7	PEAK3_Mut	Q9UQE7	SMC3_HUMAN	2|4|0|2	8	2	4	3|4|3	0	0	0	0	0	-14.71	0.6	0.75	NA	PEAK3_Mut	Q9UQE7	SMC3_HUMAN	0.795|0.788|0.407|1.109	3.099	0.775	4	0.740|0.683|0.626	0	0	0	0	0	-14.409	1.137	0.719	NA
PEAK3_WT-Q9UQE7	PEAK3_WT	Q9UQE7	SMC3_HUMAN	1|2|0	3	1	3	3|4|3	0	0	0	0	0	-14.71	0.3	0.81	NA	PEAK3_WT	Q9UQE7	SMC3_HUMAN	0.556|0.663|0.434	1.653	0.551	3	0.740|0.683|0.626	0	0	0	0	0	-14.409	0.808	0.854	NA
PEAK3_Mut-Q9NTJ3	PEAK3_Mut	Q9NTJ3	SMC4_HUMAN	9|7|3|7	26	6.5	4	11|9|6	0	0	0	0	0	-29.31	0.75	0.79	NA	PEAK3_Mut	Q9NTJ3	SMC4_HUMAN	1.823|1.153|1.011|2.054	6.041	1.51	4	1.543|1.489|0.769	0.005	0.016	0.005	0.016	0.005	-13.836	1.249	0.609	NA
PEAK3_WT-Q9NTJ3	PEAK3_WT	Q9NTJ3	SMC4_HUMAN	7|7|8	22	7.33	3	11|9|6	0	0	0	0	0	-21.7	0.85	0.81	NA	PEAK3_WT	Q9NTJ3	SMC4_HUMAN	1.529|1.311|1.542	4.381	1.46	3	1.543|1.489|0.769	0	0	0	0	0	-10.18	1.208	0.702	NA
PEAK3_WT-P51532-5	PEAK3_WT	P51532-5	SMCA4_HUMAN	0|1|1	2	0.67	3	0|0|0	0	0	0	0	0	-1.68	6.67	0.81	NA	NA	NA	NA	NA	NA	NA	NA	NA	NA	NA	NA	NA	NA	NA	NA	NA	NA
PEAK3_Mut-P62314	PEAK3_Mut	P62314	SMD1_HUMAN	1|1|3|1	6	1.5	4	1|1|1	0.09	0.37	0.09	0.37	0.09	-3.31	1.5	0.55	NA	PEAK3_Mut	P62314	SMD1_HUMAN	1.625|1.221|1.289|1.593	5.727	1.432	4	1.234|1.182|1.235	0	0	0	0	0	-14.409	1.177	0.811	NA
PEAK3_WT-P62314	PEAK3_WT	P62314	SMD1_HUMAN	2|2|1	5	1.67	3	1|1|1	0.09	0.14	0.09	0.14	0.09	-3.31	1.67	0.55	NA	PEAK3_WT	P62314	SMD1_HUMAN	1.384|1.202|1.429	4.015	1.338	3	1.234|1.182|1.235	0	0	0	0	0	-14.409	1.1	0.84	NA
PEAK3_Mut-P62316	PEAK3_Mut	P62316	SMD2_HUMAN	3|3|4|3	13	3.25	4	2|3|2	0.01	0.02	0.01	0.02	0.01	-5.1	1.39	0.69	NA	PEAK3_Mut	P62316	SMD2_HUMAN	1.414|1.581|1.107|1.864	5.966	1.491	4	1.468|1.373|1.034	0	0	0	0	0	-14.409	1.167	0.803	NA
PEAK3_WT-P62316	PEAK3_WT	P62316	SMD2_HUMAN	2|3|2	7	2.33	3	2|3|2	0	0.01	0	0.01	0	-6.57	1	0.72	NA	PEAK3_WT	P62316	SMD2_HUMAN	1.284|0.988|1.260	3.532	1.177	3	1.468|1.373|1.034	0	0	0	0	0	-14.409	0.921	0.854	NA
PEAK3_Mut-P62318-2	PEAK3_Mut	P62318-2	SMD3_HUMAN	2|3|4|2	11	2.75	4	3|3|4	0	0	0	0	0	-10.17	0.82	0.75	NA	PEAK3_Mut	P62318-2	SMD3_HUMAN	4.463|3.868|4.060|4.325	16.716	4.179	4	3.731|3.476|2.863	0	0	0	0	0	-13.792	1.253	0.807	NA
PEAK3_WT-P62318-2	PEAK3_WT	P62318-2	SMD3_HUMAN	3|3|2	8	2.67	3	3|3|4	0	0	0	0	0	-10.17	0.8	0.81	NA	PEAK3_WT	P62318-2	SMD3_HUMAN	3.627|3.425|4.014	11.066	3.689	3	3.731|3.476|2.863	0	0	0	0	0	-14.389	1.106	0.839	NA
PEAK3_WT-A6NHR9	PEAK3_WT	A6NHR9	SMHD1_HUMAN	2|3|2	7	2.33	3	3|2|1	0.01	0.02	0.01	0.02	0.01	-5.38	1.17	0.7	NA	PEAK3_WT	A6NHR9	SMHD1_HUMAN	0.671|0.712|0.935	2.318	0.773	3	0.706|0.834|0.412	0.001	0.002	0.001	0.002	0.001	-11.347	1.239	0.675	NA
PEAK3_Mut-A6NHR9	PEAK3_Mut	A6NHR9	SMHD1_HUMAN	4|2|4|1	11	2.75	4	3|2|1	0.04	0.07	0.04	0.07	0.04	-6.81	1.38	0.62	NA	PEAK3_Mut	A6NHR9	SMHD1_HUMAN	0.777|0.648|0.668|0.824	2.918	0.729	4	0.706|0.834|0.412	0	0	0	0	0	-11.881	1.17	0.725	NA
PEAK3_Mut-Q92922	PEAK3_Mut	Q92922	SMRC1_HUMAN	1|1|1|1	4	1	4	0|1|0	0	0	0	0	0	-1.08	3	0.81	NA	PEAK3_Mut	Q92922	SMRC1_HUMAN	.|0.773|0.562|0.663	2.353	0.588	4	0.425|0.291|0.264	0.33	0.987	0.33	0.987	0.33	-14.271	1.842	0.287	NA
PEAK3_WT-Q92922	PEAK3_WT	Q92922	SMRC1_HUMAN	1|1|0	2	0.67	3	0|1|0	0	0	0	0	0	-2.48	2	0.81	NA	PEAK3_WT	Q92922	SMRC1_HUMAN	0.411|0.421|.	1.188	0.396	3	0.425|0.291|0.264	0	0	0	0	0	-14.271	1.24	0.841	NA
PEAK3_Mut-Q2TAY7	PEAK3_Mut	Q2TAY7	SMU1_HUMAN	1|2|0|0	3	0.75	4	0|0|0	0.24	0.95	0.24	0.95	0.24	-1.68	7.5	0.43	NA	PEAK3_Mut	Q2TAY7	SMU1_HUMAN	0.438|0.597|0.383|0.427	1.845	0.461	4	.|0.361|0.245	0.039	0.158	0.039	0.158	0.039	-13.213	1.551	0.531	NA
PEAK3_WT-Q2TAY7	PEAK3_WT	Q2TAY7	SMU1_HUMAN	0|0|1	1	0.33	3	0|0|0	0	0	0	0	0	-1.68	3.33	0.81	NA	PEAK3_WT	Q2TAY7	SMU1_HUMAN	.|0.302|0.510	1.167	0.389	3	.|0.361|0.245	0	0	0	0	0	-14.405	1.309	0.742	NA
PEAK3_Mut-Q8TER0-3	PEAK3_Mut	Q8TER0-3	SNED1_HUMAN	3|3|3|3	12	3	4	4|4|2	0	0	0	0	0	-8.64	0.9	0.81	NA	PEAK3_Mut	Q8TER0-3	SNED1_HUMAN	41.098|41.183|30.413|42.425	155.119	38.78	4	34.909|30.338|26.947	0	0	0	0	0	-14.409	1.269	0.79	NA
PEAK3_WT-Q8TER0-3	PEAK3_WT	Q8TER0-3	SNED1_HUMAN	5|4|4	13	4.33	3	4|4|2	0	0	0	0	0	-7.17	1.3	0.73	NA	PEAK3_WT	Q8TER0-3	SNED1_HUMAN	40.832|33.134|41.052	115.017	38.339	3	34.909|30.338|26.947	0	0	0	0	0	-14.224	1.255	0.799	NA
PEAK3_Mut-Q8TAD8	PEAK3_Mut	Q8TAD8	SNIP1_HUMAN	1|1|0|1	3	0.75	4	2|1|1	0	0	0	0	0	-6.2	0.56	0.81	NA	PEAK3_Mut	Q8TAD8	SNIP1_HUMAN	0.566|0.586|0.484|0.709	2.344	0.586	4	0.578|0.522|0.354	0	0	0	0	0	-14.405	1.236	0.795	NA
PEAK3_WT-Q8TAD8	PEAK3_WT	Q8TAD8	SNIP1_HUMAN	0|1|1	2	0.67	3	2|1|1	0	0	0	0	0	-6.2	0.5	0.81	NA	PEAK3_WT	Q8TAD8	SNIP1_HUMAN	0.617|0.500|0.542	1.658	0.553	3	0.578|0.522|0.354	0	0	0	0	0	-14.379	1.165	0.842	NA
PEAK3_Mut-Q8WVK2	PEAK3_Mut	Q8WVK2	SNR27_HUMAN	8|5|4|4	21	5.25	4	3|5|4	0	0.02	0	0.02	0	-9.53	1.31	0.71	NA	PEAK3_Mut	Q8WVK2	SNR27_HUMAN	3.648|3.260|3.015|3.717	13.64	3.41	4	3.091|2.666|2.519	0	0	0	0	0	-14.167	1.241	0.804	NA
PEAK3_WT-Q8WVK2	PEAK3_WT	Q8WVK2	SNR27_HUMAN	6|6|5	17	5.67	3	3|5|4	0	0	0	0	0	-8.08	1.42	0.74	NA	PEAK3_WT	Q8WVK2	SNR27_HUMAN	3.551|3.010|3.207	9.768	3.256	3	3.091|2.666|2.519	0	0	0	0	0	-14.176	1.185	0.823	NA
PEAK3_Mut-P09012	PEAK3_Mut	P09012	SNRPA_HUMAN	0|1|0|1	2	0.5	4	0|0|0	0	0	0	0	0	-1.68	5	0.81	NA	PEAK3_Mut	P09012	SNRPA_HUMAN	.|0.526|.|0.577	1.814	0.454	4	.|.|.	0	0	0	0	0	-14.409	1.275	0.719	NA
PEAK3_Mut-O43290	PEAK3_Mut	O43290	SNUT1_HUMAN	6|6|7|6	25	6.25	4	6|5|6	0	0	0	0	0	-12.5	1.1	0.77	NA	PEAK3_Mut	O43290	SNUT1_HUMAN	2.191|1.971|1.761|2.410	8.333	2.083	4	1.834|1.598|1.446	0	0	0	0	0	-14.207	1.287	0.768	NA
PEAK3_WT-O43290	PEAK3_WT	O43290	SNUT1_HUMAN	5|5|7	17	5.67	3	6|5|6	0	0	0	0	0	-13.96	1	0.77	NA	PEAK3_WT	O43290	SNUT1_HUMAN	1.889|1.467|1.952	5.308	1.769	3	1.834|1.598|1.446	0	0	0	0	0	-14.409	1.093	0.837	NA
PEAK3_Mut-Q13573	PEAK3_Mut	Q13573	SNW1_HUMAN	0|1|1|0	2	0.5	4	1|2|1	0	0	0	0	0	-6.2	0.38	0.81	NA	PEAK3_Mut	Q13573	SNW1_HUMAN	0.809|0.833|0.591|0.873	3.106	0.777	4	0.664|0.707|0.585	0	0	0	0	0	-14.409	1.195	0.809	NA
PEAK3_WT-Q13573	PEAK3_WT	Q13573	SNW1_HUMAN	2|0|0	2	0.67	3	1|2|1	0.02	0.05	0.02	0.05	0.02	-6.2	0.5	0.66	NA	PEAK3_WT	Q13573	SNW1_HUMAN	0.785|0.618|0.800	2.203	0.734	3	0.664|0.707|0.585	0	0	0	0	0	-14.409	1.13	0.83	NA
PEAK3_Mut-Q9Y5X1	PEAK3_Mut	Q9Y5X1	SNX9_HUMAN	4|3|5|5	17	4.25	4	0|0|0	1	1	1	1	1	4.71	42.5	0	NA	PEAK3_Mut	Q9Y5X1	SNX9_HUMAN	1.889|1.403|1.280|1.961	6.533	1.633	4	.|.|0.140	1	1	1	1	1	10.473	11.638	0	NA
PEAK3_WT-Q9Y5X1	PEAK3_WT	Q9Y5X1	SNX9_HUMAN	0|0|0	0	0	3	0|0|0	0	0	0	0	0	-1.68	0	0.81	NA	PEAK3_WT	Q9Y5X1	SNX9_HUMAN	0.171|.|.	0.883	0.294	3	.|.|0.140	0	0	0	0	0	-13.981	2.096	0.864	NA
PEAK3_WT-Q8WXH5	PEAK3_WT	Q8WXH5	SOCS4_HUMAN	1|0|1	2	0.67	3	1|0|0	0	0	0	0	0	-2.48	2	0.81	NA	PEAK3_WT	Q8WXH5	SOCS4_HUMAN	1.039|0.467|0.807	2.313	0.771	3	0.478|0.414|0.370	0.359	0.985	0.359	0.985	0.359	-14.064	1.842	0.215	NA
PEAK3_Mut-Q8WXH5	PEAK3_Mut	Q8WXH5	SOCS4_HUMAN	0|0|0|0	0	0	4	1|0|0	0	0	0	0	0	-2.48	0	0.81	NA	PEAK3_Mut	Q8WXH5	SOCS4_HUMAN	1.148|0.851|0.578|0.662	3.239	0.81	4	0.478|0.414|0.370	0.282	0.999	0.282	0.999	0.282	-11.468	1.935	0.325	NA
PEAK3_Mut-P18583-6	PEAK3_Mut	P18583-6	SON_HUMAN	0|0|0|1	1	0.25	4	2|2|0	0	0	0	0	0	-6.27	0.19	0.81	NA	PEAK3_Mut	P18583-6	SON_HUMAN	0.518|0.159|0.701|0.801	2.179	0.545	4	0.215|0.413|0.359	0.341	0.9	0.341	0.9	0.341	-14.409	1.717	0.228	NA
PEAK3_WT-P18583-6	PEAK3_WT	P18583-6	SON_HUMAN	0|0|0	0	0	3	2|2|0	0	0	0	0	0	-6.27	0	0.81	NA	PEAK3_WT	P18583-6	SON_HUMAN	0.196|0.511|0.510	1.217	0.406	3	0.215|0.413|0.359	0.002	0.003	0.002	0.003	0.002	-14.409	1.279	0.632	NA
PEAK3_Mut-Q96R06	PEAK3_Mut	Q96R06	SPAG5_HUMAN	0|1|0|0	1	0.25	4	0|0|0	0	0	0	0	0	-1.68	2.5	0.81	NA	NA	NA	NA	NA	NA	NA	NA	NA	NA	NA	NA	NA	NA	NA	NA	NA	NA
PEAK3_WT-Q8NEY3	PEAK3_WT	Q8NEY3	SPAT4_HUMAN	0|1|1	2	0.67	3	0|0|0	0	0	0	0	0	-1.68	6.67	0.81	NA	PEAK3_WT	Q8NEY3	SPAT4_HUMAN	.|0.593|0.607	1.556	0.519	3	.|.|.	0.001	0.002	0.001	0.002	0.001	-14.409	1.458	0.666	NA
PEAK3_Mut-O75934	PEAK3_Mut	O75934	SPF27_HUMAN	0|0|0|0	0	0	4	0|0|0	0	0	0	0	0	-1.68	0	0.81	NA	PEAK3_Mut	O75934	SPF27_HUMAN	0.697|0.201|0.278|0.739	1.915	0.479	4	0.495|0.448|.	0	0	0	0	0	-14.409	1.017	0.763	NA
PEAK3_WT-O75934	PEAK3_WT	O75934	SPF27_HUMAN	0|2|1	3	1	3	0|0|0	0.32	0.95	0.32	0.95	0.32	-1.68	10	0.33	NA	PEAK3_WT	O75934	SPF27_HUMAN	.|0.626|0.539	1.52	0.507	3	0.495|0.448|.	0	0	0	0	0	-14.409	1.076	0.829	NA
PEAK3_Mut-O75940	PEAK3_Mut	O75940	SPF30_HUMAN	4|3|4|2	13	3.25	4	1|3|3	0.01	0.02	0.01	0.02	0.01	-6.57	1.39	0.67	NA	PEAK3_Mut	O75940	SPF30_HUMAN	1.963|1.609|1.474|1.792	6.837	1.709	4	1.374|1.377|1.125	0	0	0	0	0	-13.888	1.329	0.756	NA
PEAK3_WT-O75940	PEAK3_WT	O75940	SPF30_HUMAN	3|4|1	8	2.67	3	1|3|3	0.01	0.02	0.01	0.02	0.01	-8.15	1.14	0.69	NA	PEAK3_WT	O75940	SPF30_HUMAN	1.392|1.556|1.481	4.429	1.476	3	1.374|1.377|1.125	0	0	0	0	0	-14.233	1.148	0.837	NA
PEAK3_Mut-Q9Y657	PEAK3_Mut	Q9Y657	SPIN1_HUMAN	4|3|2|1	10	2.5	4	1|1|1	0.29	0.66	0.29	0.66	0.29	-3.31	2.5	0.39	NA	PEAK3_Mut	Q9Y657	SPIN1_HUMAN	1.367|1.080|0.666|1.503	4.617	1.154	4	1.143|1.137|1.015	0	0	0	0	0	-14.409	1.053	0.808	NA
PEAK3_WT-Q9Y657	PEAK3_WT	Q9Y657	SPIN1_HUMAN	1|3|3	7	2.33	3	1|1|1	0.25	0.37	0.25	0.37	0.25	-3.31	2.33	0.42	NA	PEAK3_WT	Q9Y657	SPIN1_HUMAN	1.050|1.304|1.158	3.512	1.171	3	1.143|1.137|1.015	0	0	0	0	0	-14.409	1.067	0.841	NA
PEAK3_Mut-Q9BUA3	PEAK3_Mut	Q9BUA3	SPNDC_HUMAN	7|7|2|5	21	5.25	4	3|3|1	0.3	0.55	0.3	0.55	0.3	-6.57	2.25	0.39	NA	PEAK3_Mut	Q9BUA3	SPNDC_HUMAN	1.624|1.389|0.854|1.177	5.043	1.261	4	0.907|0.888|0.699	0.033	0.129	0.033	0.129	0.033	-14.378	1.527	0.545	NA
PEAK3_WT-Q9BUA3	PEAK3_WT	Q9BUA3	SPNDC_HUMAN	1|3|5	9	3	3	3|3|1	0.03	0.09	0.03	0.09	0.03	-8.15	1.29	0.63	NA	PEAK3_WT	Q9BUA3	SPNDC_HUMAN	1.118|0.843|1.297	3.258	1.086	3	0.907|0.888|0.699	0	0	0	0	0	-14.397	1.315	0.736	NA
PEAK3_WT-P11277-3	PEAK3_WT	P11277-3	SPTB1_HUMAN	0|1|0	1	0.33	3	0|0|0	0	0	0	0	0	-1.68	3.33	0.81	NA	PEAK3_WT	P11277-3	SPTB1_HUMAN	1.156|1.127|1.008	3.292	1.097	3	.|.|.	1	1	1	1	1	7.244	3.084	0	NA
PEAK3_Mut-O15269	PEAK3_Mut	O15269	SPTC1_HUMAN	1|1|0|2	4	1	4	0|0|0	0.24	0.95	0.24	0.95	0.24	-1.68	10	0.43	NA	PEAK3_Mut	O15269	SPTC1_HUMAN	0.593|0.631|0.436|0.605	2.265	0.566	4	.|.|.	0.002	0.006	0.002	0.006	0.002	-13.246	1.592	0.635	NA
PEAK3_WT-O15269	PEAK3_WT	O15269	SPTC1_HUMAN	0|1|0	1	0.33	3	0|0|0	0	0	0	0	0	-1.68	3.33	0.81	NA	PEAK3_WT	O15269	SPTC1_HUMAN	0.481|0.392|.	1.229	0.41	3	.|.|.	0	0	0	0	0	-14.409	1.152	0.812	NA
PEAK3_Mut-Q13813-3	PEAK3_Mut	Q13813-3	SPTN1_HUMAN	0|2|2|2	6	1.5	4	0|1|1	0.25	0.33	0.25	0.33	0.25	-3.72	2.25	0.42	NA	PEAK3_Mut	Q13813-3	SPTN1_HUMAN	0.491|0.596|0.470|0.827	2.385	0.596	4	0.321|0.358|0.423	0.204	0.816	0.204	0.816	0.204	-12.589	1.634	0.4	NA
PEAK3_WT-Q13813-3	PEAK3_WT	Q13813-3	SPTN1_HUMAN	1|0|0	1	0.33	3	0|1|1	0	0	0	0	0	-3.72	0.5	0.81	NA	PEAK3_WT	Q13813-3	SPTN1_HUMAN	0.612|0.506|0.402	1.52	0.507	3	0.321|0.358|0.423	0	0.001	0	0.001	0	-14.146	1.389	0.693	NA
PEAK3_WT-O15042	PEAK3_WT	O15042	SR140_HUMAN	6|9|9	24	8	3	8|6|10	0	0	0	0	0	-20.84	1	0.79	NA	PEAK3_WT	O15042	SR140_HUMAN	2.732|2.268|2.335	7.335	2.445	3	1.915|2.078|2.018	0	0	0	0	0	-13.971	1.221	0.805	NA
PEAK3_Mut-O15042	PEAK3_Mut	O15042	SR140_HUMAN	8|5|6|9	28	7	4	8|6|10	0	0	0	0	0	-22.56	0.88	0.79	NA	PEAK3_Mut	O15042	SR140_HUMAN	2.496|2.159|2.003|2.748	9.406	2.352	4	1.915|2.078|2.018	0	0	0	0	0	-14.409	1.174	0.807	NA
PEAK3_Mut-Q8N9Q2	PEAK3_Mut	Q8N9Q2	SR1IP_HUMAN	2|3|2|2	9	2.25	4	3|3|3	0	0	0	0	0	-8.89	0.75	0.81	NA	PEAK3_Mut	Q8N9Q2	SR1IP_HUMAN	1.751|1.687|1.978|2.413	7.829	1.957	4	1.760|1.606|2.244	0	0	0	0	0	-14.409	1.057	0.832	NA
PEAK3_WT-Q8N9Q2	PEAK3_WT	Q8N9Q2	SR1IP_HUMAN	2|2|4	8	2.67	3	3|3|3	0	0	0	0	0	-8.89	0.89	0.74	NA	PEAK3_WT	Q8N9Q2	SR1IP_HUMAN	1.982|2.081|2.086	6.149	2.05	3	1.760|1.606|2.244	0	0	0	0	0	-14.292	1.107	0.844	NA
PEAK3_Mut-Q14247-3	PEAK3_Mut	Q14247-3	SRC8_HUMAN	9|6|9|5	29	7.25	4	1|2|3	0.67	0.97	0.67	0.97	0.67	-1.23	3.62	0.09	NA	PEAK3_Mut	Q14247-3	SRC8_HUMAN	2.911|2.578|2.624|2.958	11.071	2.768	4	1.157|1.204|0.752	0.998	1	0.998	1	0.998	5.36	2.726	0	NA
PEAK3_WT-Q14247-3	PEAK3_WT	Q14247-3	SRC8_HUMAN	2|2|3	7	2.33	3	1|2|3	0.01	0.02	0.01	0.02	0.01	-5.38	1.17	0.7	NA	PEAK3_WT	Q14247-3	SRC8_HUMAN	1.683|1.253|1.812	4.748	1.583	3	1.157|1.204|0.752	0.002	0.005	0.002	0.005	0.002	-13.922	1.559	0.641	NA
PEAK3_Mut-Q8WXA9-2	PEAK3_Mut	Q8WXA9-2	SREK1_HUMAN	2|3|5|3	13	3.25	4	4|3|1	0.01	0.03	0.01	0.03	0.01	-7.76	1.22	0.7	NA	PEAK3_Mut	Q8WXA9-2	SREK1_HUMAN	1.857|1.921|1.428|1.593	6.798	1.699	4	1.271|0.961|1.218	0	0.001	0	0.001	0	-13.003	1.488	0.691	NA
PEAK3_WT-Q8WXA9-2	PEAK3_WT	Q8WXA9-2	SREK1_HUMAN	4|3|5	12	4	3	4|3|1	0.01	0.03	0.01	0.03	0.01	-6.27	1.5	0.67	NA	PEAK3_WT	Q8WXA9-2	SREK1_HUMAN	1.631|1.177|1.600	4.408	1.469	3	1.271|0.961|1.218	0	0	0	0	0	-14.382	1.287	0.774	NA
PEAK3_Mut-P49458	PEAK3_Mut	P49458	SRP09_HUMAN	2|2|4|2	10	2.5	4	2|1|2	0.06	0.19	0.06	0.19	0.06	-4.2	1.5	0.59	NA	PEAK3_Mut	P49458	SRP09_HUMAN	1.040|1.034|1.139|1.020	4.233	1.058	4	0.400|0.519|0.583	0.693	0.988	0.693	0.988	0.693	-0.215	2.139	0.063	NA
PEAK3_WT-P49458	PEAK3_WT	P49458	SRP09_HUMAN	2|1|2	5	1.67	3	2|1|2	0.01	0.01	0.01	0.01	0.01	-5.71	1	0.69	NA	PEAK3_WT	P49458	SRP09_HUMAN	0.954|0.848|0.897	2.699	0.9	3	0.400|0.519|0.583	0.007	0.019	0.007	0.019	0.007	-8.565	1.818	0.599	NA
PEAK3_Mut-P37108	PEAK3_Mut	P37108	SRP14_HUMAN	2|3|4|3	12	3	4	1|3|3	0.01	0.02	0.01	0.02	0.01	-6.57	1.29	0.69	NA	PEAK3_Mut	P37108	SRP14_HUMAN	1.175|1.462|1.278|1.457	5.372	1.343	4	0.641|0.920|0.504	0.281	0.54	0.281	0.54	0.281	-4.792	2.013	0.326	NA
PEAK3_WT-P37108	PEAK3_WT	P37108	SRP14_HUMAN	2|1|1	4	1.33	3	1|3|3	0	0	0	0	0	-8.15	0.57	0.81	NA	PEAK3_WT	P37108	SRP14_HUMAN	0.921|0.533|0.359	1.813	0.604	3	0.641|0.920|0.504	0	0	0	0	0	-14.409	0.906	0.773	NA
PEAK3_Mut-Q96SB4-4	PEAK3_Mut	Q96SB4-4	SRPK1_HUMAN	1|1|0|0	2	0.5	4	0|0|0	0	0	0	0	0	-1.68	5	0.81	NA	PEAK3_Mut	Q96SB4-4	SRPK1_HUMAN	0.399|0.363|.|.	1.474	0.368	4	.|.|.	0	0	0	0	0	-14.409	1.036	0.863	NA
PEAK3_WT-Q96SB4-4	PEAK3_WT	Q96SB4-4	SRPK1_HUMAN	0|0|0	0	0	3	0|0|0	0	0	0	0	0	-1.68	0	0.81	NA	PEAK3_WT	Q96SB4-4	SRPK1_HUMAN	.|0.317|.	1.029	0.343	3	.|.|.	0	0	0	0	0	-14.409	0.964	0.867	NA
PEAK3_Mut-P08240-2	PEAK3_Mut	P08240-2	SRPRA_HUMAN	0|1|1|0	2	0.5	4	0|0|0	0	0	0	0	0	-1.68	5	0.81	NA	PEAK3_Mut	P08240-2	SRPRA_HUMAN	0.495|0.550|.|.	1.757	0.439	4	0.137|.|0.147	0.5	1	0.5	1	0.5	6.767	3.086	0.145	NA
PEAK3_WT-P08240-2	PEAK3_WT	P08240-2	SRPRA_HUMAN	0|0|0	0	0	3	0|0|0	0	0	0	0	0	-1.68	0	0.81	NA	PEAK3_WT	P08240-2	SRPRA_HUMAN	.|.|0.461	1.173	0.391	3	0.137|.|0.147	0.333	1	0.333	1	0.333	6.767	2.747	0.259	NA
PEAK3_Mut-Q9Y5M8	PEAK3_Mut	Q9Y5M8	SRPRB_HUMAN	4|3|3|4	14	3.5	4	0|0|0	0.99	1	0.99	1	0.99	4.71	35	0	NA	PEAK3_Mut	Q9Y5M8	SRPRB_HUMAN	1.817|1.430|0.992|1.679	5.919	1.48	4	0.229|.|.	1	1	1	1	1	6.771	6.465	0	NA
PEAK3_WT-Q9Y5M8	PEAK3_WT	Q9Y5M8	SRPRB_HUMAN	4|6|2	12	4	3	0|0|0	0.98	1	0.98	1	0.98	2.86	40	0	NA	PEAK3_WT	Q9Y5M8	SRPRB_HUMAN	1.565|1.510|1.322	4.397	1.466	3	0.229|.|.	1	1	1	1	1	10.603	6.404	0	NA
PEAK3_Mut-Q8IYB3-2	PEAK3_Mut	Q8IYB3-2	SRRM1_HUMAN	2|2|0|1	5	1.25	4	1|0|0	0.34	0.67	0.34	0.67	0.34	-2.48	3.75	0.27	NA	PEAK3_Mut	Q8IYB3-2	SRRM1_HUMAN	0.198|0.170|.|.	1.079	0.27	4	0.183|.|.	0	0	0	0	0	-14.409	1.478	0.864	NA
PEAK3_WT-Q8IYB3-2	PEAK3_WT	Q8IYB3-2	SRRM1_HUMAN	0|0|1	1	0.33	3	1|0|0	0	0	0	0	0	-2.48	1	0.81	NA	PEAK3_WT	Q8IYB3-2	SRRM1_HUMAN	.|.|0.150	0.861	0.287	3	0.183|.|.	0	0	0	0	0	-14.409	1.573	0.87	NA
PEAK3_Mut-Q9UQ35	PEAK3_Mut	Q9UQ35	SRRM2_HUMAN	5|7|5|8	25	6.25	4	6|6|6	0	0	0	0	0	-15.12	1.04	0.77	NA	PEAK3_Mut	Q9UQ35	SRRM2_HUMAN	2.597|2.709|2.022|2.648	9.976	2.494	4	2.323|2.052|1.776	0	0	0	0	0	-14.409	1.224	0.807	NA
PEAK3_WT-Q9UQ35	PEAK3_WT	Q9UQ35	SRRM2_HUMAN	5|5|4	14	4.67	3	6|6|6	0	0	0	0	0	-16.73	0.78	0.81	NA	PEAK3_WT	Q9UQ35	SRRM2_HUMAN	2.604|2.241|2.472	7.317	2.439	3	2.323|2.052|1.776	0	0	0	0	0	-14.155	1.197	0.824	NA
PEAK3_Mut-Q9BXP5-5	PEAK3_Mut	Q9BXP5-5	SRRT_HUMAN	1|4|3|4	12	3	4	5|2|3	0	0	0	0	0	-12.1	0.9	0.75	NA	PEAK3_Mut	Q9BXP5-5	SRRT_HUMAN	1.078|0.911|1.041|1.309	4.338	1.085	4	0.797|0.878|0.729	0	0.001	0	0.001	0	-13.924	1.357	0.715	NA
PEAK3_WT-Q9BXP5-5	PEAK3_WT	Q9BXP5-5	SRRT_HUMAN	2|3|2	7	2.33	3	5|2|3	0	0	0	0	0	-10.17	0.7	0.81	NA	PEAK3_WT	Q9BXP5-5	SRRT_HUMAN	0.919|1.006|1.001	2.926	0.975	3	0.797|0.878|0.729	0	0	0	0	0	-13.855	1.221	0.821	NA
PEAK3_Mut-O75494-5	PEAK3_Mut	O75494-5	SRS10_HUMAN	1|1|0|0	2	0.5	4	0|0|0	0	0	0	0	0	-1.68	5	0.81	NA	PEAK3_Mut	O75494-5	SRS10_HUMAN	0.666|0.456|.|.	1.834	0.459	4	.|.|.	0.009	0.036	0.009	0.036	0.009	-14.409	1.289	0.588	NA
PEAK3_Mut-Q05519-2	PEAK3_Mut	Q05519-2	SRS11_HUMAN	5|4|2|3	14	3.5	4	2|4|2	0.01	0.03	0.01	0.03	0.01	-7.76	1.31	0.69	NA	PEAK3_Mut	Q05519-2	SRS11_HUMAN	2.017|1.932|1.611|1.653	7.214	1.803	4	1.350|1.890|1.418	0	0	0	0	0	-14.356	1.175	0.827	NA
PEAK3_WT-Q05519-2	PEAK3_WT	Q05519-2	SRS11_HUMAN	2|4|2	8	2.67	3	2|4|2	0	0.01	0	0.01	0	-7.76	1	0.72	NA	PEAK3_WT	Q05519-2	SRS11_HUMAN	1.739|1.572|1.574	4.885	1.628	3	1.350|1.890|1.418	0	0	0	0	0	-14.396	1.061	0.848	NA
PEAK3_Mut-Q07955	PEAK3_Mut	Q07955	SRSF1_HUMAN	8|9|9|9	35	8.75	4	7|10|9	0	0	0	0	0	-20.18	1.01	0.79	NA	PEAK3_Mut	Q07955	SRSF1_HUMAN	3.580|4.452|3.090|3.893	15.014	3.754	4	2.803|2.762|2.192	0.001	0.003	0.001	0.003	0.001	-13.453	1.461	0.671	NA
PEAK3_WT-Q07955	PEAK3_WT	Q07955	SRSF1_HUMAN	9|8|10	27	9	3	7|10|9	0	0	0	0	0	-20.18	1.04	0.79	NA	PEAK3_WT	Q07955	SRSF1_HUMAN	3.722|2.690|3.053	9.465	3.155	3	2.803|2.762|2.192	0	0	0	0	0	-14.35	1.228	0.78	NA
PEAK3_Mut-Q01130-2	PEAK3_Mut	Q01130-2	SRSF2_HUMAN	7|6|8|7	28	7	4	5|6|8	0	0	0	0	0	-14.86	1.11	0.78	NA	PEAK3_Mut	Q01130-2	SRSF2_HUMAN	8.643|6.959|6.055|8.225	29.881	7.47	4	3.759|9.117|7.902	0.002	0.004	0.002	0.004	0.002	-8.901	1.155	0.643	NA
PEAK3_WT-Q01130-2	PEAK3_WT	Q01130-2	SRSF2_HUMAN	9|7|7	23	7.67	3	5|6|8	0	0	0	0	0	-13.4	1.21	0.77	NA	PEAK3_WT	Q01130-2	SRSF2_HUMAN	6.757|7.467|7.528	21.752	7.251	3	3.759|9.117|7.902	0.001	0.001	0.001	0.001	0.001	-7.879	1.121	0.669	NA
PEAK3_Mut-P84103-2	PEAK3_Mut	P84103-2	SRSF3_HUMAN	14|15|16|16	61	15.25	4	11|14|15	0	0	0	0	0	-27.92	1.14	0.8	NA	PEAK3_Mut	P84103-2	SRSF3_HUMAN	16.039|16.702|14.157|16.885	63.782	15.946	4	10.768|11.645|9.980	0	0	0	0	0	-12.31	1.48	0.728	NA
PEAK3_WT-P84103-2	PEAK3_WT	P84103-2	SRSF3_HUMAN	13|16|14	43	14.33	3	11|14|15	0	0	0	0	0	-29.37	1.07	0.8	NA	PEAK3_WT	P84103-2	SRSF3_HUMAN	15.149|13.395|15.775	44.319	14.773	3	10.768|11.645|9.980	0	0	0	0	0	-13.075	1.371	0.765	NA
PEAK3_Mut-Q13243-3	PEAK3_Mut	Q13243-3	SRSF5_HUMAN	2|2|1|2	7	1.75	4	3|3|2	0	0	0	0	0	-9.47	0.66	0.81	NA	PEAK3_Mut	Q13243-3	SRSF5_HUMAN	1.134|1.235|1.087|1.282	4.737	1.184	4	0.895|0.903|0.727	0	0	0	0	0	-12.496	1.414	0.749	NA
PEAK3_WT-Q13243-3	PEAK3_WT	Q13243-3	SRSF5_HUMAN	2|2|3	7	2.33	3	3|3|2	0	0	0	0	0	-7.76	0.88	0.74	NA	PEAK3_WT	Q13243-3	SRSF5_HUMAN	1.156|0.963|1.187	3.306	1.102	3	0.895|0.903|0.727	0	0	0	0	0	-13.859	1.315	0.78	NA
PEAK3_WT-Q16629-3	PEAK3_WT	Q16629-3	SRSF7_HUMAN	1|1|1	3	1	3	2|2|2	0	0	0	0	0	-6.81	0.5	0.81	NA	PEAK3_WT	Q16629-3	SRSF7_HUMAN	0.464|0.625|0.824	1.912	0.637	3	.|0.547|0.697	0	0	0	0	0	-14.409	1.033	0.822	NA
PEAK3_Mut-Q16629-3	PEAK3_Mut	Q16629-3	SRSF7_HUMAN	1|1|1|1	4	1	4	2|2|2	0	0	0	0	0	-6.81	0.5	0.81	NA	PEAK3_Mut	Q16629-3	SRSF7_HUMAN	0.459|0.807|0.647|0.606	2.519	0.63	4	.|0.547|0.697	0	0	0	0	0	-14.409	1.021	0.832	NA
PEAK3_Mut-Q13242	PEAK3_Mut	Q13242	SRSF9_HUMAN	1|1|2|1	5	1.25	4	1|2|1	0.01	0.05	0.01	0.05	0.01	-4.51	0.94	0.68	NA	PEAK3_Mut	Q13242	SRSF9_HUMAN	0.357|0.601|0.514|0.415	1.887	0.472	4	0.588|0.618|0.314	0	0	0	0	0	-14.409	0.973	0.746	NA
PEAK3_WT-Q13242	PEAK3_WT	Q13242	SRSF9_HUMAN	1|2|0	3	1	3	1|2|1	0.02	0.05	0.02	0.05	0.02	-6.2	0.75	0.66	NA	PEAK3_WT	Q13242	SRSF9_HUMAN	.|0.459|0.348	1.162	0.387	3	0.588|0.618|0.314	0	0	0	0	0	-14.409	0.799	0.837	NA
PEAK3_Mut-Q8WYL5-2	PEAK3_Mut	Q8WYL5-2	SSH1_HUMAN	0|0|0|0	0	0	4	1|0|1	0	0	0	0	0	-3.72	0	0.81	NA	PEAK3_Mut	Q8WYL5-2	SSH1_HUMAN	.|0.514|0.486|0.500	1.856	0.464	4	0.555|0.473|0.443	0	0	0	0	0	-14.409	0.951	0.858	NA
PEAK3_WT-Q08945	PEAK3_WT	Q08945	SSRP1_HUMAN	2|2|3	7	2.33	3	1|2|2	0.03	0.06	0.03	0.06	0.03	-4.2	1.4	0.64	NA	PEAK3_WT	Q08945	SSRP1_HUMAN	1.160|0.792|1.013	2.965	0.988	3	0.496|0.817|0.690	0.001	0.003	0.001	0.003	0.001	-13.981	1.511	0.661	NA
PEAK3_Mut-Q08945	PEAK3_Mut	Q08945	SSRP1_HUMAN	1|3|1|2	7	1.75	4	1|2|2	0.02	0.06	0.02	0.06	0.02	-5.71	1.05	0.66	NA	PEAK3_Mut	Q08945	SSRP1_HUMAN	1.063|1.072|1.007|1.044	4.186	1.047	4	0.496|0.817|0.690	0	0	0	0	0	-10.38	1.601	0.714	NA
PEAK3_WT-Q8N3U4	PEAK3_WT	Q8N3U4	STAG2_HUMAN	0|0|0	0	0	3	0|0|0	0	0	0	0	0	-1.68	0	0.81	NA	PEAK3_WT	Q8N3U4	STAG2_HUMAN	0.227|0.188|0.211	0.627	0.209	3	0.242|.|.	0	0	0	0	0	-14.409	0.865	0.857	NA
PEAK3_Mut-Q8N3U4	PEAK3_Mut	Q8N3U4	STAG2_HUMAN	0|0|0|1	1	0.25	4	0|0|0	0	0	0	0	0	-1.68	2.5	0.81	NA	PEAK3_Mut	Q8N3U4	STAG2_HUMAN	.|.|0.208|0.280	1.199	0.3	4	0.242|.|.	0	0	0	0	0	-14.409	1.241	0.863	NA
PEAK3_Mut-Q9P2P6	PEAK3_Mut	Q9P2P6	STAR9_HUMAN	0|0|1|1	2	0.5	4	1|0|1	0	0	0	0	0	-3.72	0.75	0.81	NA	PEAK3_Mut	Q9P2P6	STAR9_HUMAN	1.624|.|1.010|1.175	4.165	1.041	4	1.452|1.061|1.031	0	0	0	0	0	-14.409	0.892	0.825	NA
PEAK3_WT-Q9P2P6	PEAK3_WT	Q9P2P6	STAR9_HUMAN	0|1|0	1	0.33	3	1|0|1	0	0	0	0	0	-3.72	0.5	0.81	NA	PEAK3_WT	Q9P2P6	STAR9_HUMAN	1.053|0.856|1.014	2.923	0.974	3	1.452|1.061|1.031	0	0	0	0	0	-14.409	0.835	0.854	NA
PEAK3_Mut-P31948-2	PEAK3_Mut	P31948-2	STIP1_HUMAN	0|0|2|0	2	0.5	4	0|0|0	0.24	0.95	0.24	0.95	0.24	-1.68	5	0.43	NA	PEAK3_Mut	P31948-2	STIP1_HUMAN	0.494|0.487|0.401|0.539	1.921	0.48	4	0.268|0.270|0.174	0.466	0.95	0.466	0.95	0.466	-6.785	2.065	0.172	NA
PEAK3_WT-P31948-2	PEAK3_WT	P31948-2	STIP1_HUMAN	0|0|0	0	0	3	0|0|0	0	0	0	0	0	-1.68	0	0.81	NA	PEAK3_WT	P31948-2	STIP1_HUMAN	0.417|0.437|0.448	1.302	0.434	3	0.268|0.270|0.174	0.021	0.04	0.021	0.04	0.021	-5.48	1.866	0.56	NA
PEAK3_WT-Q15208	PEAK3_WT	Q15208	STK38_HUMAN	1|5|2	8	2.67	3	3|1|1	0.16	0.46	0.16	0.46	0.16	-5.71	1.6	0.52	NA	PEAK3_WT	Q15208	STK38_HUMAN	0.859|1.420|1.420	3.699	1.233	3	1.107|0.448|0.400	0.243	0.355	0.243	0.355	0.243	-3.964	2.112	0.372	NA
PEAK3_Mut-Q15208	PEAK3_Mut	Q15208	STK38_HUMAN	2|3|2|3	10	2.5	4	3|1|1	0.04	0.06	0.04	0.06	0.04	-4.2	1.5	0.62	NA	PEAK3_Mut	Q15208	STK38_HUMAN	1.053|1.054|1.035|1.365	4.507	1.127	4	1.107|0.448|0.400	0.125	0.297	0.125	0.297	0.125	-2.712	1.931	0.449	NA
PEAK3_Mut-Q9Y3F4	PEAK3_Mut	Q9Y3F4	STRAP_HUMAN	3|2|3|2	10	2.5	4	2|0|1	0.25	0.37	0.25	0.37	0.25	-1.85	2.5	0.4	NA	PEAK3_Mut	Q9Y3F4	STRAP_HUMAN	1.312|1.248|0.765|1.273	4.597	1.149	4	0.410|0.539|0.464	0.749	0.999	0.749	0.999	0.749	-7.619	2.455	0.034	NA
PEAK3_WT-Q9Y3F4	PEAK3_WT	Q9Y3F4	STRAP_HUMAN	1|1|0	2	0.67	3	2|0|1	0	0	0	0	0	-4.71	0.67	0.81	NA	PEAK3_WT	Q9Y3F4	STRAP_HUMAN	0.837|0.701|.	1.893	0.631	3	0.410|0.539|0.464	0.002	0.007	0.002	0.007	0.002	-14.409	1.348	0.625	NA
PEAK3_WT-P46977-2	PEAK3_WT	P46977-2	STT3A_HUMAN	0|1|1	2	0.67	3	0|0|0	0	0	0	0	0	-1.68	6.67	0.81	NA	PEAK3_WT	P46977-2	STT3A_HUMAN	.|0.410|.	1.122	0.374	3	.|.|.	0	0	0	0	0	-14.409	1.051	0.864	NA
PEAK3_Mut-P46977-2	PEAK3_Mut	P46977-2	STT3A_HUMAN	0|1|1|1	3	0.75	4	0|0|0	0	0	0	0	0	-1.68	7.5	0.81	NA	PEAK3_Mut	P46977-2	STT3A_HUMAN	.|0.254|0.261|.	1.227	0.307	4	.|.|.	0	0	0	0	0	-14.409	0.862	0.865	NA
PEAK3_WT-O15260-2	PEAK3_WT	O15260-2	SURF4_HUMAN	1|0|1	2	0.67	3	0|0|0	0	0	0	0	0	-1.68	6.67	0.81	NA	PEAK3_WT	O15260-2	SURF4_HUMAN	0.663|.|0.641	1.66	0.553	3	.|.|.	0.013	0.029	0.013	0.029	0.013	-14.409	1.555	0.577	NA
PEAK3_Mut-O15260-2	PEAK3_Mut	O15260-2	SURF4_HUMAN	0|1|1|1	3	0.75	4	0|0|0	0	0	0	0	0	-1.68	7.5	0.81	NA	PEAK3_Mut	O15260-2	SURF4_HUMAN	.|0.535|.|.	1.602	0.401	4	.|.|.	0	0	0	0	0	-14.409	1.126	0.767	NA
PEAK3_Mut-P14868	PEAK3_Mut	P14868	SYDC_HUMAN	1|2|3|2	8	2	4	2|2|1	0.02	0.06	0.02	0.06	0.02	-5.71	1.2	0.65	NA	PEAK3_Mut	P14868	SYDC_HUMAN	0.770|0.684|0.463|0.519	2.436	0.609	4	0.417|0.454|0.404	0.003	0.012	0.003	0.012	0.003	-14.194	1.434	0.621	NA
PEAK3_WT-P14868	PEAK3_WT	P14868	SYDC_HUMAN	0|2|2	4	1.33	3	2|2|1	0.01	0.01	0.01	0.01	0.01	-7.62	0.8	0.69	NA	PEAK3_WT	P14868	SYDC_HUMAN	0.373|.|.	1.085	0.362	3	0.417|0.454|0.404	0	0	0	0	0	-14.409	0.851	0.867	NA
PEAK3_Mut-P07814	PEAK3_Mut	P07814	SYEP_HUMAN	6|6|6|5	23	5.75	4	6|7|6	0	0	0	0	0	-16.35	0.91	0.81	NA	PEAK3_Mut	P07814	SYEP_HUMAN	2.099|2.066|2.059|2.377	8.601	2.15	4	1.607|1.543|1.309	0	0	0	0	0	-11.342	1.452	0.727	NA
PEAK3_WT-P07814	PEAK3_WT	P07814	SYEP_HUMAN	6|6|7	19	6.33	3	6|7|6	0	0	0	0	0	-14.86	1	0.78	NA	PEAK3_WT	P07814	SYEP_HUMAN	1.841|1.657|1.693	5.191	1.73	3	1.607|1.543|1.309	0	0	0	0	0	-14.052	1.169	0.831	NA
PEAK3_Mut-Q9Y285-2	PEAK3_Mut	Q9Y285-2	SYFA_HUMAN	0|1|0|0	1	0.25	4	0|0|0	0	0	0	0	0	-1.68	2.5	0.81	NA	PEAK3_Mut	Q9Y285-2	SYFA_HUMAN	0.179|0.218|.|.	1.109	0.277	4	.|.|.	0	0	0	0	0	-14.409	0.779	0.865	NA
PEAK3_WT-Q9Y285-2	PEAK3_WT	Q9Y285-2	SYFA_HUMAN	0|0|0	0	0	3	0|0|0	0	0	0	0	0	-1.68	0	0.81	NA	PEAK3_WT	Q9Y285-2	SYFA_HUMAN	.|.|0.144	0.855	0.285	3	.|.|.	0	0	0	0	0	-14.409	0.801	0.867	NA
PEAK3_Mut-P41252	PEAK3_Mut	P41252	SYIC_HUMAN	5|2|3|2	12	3	4	0|1|1	0.56	0.96	0.56	0.96	0.56	-0.72	4.5	0.15	NA	PEAK3_Mut	P41252	SYIC_HUMAN	1.359|1.048|0.967|1.093	4.467	1.117	4	0.694|0.938|0.458	0.043	0.164	0.043	0.164	0.043	-7.084	1.672	0.52	NA
PEAK3_WT-P41252	PEAK3_WT	P41252	SYIC_HUMAN	1|3|3	7	2.33	3	0|1|1	0.41	0.62	0.41	0.62	0.41	-2.11	3.5	0.24	NA	PEAK3_WT	P41252	SYIC_HUMAN	1.100|0.903|1.224	3.226	1.075	3	0.694|0.938|0.458	0.014	0.035	0.014	0.035	0.014	-8.169	1.61	0.572	NA
PEAK3_Mut-P56192	PEAK3_Mut	P56192	SYMC_HUMAN	2|1|2|3	8	2	4	0|0|0	0.72	0.99	0.72	0.99	0.72	0.83	20	0.07	NA	PEAK3_Mut	P56192	SYMC_HUMAN	0.431|0.428|0.363|0.601	1.823	0.456	4	0.199|0.221|0.196	0.37	1	0.37	1	0.37	-5.22	2.224	0.207	NA
PEAK3_WT-P56192	PEAK3_WT	P56192	SYMC_HUMAN	0|1|0	1	0.33	3	0|0|0	0	0	0	0	0	-1.68	3.33	0.81	NA	PEAK3_WT	P56192	SYMC_HUMAN	0.216|0.294|0.399	0.91	0.303	3	0.199|0.221|0.196	0.043	0.129	0.043	0.129	0.043	-14.325	1.48	0.523	NA
PEAK3_Mut-P47897	PEAK3_Mut	P47897	SYQ_HUMAN	5|5|2|2	14	3.5	4	3|1|3	0.04	0.09	0.04	0.09	0.04	-6.57	1.5	0.61	NA	PEAK3_Mut	P47897	SYQ_HUMAN	1.081|1.075|0.948|1.469	4.574	1.143	4	0.936|0.777|0.654	0.002	0.006	0.002	0.006	0.002	-13.522	1.465	0.645	NA
PEAK3_WT-P47897	PEAK3_WT	P47897	SYQ_HUMAN	3|2|5	10	3.33	3	3|1|3	0.03	0.09	0.03	0.09	0.03	-6.57	1.43	0.63	NA	PEAK3_WT	P47897	SYQ_HUMAN	1.008|0.888|1.121	3.017	1.006	3	0.936|0.777|0.654	0	0	0	0	0	-14.022	1.288	0.797	NA
PEAK3_Mut-P54136	PEAK3_Mut	P54136	SYRC_HUMAN	2|4|3|3	12	3	4	1|1|0	0.61	0.85	0.61	0.85	0.61	-0.72	4.5	0.14	NA	PEAK3_Mut	P54136	SYRC_HUMAN	0.692|1.031|0.780|1.249	3.751	0.938	4	0.823|0.645|0.382	0.069	0.252	0.069	0.252	0.069	-9.101	1.596	0.491	NA
PEAK3_WT-P54136	PEAK3_WT	P54136	SYRC_HUMAN	2|4|3	9	3	3	1|1|0	0.6	0.85	0.6	0.85	0.6	-0.72	4.5	0.14	NA	PEAK3_WT	P54136	SYRC_HUMAN	0.794|0.798|0.848	2.44	0.813	3	0.823|0.645|0.382	0.001	0.002	0.001	0.002	0.001	-7.23	1.384	0.66	NA
PEAK3_Mut-P26640	PEAK3_Mut	P26640	SYVC_HUMAN	5|6|5|5	21	5.25	4	2|3|2	0.13	0.26	0.13	0.26	0.13	-2.34	2.25	0.53	NA	PEAK3_Mut	P26640	SYVC_HUMAN	1.542|1.561|1.256|1.470	5.829	1.457	4	1.123|1.080|0.776	0	0	0	0	0	-13.287	1.487	0.766	NA
PEAK3_WT-P26640	PEAK3_WT	P26640	SYVC_HUMAN	6|4|3	13	4.33	3	2|3|2	0.1	0.26	0.1	0.26	0.1	-5.1	1.86	0.55	NA	PEAK3_WT	P26640	SYVC_HUMAN	1.092|1.231|1.248	3.572	1.191	3	1.123|1.080|0.776	0	0	0	0	0	-14.194	1.215	0.832	NA
PEAK3_Mut-P35269	PEAK3_Mut	P35269	T2FA_HUMAN	0|1|2|0	3	0.75	4	1|1|1	0.03	0.14	0.03	0.14	0.03	-4.71	0.75	0.63	NA	PEAK3_Mut	P35269	T2FA_HUMAN	.|0.409|0.641|.	1.762	0.441	4	.|0.414|0.403	0	0	0	0	0	-14.409	1.08	0.777	NA
PEAK3_WT-P35269	PEAK3_WT	P35269	T2FA_HUMAN	0|1|0	1	0.33	3	1|1|1	0	0	0	0	0	-4.71	0.33	0.81	NA	PEAK3_WT	P35269	T2FA_HUMAN	.|0.401|.	1.113	0.371	3	.|0.414|0.403	0	0	0	0	0	-14.409	0.909	0.87	NA
PEAK3_Mut-P13984	PEAK3_Mut	P13984	T2FB_HUMAN	1|0|0|0	1	0.25	4	0|0|0	0	0	0	0	0	-1.68	2.5	0.81	NA	PEAK3_Mut	P13984	T2FB_HUMAN	0.583|0.621|0.581|.	2.141	0.535	4	0.321|0.371|.	0	0.001	0	0.001	0	-14.39	1.551	0.705	NA
PEAK3_WT-P13984	PEAK3_WT	P13984	T2FB_HUMAN	0|0|0	0	0	3	0|0|0	0	0	0	0	0	-1.68	0	0.81	NA	PEAK3_WT	P13984	T2FB_HUMAN	.|0.416|0.409	1.181	0.394	3	0.321|0.371|.	0	0	0	0	0	-14.39	1.141	0.846	NA
PEAK3_Mut-Q15750-2	PEAK3_Mut	Q15750-2	TAB1_HUMAN	8|7|6|4	25	6.25	4	7|9|8	0	0	0	0	0	-24.45	0.78	0.81	NA	PEAK3_Mut	Q15750-2	TAB1_HUMAN	2.088|2.309|1.784|1.704	7.885	1.971	4	1.459|1.188|1.281	0.001	0.005	0.001	0.005	0.001	-12.403	1.511	0.649	NA
PEAK3_WT-Q15750-2	PEAK3_WT	Q15750-2	TAB1_HUMAN	4|9|5	18	6	3	7|9|8	0	0	0	0	0	-24.45	0.75	0.79	NA	PEAK3_WT	Q15750-2	TAB1_HUMAN	1.180|1.738|1.058	3.976	1.325	3	1.459|1.188|1.281	0	0	0	0	0	-14.409	1.016	0.817	NA
PEAK3_Mut-Q9NYJ8	PEAK3_Mut	Q9NYJ8	TAB2_HUMAN	3|3|1|1	8	2	4	3|3|2	0	0	0	0	0	-9.47	0.75	0.74	NA	PEAK3_Mut	Q9NYJ8	TAB2_HUMAN	0.662|0.821|0.642|0.392	2.516	0.629	4	0.421|0.358|0.622	0.003	0.01	0.003	0.01	0.003	-14.409	1.384	0.624	NA
PEAK3_WT-Q9NYJ8	PEAK3_WT	Q9NYJ8	TAB2_HUMAN	2|3|3	8	2.67	3	3|3|2	0	0	0	0	0	-7.76	1	0.73	NA	PEAK3_WT	Q9NYJ8	TAB2_HUMAN	0.633|0.647|0.435	1.715	0.572	3	0.421|0.358|0.622	0	0	0	0	0	-14.409	1.258	0.773	NA
PEAK3_Mut-Q9Y6A5	PEAK3_Mut	Q9Y6A5	TACC3_HUMAN	0|1|0|0	1	0.25	4	0|0|0	0	0	0	0	0	-1.68	2.5	0.81	NA	NA	NA	NA	NA	NA	NA	NA	NA	NA	NA	NA	NA	NA	NA	NA	NA	NA
PEAK3_WT-Q9Y6A5	PEAK3_WT	Q9Y6A5	TACC3_HUMAN	1|0|0	1	0.33	3	0|0|0	0	0	0	0	0	-1.68	3.33	0.81	NA	NA	NA	NA	NA	NA	NA	NA	NA	NA	NA	NA	NA	NA	NA	NA	NA	NA
PEAK3_Mut-Q13148	PEAK3_Mut	Q13148	TADBP_HUMAN	5|5|4|5	19	4.75	4	1|1|1	0.81	0.86	0.81	0.86	0.81	0.67	4.75	0.03	NA	PEAK3_Mut	Q13148	TADBP_HUMAN	1.319|1.264|1.008|1.458	5.05	1.263	4	0.738|0.727|0.549	0.216	0.7	0.216	0.7	0.216	-9.762	1.898	0.393	NA
PEAK3_WT-Q13148	PEAK3_WT	Q13148	TADBP_HUMAN	3|3|4	10	3.33	3	1|1|1	0.47	0.66	0.47	0.66	0.47	-0.53	3.33	0.23	NA	PEAK3_WT	Q13148	TADBP_HUMAN	1.252|1.112|1.198	3.562	1.187	3	0.738|0.727|0.549	0.011	0.026	0.011	0.026	0.011	-7.314	1.784	0.582	NA
PEAK3_Mut-Q16514-2	PEAK3_Mut	Q16514-2	TAF12_HUMAN	1|1|1|1	4	1	4	0|0|0	0	0	0	0	0	0.83	10	0.81	NA	PEAK3_Mut	Q16514-2	TAF12_HUMAN	0.547|0.573|0.289|0.510	1.918	0.479	4	0.396|0.315|.	0	0	0	0	0	-14.409	1.357	0.757	NA
PEAK3_WT-Q16514-2	PEAK3_WT	Q16514-2	TAF12_HUMAN	2|2|2	6	2	3	0|0|0	0.95	0.95	0.95	0.95	0.95	2.86	20	0.01	NA	PEAK3_WT	Q16514-2	TAF12_HUMAN	0.456|0.452|0.496	1.404	0.468	3	0.396|0.315|.	0	0	0	0	0	-13.191	1.324	0.807	NA
PEAK3_Mut-Q6P1X5	PEAK3_Mut	Q6P1X5	TAF2_HUMAN	7|8|9|7	31	7.75	4	9|9|8	0	0	0	0	0	-21.7	0.89	0.79	NA	PEAK3_Mut	Q6P1X5	TAF2_HUMAN	1.934|1.944|1.730|2.294	7.902	1.975	4	2.218|2.021|1.521	0	0	0	0	0	-14.409	1.042	0.846	NA
PEAK3_WT-Q6P1X5	PEAK3_WT	Q6P1X5	TAF2_HUMAN	8|8|7	23	7.67	3	9|9|8	0	0	0	0	0	-21.7	0.88	0.81	NA	PEAK3_WT	Q6P1X5	TAF2_HUMAN	1.968|1.710|1.976	5.653	1.884	3	2.218|2.021|1.521	0	0	0	0	0	-14.409	0.994	0.852	NA
PEAK3_Mut-O00268	PEAK3_Mut	O00268	TAF4_HUMAN	15|19|14|15	63	15.75	4	19|18|19	0	0	0	0	0	-47.18	0.84	0.81	NA	PEAK3_Mut	O00268	TAF4_HUMAN	4.483|3.802|3.694|4.890	16.869	4.217	4	4.373|4.046|3.200	0	0	0	0	0	-14.409	1.098	0.831	NA
PEAK3_WT-O00268	PEAK3_WT	O00268	TAF4_HUMAN	15|19|15	49	16.33	3	19|18|19	0	0	0	0	0	-45.52	0.87	0.81	NA	PEAK3_WT	O00268	TAF4_HUMAN	4.211|4.212|3.875	12.298	4.099	3	4.373|4.046|3.200	0	0	0	0	0	-14.407	1.068	0.847	NA
PEAK3_Mut-Q9P031	PEAK3_Mut	Q9P031	TAP26_HUMAN	1|1|1|1	4	1	4	1|0|1	0	0	0	0	0	-2.11	1.5	0.81	NA	PEAK3_Mut	Q9P031	TAP26_HUMAN	0.372|0.357|0.239|0.367	1.334	0.333	4	0.216|0.210|0.157	0.008	0.016	0.008	0.016	0.008	-13.295	1.735	0.594	NA
PEAK3_WT-Q9P031	PEAK3_WT	Q9P031	TAP26_HUMAN	1|1|1	3	1	3	1|0|1	0	0	0	0	0	-2.11	1.5	0.81	NA	PEAK3_WT	Q9P031	TAP26_HUMAN	0.329|0.242|0.289	0.86	0.287	3	0.216|0.210|0.157	0	0	0	0	0	-13.158	1.491	0.707	NA
PEAK3_WT-Q4KMP7	PEAK3_WT	Q4KMP7	TB10B_HUMAN	0|1|0	1	0.33	3	0|0|1	0	0	0	0	0	-2.48	1	0.81	NA	PEAK3_WT	Q4KMP7	TB10B_HUMAN	.|0.304|.	1.015	0.338	3	.|.|0.692	0	0	0	0	0	-14.409	0.489	0.87	NA
PEAK3_Mut-Q4KMP7	PEAK3_Mut	Q4KMP7	TB10B_HUMAN	0|0|1|1	2	0.5	4	0|0|1	0	0	0	0	0	-2.48	1.5	0.81	NA	PEAK3_Mut	Q4KMP7	TB10B_HUMAN	.|.|0.746|.	1.813	0.453	4	.|.|0.692	0	0	0	0	0	-14.409	0.655	0.871	NA
PEAK3_WT-Q9BQE3	PEAK3_WT	Q9BQE3	TBA1C_HUMAN	2|1|0	3	1	3	0|0|0	0.32	0.95	0.32	0.95	0.32	-1.68	10	0.33	NA	PEAK3_WT	Q9BQE3	TBA1C_HUMAN	0.886|.|.	1.597	0.532	3	.|.|.	0.329	0.986	0.329	0.986	0.329	-14.409	1.497	0.291	NA
PEAK3_Mut-Q9BQE3	PEAK3_Mut	Q9BQE3	TBA1C_HUMAN	0|1|0|0	1	0.25	4	0|0|0	0	0	0	0	0	-1.68	2.5	0.81	NA	PEAK3_Mut	Q9BQE3	TBA1C_HUMAN	.|0.288|.|0.618	1.618	0.404	4	.|.|.	0.001	0.003	0.001	0.003	0.001	-14.409	1.137	0.67	NA
PEAK3_Mut-A6NHL2-2	PEAK3_Mut	A6NHL2-2	TBAL3_HUMAN	0|0|0|1	1	0.25	4	0|0|0	0	0	0	0	0	-1.68	2.5	0.81	NA	PEAK3_Mut	A6NHL2-2	TBAL3_HUMAN	.|0.351|.|0.346	1.409	0.352	4	.|.|.	0	0	0	0	0	-14.409	0.99	0.865	NA
PEAK3_Mut-Q9BVA1	PEAK3_Mut	Q9BVA1	TBB2B_HUMAN	1|0|0|0	1	0.25	4	0|0|0	0	0	0	0	0	-1.68	2.5	0.81	NA	NA	NA	NA	NA	NA	NA	NA	NA	NA	NA	NA	NA	NA	NA	NA	NA	NA
PEAK3_Mut-P68371	PEAK3_Mut	P68371	TBB4B_HUMAN	0|2|1|1	4	1	4	1|1|1	0.03	0.14	0.03	0.14	0.03	-4.71	1	0.63	NA	PEAK3_Mut	P68371	TBB4B_HUMAN	1.871|1.790|1.695|1.686	7.042	1.76	4	1.003|0.827|0.869	0.106	0.208	0.106	0.208	0.106	-3.17	1.963	0.463	NA
PEAK3_WT-P68371	PEAK3_WT	P68371	TBB4B_HUMAN	1|1|1	3	1	3	1|1|1	0	0	0	0	0	-3.31	1	0.81	NA	PEAK3_WT	P68371	TBB4B_HUMAN	1.246|1.362|1.343	3.95	1.317	3	1.003|0.827|0.869	0	0	0	0	0	-11.361	1.469	0.74	NA
PEAK3_Mut-P07437	PEAK3_Mut	P07437	TBB5_HUMAN	6|5|7|7	25	6.25	4	5|5|5	0	0	0	0	0	-11.6	1.25	0.76	NA	PEAK3_Mut	P07437	TBB5_HUMAN	4.374|4.822|4.920|5.340	19.456	4.864	4	2.455|2.607|2.244	0.221	0.615	0.221	0.615	0.221	-4.682	2.001	0.39	NA
PEAK3_WT-P07437	PEAK3_WT	P07437	TBB5_HUMAN	7|6|4	17	5.67	3	5|5|5	0	0	0	0	0	-13.04	1.13	0.76	NA	PEAK3_WT	P07437	TBB5_HUMAN	3.210|3.338|3.251	9.799	3.266	3	2.455|2.607|2.244	0	0	0	0	0	-12.23	1.344	0.788	NA
PEAK3_Mut-Q9BUF5	PEAK3_Mut	Q9BUF5	TBB6_HUMAN	0|2|1|1	4	1	4	0|0|0	0.24	0.95	0.24	0.95	0.24	-1.68	10	0.43	NA	PEAK3_Mut	Q9BUF5	TBB6_HUMAN	.|0.611|0.575|0.840	2.381	0.595	4	.|.|.	0.236	0.941	0.236	0.941	0.236	-14.409	1.673	0.379	NA
PEAK3_WT-Q9BUF5	PEAK3_WT	Q9BUF5	TBB6_HUMAN	0|1|0	1	0.33	3	0|0|0	0	0	0	0	0	-1.68	3.33	0.81	NA	PEAK3_WT	Q9BUF5	TBB6_HUMAN	0.592|0.471|0.420	1.483	0.494	3	.|.|.	0	0.001	0	0.001	0	-13.628	1.39	0.697	NA
PEAK3_Mut-Q3ZCM7	PEAK3_Mut	Q3ZCM7	TBB8_HUMAN	1|3|1|2	7	1.75	4	0|0|2	0.24	0.59	0.24	0.59	0.24	-1.8	2.62	0.42	NA	PEAK3_Mut	Q3ZCM7	TBB8_HUMAN	0.949|1.499|0.970|1.580	4.998	1.25	4	.|.|0.642	0.488	0.99	0.488	0.99	0.488	-10.522	1.946	0.167	NA
PEAK3_WT-Q3ZCM7	PEAK3_WT	Q3ZCM7	TBB8_HUMAN	0|0|0	0	0	3	0|0|2	0	0	0	0	0	-3.84	0	0.81	NA	PEAK3_WT	Q3ZCM7	TBB8_HUMAN	0.755|.|.	1.467	0.489	3	.|.|0.642	0	0	0	0	0	-14.409	0.761	0.863	NA
PEAK3_Mut-O75764-2	PEAK3_Mut	O75764-2	TCEA3_HUMAN	0|1|0|0	1	0.25	4	0|0|1	0	0	0	0	0	-2.48	0.75	0.81	NA	NA	NA	NA	NA	NA	NA	NA	NA	NA	NA	NA	NA	NA	NA	NA	NA	NA
PEAK3_Mut-Q13428-2	PEAK3_Mut	Q13428-2	TCOF_HUMAN	1|2|4|3	10	2.5	4	0|2|1	0.29	0.66	0.29	0.66	0.29	-3.31	2.5	0.39	NA	PEAK3_Mut	Q13428-2	TCOF_HUMAN	0.441|0.680|0.525|0.730	2.376	0.594	4	0.443|0.581|0.480	0	0	0	0	0	-14.409	1.192	0.776	NA
PEAK3_WT-Q13428-2	PEAK3_WT	Q13428-2	TCOF_HUMAN	1|2|1	4	1.33	3	0|2|1	0.05	0.14	0.05	0.14	0.05	-3.31	1.33	0.6	NA	PEAK3_WT	Q13428-2	TCOF_HUMAN	0.544|0.325|0.410	1.279	0.426	3	0.443|0.581|0.480	0	0	0	0	0	-14.409	0.856	0.849	NA
PEAK3_Mut-P53999	PEAK3_Mut	P53999	TCP4_HUMAN	13|16|11|12	52	13	4	14|13|11	0	0	0	0	0	-29.97	1.03	0.8	NA	PEAK3_Mut	P53999	TCP4_HUMAN	11.764|11.306|10.361|12.318	45.749	11.437	4	11.962|11.655|9.756	0	0	0	0	0	-14.409	1.032	0.848	NA
PEAK3_WT-P53999	PEAK3_WT	P53999	TCP4_HUMAN	11|9|12	32	10.67	3	14|13|11	0	0	0	0	0	-33.22	0.84	0.81	NA	PEAK3_WT	P53999	TCP4_HUMAN	10.908|6.917|10.246	28.071	9.357	3	11.962|11.655|9.756	0	0	0	0	0	-14.409	0.845	0.857	NA
PEAK3_Mut-P17987	PEAK3_Mut	P17987	TCPA_HUMAN	29|27|29|25	110	27.5	4	20|23|25	0	0	0	0	0	-44.87	1.21	0.81	NA	PEAK3_Mut	P17987	TCPA_HUMAN	7.183|6.694|6.121|6.368	26.366	6.592	4	5.149|4.761|4.118	0	0	0	0	0	-12.301	1.416	0.748	NA
PEAK3_WT-P17987	PEAK3_WT	P17987	TCPA_HUMAN	23|23|25	71	23.67	3	20|23|25	0	0	0	0	0	-47.76	1.04	0.81	NA	PEAK3_WT	P17987	TCPA_HUMAN	6.115|5.909|5.885	17.909	5.97	3	5.149|4.761|4.118	0	0	0	0	0	-12.862	1.282	0.806	NA
PEAK3_Mut-P78371	PEAK3_Mut	P78371	TCPB_HUMAN	29|26|23|25	103	25.75	4	23|22|21	0	0	0	0	0	-45.41	1.17	0.81	NA	PEAK3_Mut	P78371	TCPB_HUMAN	8.926|8.164|6.525|8.682	32.297	8.074	4	6.707|6.377|5.624	0	0	0	0	0	-14.344	1.298	0.779	NA
PEAK3_WT-P78371	PEAK3_WT	P78371	TCPB_HUMAN	26|26|24	76	25.33	3	23|22|21	0	0	0	0	0	-43.97	1.15	0.81	NA	PEAK3_WT	P78371	TCPB_HUMAN	7.637|7.480|7.873	22.991	7.664	3	6.707|6.377|5.624	0	0	0	0	0	-13.448	1.232	0.82	NA
PEAK3_Mut-P50991	PEAK3_Mut	P50991	TCPD_HUMAN	16|16|14|16	62	15.5	4	17|19|14	0	0	0	0	0	-39.8	0.93	0.81	NA	PEAK3_Mut	P50991	TCPD_HUMAN	5.660|5.692|5.116|5.944	22.411	5.603	4	4.694|4.362|3.372	0	0	0	0	0	-13.198	1.366	0.782	NA
PEAK3_WT-P50991	PEAK3_WT	P50991	TCPD_HUMAN	15|16|13	44	14.67	3	17|19|14	0	0	0	0	0	-41.41	0.88	0.81	NA	PEAK3_WT	P50991	TCPD_HUMAN	5.177|4.781|4.956	14.914	4.971	3	4.694|4.362|3.372	0	0	0	0	0	-13.826	1.212	0.828	NA
PEAK3_Mut-P48643	PEAK3_Mut	P48643	TCPE_HUMAN	28|29|21|27	105	26.25	4	23|21|19	0	0	0	0	0	-44.78	1.25	0.8	NA	PEAK3_Mut	P48643	TCPE_HUMAN	8.233|7.639|6.766|8.351	30.99	7.747	4	6.201|6.518|4.954	0	0	0	0	0	-13.813	1.324	0.779	NA
PEAK3_WT-P48643	PEAK3_WT	P48643	TCPE_HUMAN	21|27|22	70	23.33	3	23|21|19	0	0	0	0	0	-44.78	1.11	0.81	NA	PEAK3_WT	P48643	TCPE_HUMAN	7.688|7.028|7.114	21.83	7.277	3	6.201|6.518|4.954	0	0	0	0	0	-13.461	1.244	0.814	NA
PEAK3_Mut-P49368	PEAK3_Mut	P49368	TCPG_HUMAN	26|29|26|28	109	27.25	4	28|22|18	0	0	0	0	0	-43.48	1.2	0.81	NA	PEAK3_Mut	P49368	TCPG_HUMAN	7.899|7.463|6.763|8.084	30.209	7.552	4	6.400|6.037|4.744	0	0	0	0	0	-13.551	1.33	0.781	NA
PEAK3_WT-P49368	PEAK3_WT	P49368	TCPG_HUMAN	29|26|24	79	26.33	3	28|22|18	0	0	0	0	0	-46.36	1.16	0.81	NA	PEAK3_WT	P49368	TCPG_HUMAN	7.300|7.112|6.786	21.198	7.066	3	6.400|6.037|4.744	0	0	0	0	0	-13.518	1.244	0.816	NA
PEAK3_Mut-Q99832	PEAK3_Mut	Q99832	TCPH_HUMAN	19|21|18|18	76	19	4	18|20|16	0	0	0	0	0	-38.56	1.06	0.8	NA	PEAK3_Mut	Q99832	TCPH_HUMAN	7.128|6.560|5.468|6.431	25.587	6.397	4	4.630|4.786|3.799	0	0	0	0	0	-13.03	1.459	0.715	NA
PEAK3_WT-Q99832	PEAK3_WT	Q99832	TCPH_HUMAN	21|20|27	68	22.67	3	18|20|16	0	0	0	0	0	-35.67	1.26	0.8	NA	PEAK3_WT	Q99832	TCPH_HUMAN	5.773|5.571|5.969	17.313	5.771	3	4.630|4.786|3.799	0	0	0	0	0	-12.788	1.317	0.796	NA
PEAK3_Mut-P50990	PEAK3_Mut	P50990	TCPQ_HUMAN	32|30|30|30	122	30.5	4	26|28|22	0	0	0	0	0	-47.06	1.2	0.81	NA	PEAK3_Mut	P50990	TCPQ_HUMAN	9.420|9.287|7.855|9.662	36.224	9.056	4	6.444|6.666|5.337	0	0	0	0	0	-12.654	1.48	0.726	NA
PEAK3_WT-P50990	PEAK3_WT	P50990	TCPQ_HUMAN	30|27|27	84	28	3	26|28|22	0	0	0	0	0	-51.36	1.11	0.81	NA	PEAK3_WT	P50990	TCPQ_HUMAN	8.261|8.220|8.302	24.783	8.261	3	6.444|6.666|5.337	0	0	0	0	0	-11.957	1.35	0.787	NA
PEAK3_Mut-Q92526	PEAK3_Mut	Q92526	TCPW_HUMAN	1|1|0|0	2	0.5	4	0|1|0	0	0	0	0	0	-2.48	1.5	0.81	NA	PEAK3_Mut	Q92526	TCPW_HUMAN	1.354|1.043|.|.	3.109	0.777	4	.|1.105|.	0	0	0	0	0	-14.409	0.703	0.851	NA
PEAK3_Mut-P40227	PEAK3_Mut	P40227	TCPZ_HUMAN	11|12|12|13	48	12	4	11|10|13	0	0	0	0	0	-25.22	1.06	0.8	NA	PEAK3_Mut	P40227	TCPZ_HUMAN	5.990|5.574|5.559|6.235	23.358	5.839	4	4.824|4.765|4.037	0	0	0	0	0	-13.221	1.29	0.798	NA
PEAK3_WT-P40227	PEAK3_WT	P40227	TCPZ_HUMAN	13|13|15	41	13.67	3	11|10|13	0	0	0	0	0	-22.33	1.21	0.79	NA	PEAK3_WT	P40227	TCPZ_HUMAN	5.725|5.686|5.527	16.937	5.646	3	4.824|4.765|4.037	0	0	0	0	0	-13.288	1.247	0.817	NA
PEAK3_Mut-Q15185-3	PEAK3_Mut	Q15185-3	TEBP_HUMAN	3|2|0|2	7	1.75	4	1|1|0	0.32	0.62	0.32	0.62	0.32	-3.72	2.62	0.31	NA	PEAK3_Mut	Q15185-3	TEBP_HUMAN	1.561|1.319|0.343|0.976	4.199	1.05	4	0.493|0.484|.	0.529	1	0.529	1	0.529	-14.409	2.149	0.131	NA
PEAK3_WT-Q15185-3	PEAK3_WT	Q15185-3	TEBP_HUMAN	0|0|1	1	0.33	3	1|1|0	0	0	0	0	0	-3.72	0.5	0.81	NA	PEAK3_WT	Q15185-3	TEBP_HUMAN	.|0.397|.	1.108	0.369	3	0.493|0.484|.	0	0	0	0	0	-14.409	0.756	0.87	NA
PEAK3_WT-Q9NZ01	PEAK3_WT	Q9NZ01	TECR_HUMAN	2|4|3	9	3	3	0|1|0	0.87	1	0.87	1	0.87	0.71	9	0.02	NA	PEAK3_WT	Q9NZ01	TECR_HUMAN	1.208|1.143|1.347	3.699	1.233	3	0.359|0.319|0.260	1	1	1	1	1	10.407	3.977	0	NA
PEAK3_Mut-Q9NZ01	PEAK3_Mut	Q9NZ01	TECR_HUMAN	2|1|1|2	6	1.5	4	0|1|0	0.34	0.67	0.34	0.67	0.34	-1.08	4.5	0.27	NA	PEAK3_Mut	Q9NZ01	TECR_HUMAN	1.310|1.185|1.004|1.303	4.801	1.2	4	0.359|0.319|0.260	1	1	1	1	1	9.347	3.872	0	NA
PEAK3_Mut-P55072	PEAK3_Mut	P55072	TERA_HUMAN	33|28|26|35	122	30.5	4	29|33|26	0	0	0	0	0	-67.03	1.04	0.81	NA	PEAK3_Mut	P55072	TERA_HUMAN	7.263|6.761|6.588|7.366	27.978	6.995	4	5.480|5.433|4.293	0	0	0	0	0	-12.377	1.389	0.765	NA
PEAK3_WT-P55072	PEAK3_WT	P55072	TERA_HUMAN	25|27|27	79	26.33	3	29|33|26	0	0	0	0	0	-68.59	0.9	0.81	NA	PEAK3_WT	P55072	TERA_HUMAN	6.328|6.222|6.248	18.797	6.266	3	5.480|5.433|4.293	0	0	0	0	0	-13.151	1.244	0.818	NA
PEAK3_WT-Q8NA31	PEAK3_WT	Q8NA31	TERB1_HUMAN	0|0|0	0	0	3	0|0|1	0	0	0	0	0	-2.48	0	0.81	NA	PEAK3_WT	Q8NA31	TERB1_HUMAN	0.813|0.846|0.949	2.608	0.869	3	0.846|0.652|0.731	0	0	0	0	0	-14.151	1.177	0.825	NA
PEAK3_Mut-Q8NA31	PEAK3_Mut	Q8NA31	TERB1_HUMAN	0|0|0|0	0	0	4	0|0|1	0	0	0	0	0	-2.48	0	0.81	NA	PEAK3_Mut	Q8NA31	TERB1_HUMAN	0.860|0.814|0.814|0.930	3.418	0.855	4	0.846|0.652|0.731	0	0	0	0	0	-14.146	1.156	0.832	NA
PEAK3_WT-Q8IWB6-3	PEAK3_WT	Q8IWB6-3	TEX14_HUMAN	1|1|1	3	1	3	0|0|0	0	0	0	0	0	0.83	10	0.81	NA	PEAK3_WT	Q8IWB6-3	TEX14_HUMAN	.|0.755|.	1.467	0.489	3	.|.|.	0.108	0.325	0.108	0.325	0.108	-14.409	1.374	0.462	NA
PEAK3_Mut-Q12789-3	PEAK3_Mut	Q12789-3	TF3C1_HUMAN	0|2|2|1	5	1.25	4	1|1|1	0.07	0.14	0.07	0.14	0.07	-4.71	1.25	0.59	NA	PEAK3_Mut	Q12789-3	TF3C1_HUMAN	.|0.709|0.375|.	1.795	0.449	4	0.315|0.322|0.236	0.248	0.992	0.248	0.992	0.248	-13.32	1.557	0.367	NA
PEAK3_WT-Q12789-3	PEAK3_WT	Q12789-3	TF3C1_HUMAN	0|0|0	0	0	3	1|1|1	0	0	0	0	0	-4.71	0	0.81	NA	PEAK3_WT	Q12789-3	TF3C1_HUMAN	.|0.465|.	1.176	0.392	3	0.315|0.322|0.236	0	0	0	0	0	-13.32	1.36	0.739	NA
PEAK3_Mut-Q8WUA4	PEAK3_Mut	Q8WUA4	TF3C2_HUMAN	1|0|0|0	1	0.25	4	0|0|1	0	0	0	0	0	-2.48	0.75	0.81	NA	PEAK3_Mut	Q8WUA4	TF3C2_HUMAN	0.371|.|.|0.339	1.421	0.355	4	.|.|0.257	0	0	0	0	0	-13.058	1.381	0.82	NA
PEAK3_WT-Q9Y5Q9-2	PEAK3_WT	Q9Y5Q9-2	TF3C3_HUMAN	1|2|1	4	1.33	3	0|0|0	0.32	0.95	0.32	0.95	0.32	0.83	13.33	0.33	NA	PEAK3_WT	Q9Y5Q9-2	TF3C3_HUMAN	0.414|.|0.409	1.179	0.393	3	0.424|0.260|0.278	0	0	0	0	0	-14.236	1.254	0.841	NA
PEAK3_Mut-Q9Y5Q9-2	PEAK3_Mut	Q9Y5Q9-2	TF3C3_HUMAN	3|1|1|0	5	1.25	4	0|0|0	0.25	0.99	0.25	0.99	0.25	-1.68	12.5	0.41	NA	PEAK3_Mut	Q9Y5Q9-2	TF3C3_HUMAN	0.432|.|0.315|.	1.458	0.365	4	0.424|0.260|0.278	0	0	0	0	0	-14.409	1.163	0.845	NA
PEAK3_Mut-Q9Y5Q8-2	PEAK3_Mut	Q9Y5Q8-2	TF3C5_HUMAN	1|1|1|0	3	0.75	4	0|0|0	0	0	0	0	0	-1.68	7.5	0.81	NA	PEAK3_Mut	Q9Y5Q8-2	TF3C5_HUMAN	0.395|0.497|0.248|0.436	1.576	0.394	4	0.273|0.229|0.211	0.073	0.269	0.073	0.269	0.073	-14.34	1.669	0.487	NA
PEAK3_WT-Q9Y5Q8-2	PEAK3_WT	Q9Y5Q8-2	TF3C5_HUMAN	0|0|0	0	0	3	0|0|0	0	0	0	0	0	-1.68	0	0.81	NA	PEAK3_WT	Q9Y5Q8-2	TF3C5_HUMAN	0.283|0.212|0.307	0.802	0.267	3	0.273|0.229|0.211	0	0	0	0	0	-14.409	1.132	0.821	NA
PEAK3_Mut-Q92734-2	PEAK3_Mut	Q92734-2	TFG_HUMAN	2|1|1|1	5	1.25	4	1|0|0	0.17	0.67	0.17	0.67	0.17	-1.08	3.75	0.5	NA	PEAK3_Mut	Q92734-2	TFG_HUMAN	0.649|0.568|0.445|0.526	2.189	0.547	4	0.347|.|.	0.001	0.004	0.001	0.004	0.001	-13.174	1.576	0.664	NA
PEAK3_WT-Q92734-2	PEAK3_WT	Q92734-2	TFG_HUMAN	0|1|1	2	0.67	3	1|0|0	0	0	0	0	0	-2.48	2	0.81	NA	PEAK3_WT	Q92734-2	TFG_HUMAN	.|0.437|0.530	1.323	0.441	3	0.347|.|.	0	0	0	0	0	-14.397	1.27	0.786	NA
PEAK3_Mut-Q5JRA6-2	PEAK3_Mut	Q5JRA6-2	TGO1_HUMAN	1|0|0|0	1	0.25	4	0|0|0	0	0	0	0	0	-1.68	2.5	0.81	NA	PEAK3_Mut	Q5JRA6-2	TGO1_HUMAN	4.082|5.821|3.493|.	13.752	3.438	4	.|3.999|.	0	0	0	0	0	-14.409	0.86	0.784	NA
PEAK3_WT-Q5JRA6-2	PEAK3_WT	Q5JRA6-2	TGO1_HUMAN	0|0|0	0	0	3	0|0|0	0	0	0	0	0	-1.68	0	0.81	NA	PEAK3_WT	Q5JRA6-2	TGO1_HUMAN	.|.|2.763	3.474	1.158	3	.|3.999|.	0	0	0	0	0	-14.409	0.29	0.87	NA
PEAK3_Mut-P10599	PEAK3_Mut	P10599	THIO_HUMAN	6|7|6|4	23	5.75	4	4|4|6	0	0	0	0	0	-11.89	1.23	0.75	NA	PEAK3_Mut	P10599	THIO_HUMAN	4.447|4.044|4.067|5.145	17.703	4.426	4	3.346|2.756|2.229	0.002	0.006	0.002	0.006	0.002	-11.654	1.616	0.646	NA
PEAK3_WT-P10599	PEAK3_WT	P10599	THIO_HUMAN	5|6|7	18	6	3	4|4|6	0	0	0	0	0	-10.42	1.29	0.75	NA	PEAK3_WT	P10599	THIO_HUMAN	3.827|3.664|3.367	10.858	3.619	3	3.346|2.756|2.229	0	0	0	0	0	-13.635	1.321	0.812	NA
PEAK3_WT-Q8N1K5	PEAK3_WT	Q8N1K5	THMS1_HUMAN	1|0|0	1	0.33	3	0|0|0	0	0	0	0	0	-1.68	3.33	0.81	NA	PEAK3_WT	Q8N1K5	THMS1_HUMAN	0.862|.|.	1.573	0.524	3	.|.|.	0.323	0.97	0.323	0.97	0.323	-14.409	1.474	0.297	NA
PEAK3_WT-Q8NI27	PEAK3_WT	Q8NI27	THOC2_HUMAN	0|1|0	1	0.33	3	1|0|0	0	0	0	0	0	-2.48	1	0.81	NA	NA	NA	NA	NA	NA	NA	NA	NA	NA	NA	NA	NA	NA	NA	NA	NA	NA
PEAK3_Mut-Q86V81	PEAK3_Mut	Q86V81	THOC4_HUMAN	26|31|31|31	119	29.75	4	27|30|30	0	0	0	0	0	-65.82	1.03	0.81	NA	PEAK3_Mut	Q86V81	THOC4_HUMAN	30.506|28.570|29.272|34.027	122.375	30.594	4	25.780|30.244|22.786	0	0	0	0	0	-14.177	1.172	0.825	NA
PEAK3_WT-Q86V81	PEAK3_WT	Q86V81	THOC4_HUMAN	24|28|25	77	25.67	3	27|30|30	0	0	0	0	0	-68.96	0.89	0.81	NA	PEAK3_WT	Q86V81	THOC4_HUMAN	29.774|27.172|28.890	85.836	28.612	3	25.780|30.244|22.786	0	0	0	0	0	-14.363	1.097	0.843	NA
PEAK3_Mut-Q13263	PEAK3_Mut	Q13263	TIF1B_HUMAN	12|14|12|11	49	12.25	4	12|11|10	0	0	0	0	0	-24.05	1.11	0.79	NA	PEAK3_Mut	Q13263	TIF1B_HUMAN	3.878|3.371|2.901|3.967	14.118	3.529	4	2.334|2.470|1.846	0.004	0.01	0.004	0.01	0.004	-12.248	1.605	0.618	NA
PEAK3_WT-Q13263	PEAK3_WT	Q13263	TIF1B_HUMAN	12|11|13	36	12	3	12|11|10	0	0	0	0	0	-24.05	1.09	0.8	NA	PEAK3_WT	Q13263	TIF1B_HUMAN	3.624|2.643|3.527	9.795	3.265	3	2.334|2.470|1.846	0	0.001	0	0.001	0	-13.457	1.484	0.695	NA
PEAK3_Mut-Q3ZCQ8-2	PEAK3_Mut	Q3ZCQ8-2	TIM50_HUMAN	3|5|5|5	18	4.5	4	0|1|0	0.99	1	0.99	1	0.99	2.91	13.5	0	NA	PEAK3_Mut	Q3ZCQ8-2	TIM50_HUMAN	1.588|1.595|1.210|1.606	5.999	1.5	4	.|0.286|.	1	1	1	1	1	10.583	5.247	0	NA
PEAK3_WT-Q3ZCQ8-2	PEAK3_WT	Q3ZCQ8-2	TIM50_HUMAN	3|3|3	9	3	3	0|1|0	0.95	0.95	0.95	0.95	0.95	2.91	9	0.01	NA	PEAK3_WT	Q3ZCQ8-2	TIM50_HUMAN	1.253|1.065|1.068	3.386	1.129	3	.|0.286|.	1	1	1	1	1	9.495	3.949	0	NA
PEAK3_WT-Q8WZ42-3	PEAK3_WT	Q8WZ42-3	TITIN_HUMAN	0|1|0	1	0.33	3	0|0|0	0	0	0	0	0	-1.68	3.33	0.81	NA	PEAK3_WT	Q8WZ42-3	TITIN_HUMAN	1.221|1.448|.	3.025	1.008	3	.|.|.	0.667	1	0.667	1	0.667	-14.409	2.834	0.072	NA
PEAK3_WT-P29401	PEAK3_WT	P29401	TKT_HUMAN	6|3|4	13	4.33	3	0|0|0	1	1	1	1	1	4.71	43.33	0	NA	PEAK3_WT	P29401	TKT_HUMAN	3.484|1.239|1.208	5.931	1.977	3	.|.|.	1	1	1	1	1	9.835	5.557	0	NA
PEAK3_Mut-P29401	PEAK3_Mut	P29401	TKT_HUMAN	1|1|0|0	2	0.5	4	0|0|0	0	0	0	0	0	-1.68	5	0.81	NA	PEAK3_Mut	P29401	TKT_HUMAN	0.420|0.594|.|0.456	1.826	0.457	4	.|.|.	0	0.001	0	0.001	0	-14.409	1.283	0.702	NA
PEAK3_Mut-Q9Y490	PEAK3_Mut	Q9Y490	TLN1_HUMAN	0|0|0|0	0	0	4	1|1|0	0	0	0	0	0	-3.72	0	0.81	NA	PEAK3_Mut	Q9Y490	TLN1_HUMAN	0.652|0.580|0.617|0.520	2.369	0.592	4	0.380|0.366|0.278	0.011	0.037	0.011	0.037	0.011	-9.631	1.75	0.582	NA
PEAK3_WT-Q9Y490	PEAK3_WT	Q9Y490	TLN1_HUMAN	0|0|0	0	0	3	1|1|0	0	0	0	0	0	-3.72	0	0.81	NA	PEAK3_WT	Q9Y490	TLN1_HUMAN	0.582|.|0.554	1.491	0.497	3	0.380|0.366|0.278	0	0.001	0	0.001	0	-14.344	1.469	0.685	NA
PEAK3_Mut-Q9BVC6	PEAK3_Mut	Q9BVC6	TM109_HUMAN	0|1|0|1	2	0.5	4	0|0|0	0	0	0	0	0	-1.68	5	0.81	NA	PEAK3_Mut	Q9BVC6	TM109_HUMAN	0.534|0.313|0.453|0.504	1.804	0.451	4	0.369|0.381|.	0	0	0	0	0	-14.409	1.202	0.808	NA
PEAK3_WT-Q9BVC6	PEAK3_WT	Q9BVC6	TM109_HUMAN	0|0|0	0	0	3	0|0|0	0	0	0	0	0	-1.68	0	0.81	NA	PEAK3_WT	Q9BVC6	TM109_HUMAN	0.464|0.432|0.491	1.387	0.462	3	0.369|0.381|.	0	0	0	0	0	-13.994	1.233	0.826	NA
PEAK3_WT-Q9HC07	PEAK3_WT	Q9HC07	TM165_HUMAN	0|1|1	2	0.67	3	0|0|0	0	0	0	0	0	-1.68	6.67	0.81	NA	PEAK3_WT	Q9HC07	TM165_HUMAN	.|0.286|0.312	0.954	0.318	3	.|.|.	0	0	0	0	0	-14.409	0.893	0.861	NA
PEAK3_Mut-Q9HC07	PEAK3_Mut	Q9HC07	TM165_HUMAN	0|0|1|1	2	0.5	4	0|0|0	0	0	0	0	0	-1.68	5	0.81	NA	PEAK3_Mut	Q9HC07	TM165_HUMAN	.|.|0.256|0.395	1.363	0.341	4	.|.|.	0	0	0	0	0	-14.409	0.958	0.863	NA
PEAK3_Mut-Q96HH4	PEAK3_Mut	Q96HH4	TM169_HUMAN	1|0|0|1	2	0.5	4	0|0|0	0	0	0	0	0	-1.68	5	0.81	NA	NA	NA	NA	NA	NA	NA	NA	NA	NA	NA	NA	NA	NA	NA	NA	NA	NA
PEAK3_Mut-Q96EY4	PEAK3_Mut	Q96EY4	TMA16_HUMAN	5|7|6|3	21	5.25	4	3|2|4	0.04	0.13	0.04	0.13	0.04	-7.45	1.75	0.62	NA	PEAK3_Mut	Q96EY4	TMA16_HUMAN	2.649|2.528|2.477|2.686	10.34	2.585	4	2.411|2.187|1.970	0	0	0	0	0	-13.955	1.185	0.829	NA
PEAK3_WT-Q96EY4	PEAK3_WT	Q96EY4	TMA16_HUMAN	5|2|5	12	4	3	3|2|4	0.01	0.01	0.01	0.01	0.01	-8.89	1.33	0.7	NA	PEAK3_WT	Q96EY4	TMA16_HUMAN	1.890|2.004|2.487	6.381	2.127	3	2.411|2.187|1.970	0	0	0	0	0	-14.409	0.975	0.847	NA
PEAK3_Mut-Q9Y2S6	PEAK3_Mut	Q9Y2S6	TMA7_HUMAN	5|5|5|5	20	5	4	6|6|5	0	0	0	0	0	-13.96	0.88	0.81	NA	PEAK3_Mut	Q9Y2S6	TMA7_HUMAN	8.707|9.210|7.608|9.108	34.633	8.658	4	6.148|6.012|4.621	0	0.001	0	0.001	0	-11.601	1.56	0.692	NA
PEAK3_WT-Q9Y2S6	PEAK3_WT	Q9Y2S6	TMA7_HUMAN	5|5|6	16	5.33	3	6|6|5	0	0	0	0	0	-13.96	0.94	0.78	NA	PEAK3_WT	Q9Y2S6	TMA7_HUMAN	7.840|6.335|7.937	22.111	7.37	3	6.148|6.012|4.621	0	0	0	0	0	-13.914	1.328	0.772	NA
PEAK3_WT-Q9BVK6	PEAK3_WT	Q9BVK6	TMED9_HUMAN	0|0|0	0	0	3	0|0|0	0	0	0	0	0	-1.68	0	0.81	NA	PEAK3_WT	Q9BVK6	TMED9_HUMAN	0.416|.|.	1.128	0.376	3	.|.|.	0	0	0	0	0	-14.409	1.057	0.861	NA
PEAK3_Mut-P57088	PEAK3_Mut	P57088	TMM33_HUMAN	3|4|2|2	11	2.75	4	0|0|0	0.97	1	0.97	1	0.97	2.86	27.5	0	NA	PEAK3_Mut	P57088	TMM33_HUMAN	1.175|1.061|0.747|1.162	4.146	1.036	4	.|.|0.164	1	1	1	1	1	8.876	6.302	0	NA
PEAK3_WT-P57088	PEAK3_WT	P57088	TMM33_HUMAN	3|1|2	6	2	3	0|0|0	0.65	0.99	0.65	0.99	0.65	0.83	20	0.11	NA	PEAK3_WT	P57088	TMM33_HUMAN	0.788|0.934|1.068	2.79	0.93	3	.|.|0.164	1	1	1	1	1	9.599	5.654	0	NA
PEAK3_WT-O15393-2	PEAK3_WT	O15393-2	TMPS2_HUMAN	0|0|1	1	0.33	3	0|0|0	0	0	0	0	0	-1.68	3.33	0.81	NA	PEAK3_WT	O15393-2	TMPS2_HUMAN	0.522|.|0.441	1.319	0.44	3	.|.|.	0	0	0	0	0	-14.409	1.236	0.772	NA
PEAK3_Mut-Q96JJ7	PEAK3_Mut	Q96JJ7	TMX3_HUMAN	1|1|1|0	3	0.75	4	0|0|0	0	0	0	0	0	-1.68	7.5	0.81	NA	PEAK3_Mut	Q96JJ7	TMX3_HUMAN	0.728|0.557|0.484|0.575	2.344	0.586	4	0.679|.|.	0	0	0	0	0	-14.409	0.863	0.851	NA
PEAK3_WT-Q96JJ7	PEAK3_WT	Q96JJ7	TMX3_HUMAN	0|0|0	0	0	3	0|0|0	0	0	0	0	0	-1.68	0	0.81	NA	PEAK3_WT	Q96JJ7	TMX3_HUMAN	0.404|.|.	1.115	0.372	3	0.679|.|.	0	0	0	0	0	-14.409	0.547	0.87	NA
PEAK3_Mut-Q92973-3	PEAK3_Mut	Q92973-3	TNPO1_HUMAN	1|1|1|1	4	1	4	0|0|0	0	0	0	0	0	0.83	10	0.81	NA	PEAK3_Mut	Q92973-3	TNPO1_HUMAN	0.452|0.405|0.446|0.440	1.744	0.436	4	.|0.280|0.180	0.082	0.172	0.082	0.172	0.082	-6.69	1.942	0.479	NA
PEAK3_WT-Q92973-3	PEAK3_WT	Q92973-3	TNPO1_HUMAN	1|0|0	1	0.33	3	0|0|0	0	0	0	0	0	-1.68	3.33	0.81	NA	PEAK3_WT	Q92973-3	TNPO1_HUMAN	.|0.330|0.319	1.005	0.335	3	.|0.280|0.180	0	0	0	0	0	-12.349	1.492	0.803	NA
PEAK3_Mut-Q9UPQ9-1	PEAK3_Mut	Q9UPQ9-1	TNR6B_HUMAN	2|2|4|3	11	2.75	4	2|2|1	0.07	0.19	0.07	0.19	0.07	-4.2	1.65	0.58	NA	PEAK3_Mut	Q9UPQ9-1	TNR6B_HUMAN	0.928|0.776|0.704|1.001	3.408	0.852	4	0.241|0.316|0.487	0.718	0.992	0.718	0.992	0.718	-1.02	2.555	0.056	NA
PEAK3_WT-Q9UPQ9-1	PEAK3_WT	Q9UPQ9-1	TNR6B_HUMAN	2|2|2	6	2	3	2|2|1	0.01	0.01	0.01	0.01	0.01	-4.2	1.2	0.67	NA	PEAK3_WT	Q9UPQ9-1	TNR6B_HUMAN	0.498|0.440|0.575	1.512	0.504	3	0.241|0.316|0.487	0.005	0.013	0.005	0.013	0.005	-8.797	1.512	0.611	NA
PEAK3_Mut-P11387	PEAK3_Mut	P11387	TOP1_HUMAN	0|0|0|0	0	0	4	1|2|0	0	0	0	0	0	-4.71	0	0.81	NA	PEAK3_Mut	P11387	TOP1_HUMAN	0.864|0.848|0.821|0.867	3.4	0.85	4	0.628|0.724|0.682	0	0	0	0	0	-13.359	1.256	0.814	NA
PEAK3_WT-P11387	PEAK3_WT	P11387	TOP1_HUMAN	0|0|0	0	0	3	1|2|0	0	0	0	0	0	-4.71	0	0.81	NA	PEAK3_WT	P11387	TOP1_HUMAN	0.861|0.795|0.790	2.447	0.816	3	0.628|0.724|0.682	0	0	0	0	0	-13.735	1.205	0.824	NA
PEAK3_Mut-Q9UL33-2	PEAK3_Mut	Q9UL33-2	TPC2L_HUMAN	1|1|1|1	4	1	4	0|0|0	0	0	0	0	0	0.83	10	0.81	NA	PEAK3_Mut	Q9UL33-2	TPC2L_HUMAN	0.313|0.238|0.229|0.325	1.105	0.276	4	.|.|0.083	1	1	1	1	1	8.248	3.339	0	NA
PEAK3_WT-Q9UL33-2	PEAK3_WT	Q9UL33-2	TPC2L_HUMAN	0|1|0	1	0.33	3	0|0|0	0	0	0	0	0	-1.68	3.33	0.81	NA	PEAK3_WT	Q9UL33-2	TPC2L_HUMAN	.|0.187|.	0.899	0.3	3	.|.|0.083	0.294	0.882	0.294	0.882	0.294	2.009	3.622	0.312	NA
PEAK3_WT-P55327-3	PEAK3_WT	P55327-3	TPD52_HUMAN	0|0|1	1	0.33	3	0|0|0	0	0	0	0	0	-1.68	3.33	0.81	NA	NA	NA	NA	NA	NA	NA	NA	NA	NA	NA	NA	NA	NA	NA	NA	NA	NA
PEAK3_WT-P60174-4	PEAK3_WT	P60174-4	TPIS_HUMAN	2|0|0	2	0.67	3	0|0|0	0.32	0.95	0.32	0.95	0.32	-1.68	6.67	0.33	NA	PEAK3_WT	P60174-4	TPIS_HUMAN	0.597|.|.	1.309	0.436	3	.|.|.	0	0.001	0	0.001	0	-14.409	1.226	0.694	NA
PEAK3_Mut-P06753-4	PEAK3_Mut	P06753-4	TPM3_HUMAN	1|0|1|0	2	0.5	4	0|1|2	0	0	0	0	0	-4.71	0.5	0.81	NA	NA	NA	NA	NA	NA	NA	NA	NA	NA	NA	NA	NA	NA	NA	NA	NA	NA
PEAK3_Mut-P12270	PEAK3_Mut	P12270	TPR_HUMAN	2|2|2|5	11	2.75	4	4|4|5	0	0	0	0	0	-14.02	0.63	0.77	NA	PEAK3_Mut	P12270	TPR_HUMAN	0.791|0.368|0.674|1.094	2.927	0.732	4	0.534|1.003|0.593	0.001	0.003	0.001	0.003	0.001	-14.409	1.073	0.673	NA
PEAK3_WT-P12270	PEAK3_WT	P12270	TPR_HUMAN	0|2|1	3	1	3	4|4|5	0	0	0	0	0	-19.07	0.23	0.81	NA	PEAK3_WT	P12270	TPR_HUMAN	0.611|0.446|0.432	1.488	0.496	3	0.534|1.003|0.593	0	0	0	0	0	-14.409	0.727	0.854	NA
PEAK3_Mut-Q9UI30	PEAK3_Mut	Q9UI30	TR112_HUMAN	0|0|0|1	1	0.25	4	1|1|0	0	0	0	0	0	-3.72	0.38	0.81	NA	PEAK3_Mut	Q9UI30	TR112_HUMAN	.|.|.|0.735	1.802	0.451	4	0.469|0.458|.	0	0	0	0	0	-14.409	0.972	0.766	NA
PEAK3_Mut-Q9Y2W1	PEAK3_Mut	Q9Y2W1	TR150_HUMAN	20|20|19|22	81	20.25	4	25|21|18	0	0	0	0	0	-48.93	0.95	0.81	NA	PEAK3_Mut	Q9Y2W1	TR150_HUMAN	5.988|5.747|5.142|6.576	23.452	5.863	4	5.046|4.853|4.359	0	0	0	0	0	-14.225	1.236	0.801	NA
PEAK3_WT-Q9Y2W1	PEAK3_WT	Q9Y2W1	TR150_HUMAN	20|18|19	57	19	3	25|21|18	0	0	0	0	0	-50.49	0.89	0.81	NA	PEAK3_WT	Q9Y2W1	TR150_HUMAN	5.434|5.176|5.464	16.073	5.358	3	5.046|4.853|4.359	0	0	0	0	0	-14.194	1.13	0.84	NA
PEAK3_Mut-Q13595-2	PEAK3_Mut	Q13595-2	TRA2A_HUMAN	0|1|0|0	1	0.25	4	0|0|0	0	0	0	0	0	-1.68	2.5	0.81	NA	PEAK3_Mut	Q13595-2	TRA2A_HUMAN	0.408|0.377|0.305|0.373	1.463	0.366	4	.|.|0.168	0.717	0.998	0.717	0.998	0.717	-5.883	2.178	0.058	NA
PEAK3_WT-Q13595-2	PEAK3_WT	Q13595-2	TRA2A_HUMAN	0|0|0	0	0	3	0|0|0	0	0	0	0	0	-1.68	0	0.81	NA	PEAK3_WT	Q13595-2	TRA2A_HUMAN	0.365|0.232|0.323	0.92	0.307	3	.|.|0.168	0.282	0.816	0.282	0.816	0.282	-12.833	1.827	0.324	NA
PEAK3_Mut-P62995-3	PEAK3_Mut	P62995-3	TRA2B_HUMAN	3|3|1|1	8	2	4	1|1|1	0.18	0.37	0.18	0.37	0.18	-3.31	2	0.5	NA	PEAK3_Mut	P62995-3	TRA2B_HUMAN	0.931|0.983|0.926|0.566	3.407	0.852	4	0.352|0.349|0.422	0.742	0.997	0.742	0.997	0.742	-9.517	2.283	0.046	NA
PEAK3_WT-P62995-3	PEAK3_WT	P62995-3	TRA2B_HUMAN	2|2|1	5	1.67	3	1|1|1	0.09	0.14	0.09	0.14	0.09	-3.31	1.67	0.55	NA	PEAK3_WT	P62995-3	TRA2B_HUMAN	0.617|0.628|0.517	1.762	0.587	3	0.352|0.349|0.422	0.001	0.001	0.001	0.001	0.001	-11.404	1.574	0.677	NA
PEAK3_WT-Q9UPV9	PEAK3_WT	Q9UPV9	TRAK1_HUMAN	0|0|1	1	0.33	3	0|0|0	0	0	0	0	0	-1.68	3.33	0.81	NA	NA	NA	NA	NA	NA	NA	NA	NA	NA	NA	NA	NA	NA	NA	NA	NA	NA
PEAK3_Mut-Q15654	PEAK3_Mut	Q15654	TRIP6_HUMAN	1|1|0|1	3	0.75	4	0|0|0	0	0	0	0	0	-1.68	7.5	0.81	NA	PEAK3_Mut	Q15654	TRIP6_HUMAN	0.461|0.386|.|.	1.558	0.389	4	.|.|.	0	0	0	0	0	-14.409	1.095	0.836	NA
PEAK3_Mut-Q9BQ61	PEAK3_Mut	Q9BQ61	TRIR_HUMAN	2|3|3|2	10	2.5	4	1|0|0	0.81	0.95	0.81	0.95	0.81	0.71	7.5	0.03	NA	PEAK3_Mut	Q9BQ61	TRIR_HUMAN	0.836|1.380|1.205|1.419	4.841	1.21	4	1.008|0.500|0.339	0.266	0.441	0.266	0.441	0.266	-3.842	2.18	0.341	NA
PEAK3_WT-Q9BQ61	PEAK3_WT	Q9BQ61	TRIR_HUMAN	5|2|1	8	2.67	3	1|0|0	0.56	1	0.56	1	0.56	-1.08	8	0.15	NA	PEAK3_WT	Q9BQ61	TRIR_HUMAN	1.311|0.993|1.013	3.317	1.106	3	1.008|0.500|0.339	0.151	0.315	0.151	0.315	0.151	-2.673	1.992	0.429	NA
PEAK3_Mut-Q9UET6-2	PEAK3_Mut	Q9UET6-2	TRM7_HUMAN	0|0|0|1	1	0.25	4	0|0|0	0	0	0	0	0	-1.68	2.5	0.81	NA	PEAK3_Mut	Q9UET6-2	TRM7_HUMAN	0.222|.|0.197|0.288	1.063	0.266	4	.|.|.	0	0	0	0	0	-14.409	0.747	0.859	NA
PEAK3_Mut-Q9Y606-2	PEAK3_Mut	Q9Y606-2	TRUA_HUMAN	1|0|0|0	1	0.25	4	0|0|0	0	0	0	0	0	-1.68	2.5	0.81	NA	PEAK3_Mut	Q9Y606-2	TRUA_HUMAN	0.470|.|.|.	1.537	0.384	4	.|.|.	0	0	0	0	0	-14.409	1.08	0.832	NA
PEAK3_WT-Q16881-5	PEAK3_WT	Q16881-5	TRXR1_HUMAN	0|0|0	0	0	3	0|0|0	0	0	0	0	0	-1.68	0	0.81	NA	PEAK3_WT	Q16881-5	TRXR1_HUMAN	0.462|.|.	1.174	0.391	3	.|.|.	0	0	0	0	0	-14.409	1.1	0.831	NA
PEAK3_Mut-Q96AY4	PEAK3_Mut	Q96AY4	TTC28_HUMAN	1|2|0|0	3	0.75	4	2|3|1	0	0	0	0	0	-8.9	0.38	0.81	NA	PEAK3_Mut	Q96AY4	TTC28_HUMAN	0.721|0.635|0.284|0.555	2.195	0.549	4	0.341|0.515|0.134	0.149	0.288	0.149	0.288	0.149	-4.968	1.916	0.431	NA
PEAK3_WT-Q96AY4	PEAK3_WT	Q96AY4	TTC28_HUMAN	0|0|1	1	0.33	3	2|3|1	0	0	0	0	0	-8.9	0.17	0.81	NA	PEAK3_WT	Q96AY4	TTC28_HUMAN	0.433|0.354|0.471	1.257	0.419	3	0.341|0.515|0.134	0.04	0.059	0.04	0.059	0.04	-4.014	1.462	0.53	NA
PEAK3_Mut-O95801	PEAK3_Mut	O95801	TTC4_HUMAN	2|0|2|1	5	1.25	4	0|0|0	0.47	0.95	0.47	0.95	0.47	-1.68	12.5	0.2	NA	PEAK3_Mut	O95801	TTC4_HUMAN	0.568|0.577|0.727|0.911	2.783	0.696	4	.|.|.	0.281	0.993	0.281	0.993	0.281	-8.241	1.956	0.328	NA
PEAK3_WT-O95801	PEAK3_WT	O95801	TTC4_HUMAN	1|1|0	2	0.67	3	0|0|0	0	0	0	0	0	-1.68	6.67	0.81	NA	PEAK3_WT	O95801	TTC4_HUMAN	0.470|0.395|0.459	1.325	0.442	3	.|.|.	0	0	0	0	0	-14.103	1.241	0.808	NA
PEAK3_Mut-Q8NHH1-2	PEAK3_Mut	Q8NHH1-2	TTL11_HUMAN	0|0|1|0	1	0.25	4	0|0|0	0	0	0	0	0	-1.68	2.5	0.81	NA	NA	NA	NA	NA	NA	NA	NA	NA	NA	NA	NA	NA	NA	NA	NA	NA	NA
PEAK3_WT-Q6IBS0	PEAK3_WT	Q6IBS0	TWF2_HUMAN	0|0|0	0	0	3	0|0|0	0	0	0	0	0	-1.68	0	0.81	NA	PEAK3_WT	Q6IBS0	TWF2_HUMAN	0.249|.|.	0.96	0.32	3	.|.|.	0	0	0	0	0	-14.409	0.9	0.867	NA
PEAK3_Mut-O95881	PEAK3_Mut	O95881	TXD12_HUMAN	14|10|10|15	49	12.25	4	13|17|14	0	0	0	0	0	-39.03	0.84	0.8	NA	PEAK3_Mut	O95881	TXD12_HUMAN	15.268|14.065|11.647|16.544	57.524	14.381	4	12.799|12.355|9.801	0	0	0	0	0	-14.408	1.243	0.788	NA
PEAK3_WT-O95881	PEAK3_WT	O95881	TXD12_HUMAN	12|12|12	36	12	3	13|17|14	0	0	0	0	0	-35.67	0.82	0.81	NA	PEAK3_WT	O95881	TXD12_HUMAN	13.935|12.741|13.419	40.094	13.365	3	12.799|12.355|9.801	0	0	0	0	0	-14.148	1.155	0.836	NA
PEAK3_WT-Q8NBS9-2	PEAK3_WT	Q8NBS9-2	TXND5_HUMAN	2|2|2	6	2	3	1|1|1	0.14	0.14	0.14	0.14	0.14	-1.85	2	0.52	NA	PEAK3_WT	Q8NBS9-2	TXND5_HUMAN	0.549|0.616|0.554	1.719	0.573	3	0.215|0.246|0.245	0.951	0.996	0.951	0.996	0.951	2.451	2.438	0.002	NA
PEAK3_Mut-Q8NBS9-2	PEAK3_Mut	Q8NBS9-2	TXND5_HUMAN	2|2|3|2	9	2.25	4	1|1|1	0.19	0.37	0.19	0.37	0.19	-1.85	2.25	0.49	NA	PEAK3_Mut	Q8NBS9-2	TXND5_HUMAN	0.265|0.460|0.524|0.351	1.6	0.4	4	0.215|0.246|0.245	0.212	0.719	0.212	0.719	0.212	-14.009	1.702	0.394	NA
PEAK3_WT-P53007	PEAK3_WT	P53007	TXTP_HUMAN	1|1|2	4	1.33	3	0|0|0	0.32	0.95	0.32	0.95	0.32	0.83	13.33	0.33	NA	PEAK3_WT	P53007	TXTP_HUMAN	0.602|0.575|0.601	1.778	0.593	3	0.364|0.256|0.234	0.583	0.73	0.583	0.73	0.583	-0.802	2.123	0.106	NA
PEAK3_Mut-P53007	PEAK3_Mut	P53007	TXTP_HUMAN	1|1|1|2	5	1.25	4	0|0|0	0.24	0.95	0.24	0.95	0.24	0.83	12.5	0.43	NA	PEAK3_Mut	P53007	TXTP_HUMAN	0.561|0.584|0.532|0.722	2.399	0.6	4	0.364|0.256|0.234	0.404	1	0.404	1	0.404	-3.739	2.148	0.193	NA
PEAK3_WT-P26368-2	PEAK3_WT	P26368-2	U2AF2_HUMAN	9|12|14	35	11.67	3	12|15|13	0	0	0	0	0	-35.73	0.87	0.8	NA	PEAK3_WT	P26368-2	U2AF2_HUMAN	3.193|2.985|4.179	10.357	3.452	3	3.482|3.135|2.599	0	0	0	0	0	-14.409	1.132	0.805	NA
PEAK3_Mut-P26368-2	PEAK3_Mut	P26368-2	U2AF2_HUMAN	10|12|8|11	41	10.25	4	12|15|13	0	0	0	0	0	-37.56	0.77	0.81	NA	PEAK3_Mut	P26368-2	U2AF2_HUMAN	4.040|3.265|3.436|3.760	14.501	3.625	4	3.482|3.135|2.599	0	0	0	0	0	-14.278	1.189	0.819	NA
PEAK3_Mut-O75643	PEAK3_Mut	O75643	U520_HUMAN	10|4|5|5	24	6	4	6|6|2	0.01	0.03	0.01	0.03	0.01	-11.92	1.29	0.7	NA	PEAK3_Mut	O75643	U520_HUMAN	1.507|1.517|1.269|1.186	5.479	1.37	4	1.242|1.246|0.829	0	0	0	0	0	-14.304	1.261	0.826	NA
PEAK3_WT-O75643	PEAK3_WT	O75643	U520_HUMAN	5|4|5	14	4.67	3	6|6|2	0	0	0	0	0	-11.92	1	0.77	NA	PEAK3_WT	O75643	U520_HUMAN	0.957|0.770|0.982	2.709	0.903	3	1.242|1.246|0.829	0	0	0	0	0	-14.409	0.831	0.856	NA
PEAK3_Mut-Q15029-2	PEAK3_Mut	Q15029-2	U5S1_HUMAN	3|4|1|3	11	2.75	4	1|3|3	0.01	0.02	0.01	0.02	0.01	-8.15	1.18	0.69	NA	PEAK3_Mut	Q15029-2	U5S1_HUMAN	1.106|0.953|0.596|1.022	3.676	0.919	4	0.299|0.607|0.572	0.258	0.569	0.258	0.569	0.258	-8.039	1.956	0.345	NA
PEAK3_WT-Q15029-2	PEAK3_WT	Q15029-2	U5S1_HUMAN	1|3|1	5	1.67	3	1|3|3	0	0.01	0	0.01	0	-8.15	0.71	0.72	NA	PEAK3_WT	Q15029-2	U5S1_HUMAN	.|0.658|0.201	1.215	0.405	3	0.299|0.607|0.572	0	0.001	0	0.001	0	-14.409	0.862	0.69	NA
PEAK3_Mut-P60604	PEAK3_Mut	P60604	UB2G2_HUMAN	1|0|0|1	2	0.5	4	0|0|0	0	0	0	0	0	-1.68	5	0.81	NA	PEAK3_Mut	P60604	UB2G2_HUMAN	.|0.447|0.449|0.611	1.863	0.466	4	.|.|.	0.001	0.002	0.001	0.002	0.001	-14.409	1.309	0.682	NA
PEAK3_WT-P60604	PEAK3_WT	P60604	UB2G2_HUMAN	0|1|0	1	0.33	3	0|0|0	0	0	0	0	0	-1.68	3.33	0.81	NA	PEAK3_WT	P60604	UB2G2_HUMAN	.|0.311|0.389	1.055	0.352	3	.|.|.	0	0	0	0	0	-14.409	0.989	0.86	NA
PEAK3_Mut-P68036-2	PEAK3_Mut	P68036-2	UB2L3_HUMAN	0|0|1|1	2	0.5	4	2|0|2	0	0	0	0	0	-6.27	0.38	0.81	NA	PEAK3_Mut	P68036-2	UB2L3_HUMAN	0.469|0.588|0.311|0.641	2.01	0.502	4	0.464|0.374|0.381	0	0	0	0	0	-14.409	1.242	0.734	NA
PEAK3_WT-P68036-2	PEAK3_WT	P68036-2	UB2L3_HUMAN	0|1|1	2	0.67	3	2|0|2	0	0	0	0	0	-6.27	0.5	0.81	NA	PEAK3_WT	P68036-2	UB2L3_HUMAN	0.272|0.500|0.468	1.24	0.413	3	0.464|0.374|0.381	0	0	0	0	0	-14.409	1.022	0.833	NA
PEAK3_Mut-P22314-2	PEAK3_Mut	P22314-2	UBA1_HUMAN	3|0|2|1	6	1.5	4	4|1|1	0.01	0.02	0.01	0.02	0.01	-8.81	0.75	0.71	NA	PEAK3_Mut	P22314-2	UBA1_HUMAN	0.766|0.742|0.656|0.693	2.857	0.714	4	0.842|0.432|0.350	0.006	0.01	0.006	0.01	0.006	-6.123	1.42	0.605	NA
PEAK3_WT-P22314-2	PEAK3_WT	P22314-2	UBA1_HUMAN	2|1|1	4	1.33	3	4|1|1	0	0	0	0	0	-6.71	0.67	0.81	NA	PEAK3_WT	P22314-2	UBA1_HUMAN	0.646|0.382|0.441	1.468	0.489	3	0.842|0.432|0.350	0.001	0.002	0.001	0.002	0.001	-11.751	0.973	0.675	NA
PEAK3_Mut-A0AVT1-2	PEAK3_Mut	A0AVT1-2	UBA6_HUMAN	1|0|0|0	1	0.25	4	1|0|1	0	0	0	0	0	-3.72	0.38	0.81	NA	PEAK3_Mut	A0AVT1-2	UBA6_HUMAN	0.754|0.758|0.477|0.706	2.695	0.674	4	0.597|.|0.594	0	0	0	0	0	-14.409	1.132	0.827	NA
PEAK3_WT-A0AVT1-2	PEAK3_WT	A0AVT1-2	UBA6_HUMAN	0|0|1	1	0.33	3	1|0|1	0	0	0	0	0	-3.72	0.5	0.81	NA	NA	NA	NA	NA	NA	NA	NA	NA	NA	NA	NA	NA	NA	NA	NA	NA	NA
PEAK3_Mut-Q5T6F2	PEAK3_Mut	Q5T6F2	UBAP2_HUMAN	0|1|1|0	2	0.5	4	0|0|0	0	0	0	0	0	-1.68	5	0.81	NA	PEAK3_Mut	Q5T6F2	UBAP2_HUMAN	.|0.424|.|.	1.491	0.373	4	.|.|.	0	0	0	0	0	-14.409	1.048	0.863	NA
PEAK3_Mut-Q9Y4E8-2	PEAK3_Mut	Q9Y4E8-2	UBP15_HUMAN	0|1|1|1	3	0.75	4	0|0|0	0	0	0	0	0	-1.68	7.5	0.81	NA	PEAK3_Mut	Q9Y4E8-2	UBP15_HUMAN	0.427|0.356|0.293|0.224	1.3	0.325	4	.|.|0.138	0.647	1	0.647	1	0.647	-9.97	2.354	0.086	NA
PEAK3_WT-Q9Y4E8-2	PEAK3_WT	Q9Y4E8-2	UBP15_HUMAN	0|0|0	0	0	3	0|0|0	0	0	0	0	0	-1.68	0	0.81	NA	PEAK3_WT	Q9Y4E8-2	UBP15_HUMAN	.|0.288|0.254	0.898	0.299	3	.|.|0.138	0.146	0.431	0.146	0.431	0.146	-5.152	2.167	0.433	NA
PEAK3_Mut-Q14157-4	PEAK3_Mut	Q14157-4	UBP2L_HUMAN	8|6|8|10	32	8	4	8|10|8	0	0	0	0	0	-23.35	0.92	0.79	NA	PEAK3_Mut	Q14157-4	UBP2L_HUMAN	3.068|2.572|2.664|3.305	11.61	2.903	4	2.170|2.525|2.360	0	0	0	0	0	-14.172	1.237	0.796	NA
PEAK3_WT-Q14157-4	PEAK3_WT	Q14157-4	UBP2L_HUMAN	3|9|9	21	7	3	8|10|8	0	0	0	0	0	-29.31	0.81	0.79	NA	PEAK3_WT	Q14157-4	UBP2L_HUMAN	2.820|2.688|3.020	8.529	2.843	3	2.170|2.525|2.360	0	0	0	0	0	-13.89	1.211	0.822	NA
PEAK3_Mut-Q93009	PEAK3_Mut	Q93009	UBP7_HUMAN	8|6|6|4	24	6	4	3|1|0	0.72	0.94	0.72	0.94	0.72	-0.43	4.5	0.07	NA	PEAK3_Mut	Q93009	UBP7_HUMAN	1.837|1.455|1.306|1.507	6.105	1.526	4	0.692|0.350|0.410	0.992	1	0.992	1	0.992	3.717	3.298	0.001	NA
PEAK3_WT-Q93009	PEAK3_WT	Q93009	UBP7_HUMAN	1|1|1	3	1	3	3|1|0	0	0	0	0	0	-4.38	0.75	0.81	NA	PEAK3_WT	Q93009	UBP7_HUMAN	0.517|0.596|0.453	1.566	0.522	3	0.692|0.350|0.410	0	0	0	0	0	-13.595	1.128	0.743	NA
PEAK3_WT-Q04323	PEAK3_WT	Q04323	UBXN1_HUMAN	0|1|0	1	0.33	3	0|0|0	0	0	0	0	0	-1.68	3.33	0.81	NA	PEAK3_WT	Q04323	UBXN1_HUMAN	2.696|2.165|2.536	7.397	2.466	3	.|.|.	1	1	1	1	1	10.591	6.931	0	NA
PEAK3_Mut-Q04323	PEAK3_Mut	Q04323	UBXN1_HUMAN	1|0|0|0	1	0.25	4	0|0|0	0	0	0	0	0	-1.68	2.5	0.81	NA	PEAK3_Mut	Q04323	UBXN1_HUMAN	0.518|.|.|.	1.585	0.396	4	.|.|.	0	0	0	0	0	-14.409	1.114	0.786	NA
PEAK3_Mut-P09936	PEAK3_Mut	P09936	UCHL1_HUMAN	0|1|0|0	1	0.25	4	0|0|0	0	0	0	0	0	-1.68	2.5	0.81	NA	PEAK3_Mut	P09936	UCHL1_HUMAN	.|0.371|0.304|.	1.387	0.347	4	0.325|0.259|.	0	0	0	0	0	-14.369	1.193	0.852	NA
PEAK3_Mut-Q93008	PEAK3_Mut	Q93008	USP9X_HUMAN	7|6|5|9	27	6.75	4	3|4|2	0.2	0.64	0.2	0.64	0.2	-4.6	2.25	0.49	NA	PEAK3_Mut	Q93008	USP9X_HUMAN	2.203|2.120|1.769|2.485	8.577	2.144	4	0.765|1.086|0.901	0.747	0.999	0.747	0.999	0.747	-3.541	2.361	0.037	NA
[truncated: 71 more rows]

[truncated: 1 more sheets: Art-MS quant]
